# Supplementary material for: Acute Hypersensitivity of Pluripotent Testicular Cancer-Derived Embryonal Carcinoma to Low-Dose 5-Aza Deoxycytidine Is Associated with Global DNA Damage-Associated p53 Activation, Anti-Pluripotency and DNA Demethylation
Source: PLoS One. 2012 Dec 27;7(12):e53003. doi: 10.1371/journal.pone.0053003 (PMC3531428; doi:10.1371/journal.pone.0053003)
Supplement: Table S1 — Genes used for cluster analysis in Figure 2C . The 898 gene altered >1.5-fold, p<0.01 ANOVA, Benjamini and Hochberg corrected with either low dose 5-aza or cisplatin in NT2/D1 cells. (TXT) [file pone.0053003.s006.txt]

Table S1. Genes for cluster analysis (Fig 2C) 1.5-fold change p < 0.01 ANOVA Benjamini and Hochberg
Condition 1 : control
Condition 2 : 1 day aza
Condition 3 : 3 day aza
Condition 4 : cisplatin
Statistics:	ANOVA
Correction:	Benjamini and Hochberg
Data Transformation:	None
ANOVA	Benjamini and Hochberg	mean 1	mean 2	mean 3	mean 4	SEM 1	SEM 2	SEM 3	SEM 4	Gene Identifier	Other ID	Gene Title	UG Cluster	LocusLink	Gene ID	Chromosome
0.000021	0.000313	254.367	330.866	945.914	2262.49	4.54692	28.8771	11.3449	270.724	NM_000389	ILMN_1784602	Cyclin-dependent kinase inhibitor 1A (p21, Cip1)	Hs.370771	1026	CDKN1A	6
0	0	127.589	120.354	916.657	545.977	9.96524	3.90927	37.7027	10.9443	NM_004864	ILMN_2188862	Growth differentiation factor 15	Hs.616962	9518	GDF15	19
0	0	362.941	521.177	1283.44	1467.24	22.3148	15.8545	54.7625	54.9047	NM_001924	ILMN_2052208	Growth arrest and DNA-damage-inducible, alpha	Hs.80409	1647	GADD45A	1
0	0	281.245	328.66	1748.49	332.969	17.7861	2.23739	64.7351	85.7237	NM_021170	ILMN_1653466	Hairy and enhancer of split 4 (Drosophila)	Hs.154029	57801	HES4	1
0.000001	0.000041	233.873	301.119	1438.08	249.327	18.6872	21.1286	105.94	20.4459	NM_024336	ILMN_1811468	Iroquois homeobox 3	Hs.499205	79191	IRX3	16
0	0	77.4816	94.6122	436.338	93.9332	4.61135	2.67245	14.8476	4.45366	NM_001838	ILMN_1715131	Chemokine (C-C motif) receptor 7	Hs.370036	1236	CCR7	17
0	0	137.628	196.112	670.789	233.629	7.78194	6.56442	11.4166	11.748	NM_201525	ILMN_2384122	G protein-coupled receptor 56	Hs.513633	9289	GPR56	16
0.001081	0.00482	671.149	754.112	2229.16	1964.88	34.4663	4.12347	40.0127	407.069	NM_001425	ILMN_1765446	Epithelial membrane protein 3	Hs.9999	2014	EMP3	19
0.000001	0.000041	317.117	547.158	1421.87	330.217	28.4529	29.3115	45.5813	77.0545	NM_173798	ILMN_1679984	Zinc finger, CCHC domain containing 12	Hs.21417	170261	ZCCHC12	X
0	0	110.327	128.665	475.64	144.577	6.46533	3.6982	19.0329	14.8339	NM_019554	ILMN_1684306	S100 calcium binding protein A4	Hs.654444	6275	S100A4	1
0.000001	0.000041	249.95	332.485	994.43	328.628	10.1333	6.97926	44.3261	46.9103	NM_201524	ILMN_2352097	G protein-coupled receptor 56	Hs.513633	9289	GPR56	16
0.000027	0.000356	125.415	134.908	229.859	458.57	8.56331	1.24196	8.94111	45.4099	NM_001613	ILMN_1671703	Actin, alpha 2, smooth muscle, aorta	Hs.500483	59	ACTA2	10
0	0	258.341	403.195	1006.4	273.898	14.099	5.7978	46.4418	30.9293	NM_001008273	ILMN_1698179	Transgelin 3	Hs.169330	29114	TAGLN3	3
0.002443	0.008976	332.631	368.293	638.509	1147.82	21.5678	4.16508	19.3869	214.695	NM_001924	ILMN_1694075	Growth arrest and DNA-damage-inducible, alpha	Hs.80409	1647	GADD45A	1
0.000859	0.0041	771.134	828.402	1629.09	2492.39	33.3737	22.1264	25.149	394.893	NM_003842	ILMN_1699265	Tumor necrosis factor receptor superfamily, member 10b	Hs.521456	8795	TNFRSF10B	8
0.000714	0.00359	256.273	316.268	498.893	825.194	10.0064	8.57336	57.7286	107.053	NM_014454	ILMN_1800626	Sestrin 1	Hs.591336	27244	SESN1	6
0	0	328.769	359.988	1171.11	534.169	7.34062	15.5826	23.5249	54.0714	NM_003500	ILMN_1685703	Acyl-Coenzyme A oxidase 2, branched chain	Hs.444959	8309	ACOX2	3
0.000001	0.000041	237.968	359.211	819.668	315.931	19.0474	9.31521	35.6429	34.7439	NM_002205	ILMN_1792679	Integrin, alpha 5 (fibronectin receptor, alpha polypeptide)	Hs.505654	3678	ITGA5	12
0	0	380.304	396.075	1012.75	972.012	17.2836	13.2185	11.6119	44.6389	BC036485	ILMN_1865764	CDNA clone IMAGE:5261213	Hs.371609	-	-	3
0	0	129.445	142.513	529.052	133.001	5.38158	5.47857	11.0841	9.04896	NM_170600	ILMN_1775734	SH2 domain containing 3C	Hs.306412	10044	SH2D3C	9
0	0	424.649	536.036	1613.06	481.817	30.5964	18.6156	41.0607	21.1289	NM_022910	ILMN_2305225	NDRG family member 4	Hs.322430	65009	NDRG4	16
0	0	96.6298	118.252	363.71	114.345	4.00112	7.07789	12.5675	7.87285	NM_015430	ILMN_1658356	Peptidase domain containing associated with muscle regeneration 1	Hs.55044	25891	PAMR1	11
0.000598	0.003133	197.391	252.556	592.072	365.938	12.9279	14.5308	30.3081	73.0817	NM_021158	ILMN_1787815	Tribbles homolog 3 (Drosophila)	Hs.516826	57761	TRIB3	20
0	0	169.171	190.833	607.69	238.825	7.87033	5.38864	27.9312	21.0838	NM_001711	ILMN_2206746	Biglycan	Hs.821	633	BGN	X
0.000682	0.003451	1015.78	1243.74	3077.83	1896.95	87.4667	23.0846	59.1061	425.947	NM_005194	ILMN_1693014	CCAAT/enhancer binding protein (C/EBP), beta	Hs.701858	1051	CEBPB	20
0.000002	0.000066	264.94	349.958	896.914	373.933	9.12683	19.1484	19.2668	54.1057	NM_032305	ILMN_1760667	Polymerase (RNA) III (DNA directed) polypeptide G (32kD)-like	Hs.591456	84265	POLR3GL	1
0.00002	0.000304	409.564	526.733	1367.86	594.552	23.9799	58.034	6.72789	110.57	NM_033405	ILMN_1787509	Peroxisomal proliferator-activated receptor A interacting complex 285	Hs.517180	85441	PRIC285	20
0.000027	0.000356	180.12	264.424	553.63	250.834	6.16725	15.3806	36.7686	29.6225	NM_001671	ILMN_1769013	Asialoglycoprotein receptor 1	Hs.12056	432	ASGR1	17
0.000003	0.000083	129.326	166.078	395.471	200.01	4.79829	5.17177	13.9215	21.8236	NM_018381	ILMN_1750400	Chromosome 19 open reading frame 66	Hs.655613	55337	C19orf66	19
0	0	215.66	261.603	738.46	269.211	17.5953	10.4296	25.6683	29.8054	NM_014365	ILMN_1791280	Heat shock 22kDa protein 8	Hs.400095	26353	HSPB8	12
0.000003	0.000083	502.253	546.991	1135.76	1262.41	47.4626	8.03856	49.4489	57.1975	NM_003897	ILMN_1682717	Immediate early response 3	Hs.591785	8870	IER3	6
0	0	290.979	335.38	1034.43	318.788	12.846	9.47007	14.1128	54.9318	NM_024519	ILMN_1680037	Family with sequence similarity 65, member A	Hs.152717	79567	FAM65A	16
0	0	254.743	312.081	864.118	300.846	9.96978	9.40204	19.6237	22.7524	NM_001375	ILMN_1796245	Deoxyribonuclease II, lysosomal	Hs.118243	1777	DNASE2	19
0.000706	0.003567	488.837	571.438	1341.72	920.14	26.7958	26.4822	40.306	177.219	NM_182898	ILMN_1731714	CAMP responsive element binding protein 5	Hs.437075	9586	CREB5	7
0.000387	0.002294	137.044	257.698	290.855	245.732	9.45323	4.43173	4.66686	26.8428	NM_001039966	ILMN_1795298	G protein-coupled estrogen receptor 1	Hs.20961	2852	GPER	7
0.000056	0.000583	1209.91	1475.99	3970.42	1543.92	56.7766	9.55076	377.514	201.747	NM_006472	ILMN_1697448	Thioredoxin interacting protein	Hs.715525	10628	TXNIP	1
0.000038	0.000446	700.112	898.336	2185.19	959.815	51.7572	3.71919	61.9938	198.862	NM_004579	ILMN_1723625	Mitogen-activated protein kinase kinase kinase kinase 2	Hs.534341	5871	MAP4K2	11
0	0	437.506	451.799	1512.23	552.434	4.63636	18.163	39.5995	59.6758	NM_053277	ILMN_1699665	Chloride intracellular channel 6	Hs.473695	54102	CLIC6	21
0	0	178.288	226.813	605.347	193.238	9.84657	9.17249	17.4151	9.94312	NM_000240	ILMN_1663640	Monoamine oxidase A	Hs.183109	4128	MAOA	X
0.001757	0.007037	115.106	117.29	176.214	365.974	4.85095	9.31732	5.33239	63.669	NM_000107	ILMN_1660817	Damage-specific DNA binding protein 2, 48kDa	Hs.700338	1643	DDB2	11
0.0006	0.003133	136.387	179.212	340.882	257.693	8.13466	0.329881	28.2748	30.043	NM_002194	ILMN_1667239	Inositol polyphosphate-1-phosphatase	Hs.32309	3628	INPP1	2
0.000055	0.000576	752.108	949.46	2553.68	782.534	108.694	51.4564	141.161	222.357	NM_004192	ILMN_1689786	Acetylserotonin O-methyltransferase-like	Hs.533514	8623	ASMTL	X|Y
0	0	311.392	315.696	1120.71	330.802	11.9048	2.468	39.5504	25.5487	NM_004083	ILMN_1676984	DNA-damage-inducible transcript 3	Hs.505777	1649	DDIT3	12
0.000099	0.000844	375.183	559.017	1105.86	444.127	43.0765	7.61227	47.3701	101.355	NM_015526	ILMN_1789733	CAP-GLY domain containing linker protein 3	Hs.466539	25999	CLIP3	19
0.000004	0.000101	108.941	118.415	276.941	216.124	2.64017	4.19981	11.2227	14.4303	NM_000593	ILMN_1751079	Transporter 1, ATP-binding cassette, sub-family B (MDR/TAP)	Hs.352018	6890	TAP1	6
0.000012	0.000229	308.306	394.412	939.293	386.614	18.4376	13.8238	32.056	68.559	NM_183239	ILMN_1740234	Glutathione S-transferase omega 2	Hs.203634	119391	GSTO2	10
0.000013	0.000237	81.5976	93.8879	264.151	93.4682	4.13661	6.48201	22.7237	2.55005	NM_052892	ILMN_1742788	Polycystic kidney disease 1-like 2	Hs.413525	114780	PKD1L2	16
0	0	229.3	256.334	777.58	232.824	19.1037	9.1951	22.4059	3.99237	NM_006270	ILMN_1780825	Related RAS viral (r-ras) oncogene homolog	Hs.515536	6237	RRAS	19
0.002124	0.008059	191.075	305.412	459.016	288.679	4.54878	11.2497	18.1719	58.4674	NM_153756	ILMN_1761084	Fibronectin type III domain containing 5	Hs.524234	252995	FNDC5	1
0.000036	0.000431	144.605	198.607	402.421	195.098	4.29964	6.15742	27.9054	21.6	NM_001007279	ILMN_1747673	RAS-like, family 10, member A	Hs.73088	10633	RASL10A	22
0.001797	0.007151	98.0805	101.139	172.042	265.433	3.09576	0.941998	9.05409	42.1024	NM_000700	ILMN_2184184	Annexin A1	Hs.494173	301	ANXA1	9
0.000109	0.000905	231.714	287.393	615.037	369.75	18.2537	11.3675	26.8043	51.6636	NM_018281	ILMN_1671568	Enoyl Coenzyme A hydratase domain containing 2	Hs.476319	55268	ECHDC2	1
0.000102	0.000863	376.768	415.569	1002.16	649.298	16.7284	12.1462	29.3759	98.0029	NM_021205	ILMN_3242586	Ras homolog gene family, member U	Hs.647774	58480	RHOU	1
0.000001	0.000041	85.0089	91.194	253.882	119.83	9.04092	4.69625	6.76007	8.39233	NM_001897	ILMN_1666894	Chondroitin sulfate proteoglycan 4	Hs.513044	1464	CSPG4	15
0.00009	0.000787	2525.25	2782.59	4320.62	6683.5	144.662	192.869	174.618	613.955	NM_015920	ILMN_1712678	Ribosomal protein S27-like	Hs.108957	51065	RPS27L	15
0.000008	0.000179	118.415	130.719	369.159	143.505	14.2692	2.35618	20.9403	17.2915	NM_000713	ILMN_1797793	Biliverdin reductase B (flavin reductase (NADPH))	Hs.515785	645	BLVRB	19
0.000409	0.002384	451.453	621.418	1203.5	621.477	24.8931	25.2745	110.114	87.9158	NM_018962	ILMN_1709257	Down syndrome critical region gene 6	Hs.254560	53820	DSCR6	21
0.000002	0.000066	137.477	166.07	418.526	159.085	15.8271	3.81405	22.9974	2.94849	NM_007029	ILMN_2126038	Stathmin-like 2	Hs.521651	11075	STMN2	8
0.000001	0.000041	500.668	665.527	1462.45	552.642	29.1293	12.0749	25.582	74.7262	NM_024578	ILMN_1757388	Occludin/ELL domain containing 1	Hs.422676	79629	OCEL1	19
0.000032	0.000398	458.565	555.375	1168.04	705.823	29.7647	38.9518	15.9394	83.0318	NM_032169	ILMN_1761058	Acyl-Coenzyme A dehydrogenase family, member 11	Hs.441378	84129	ACAD11	3
0.000182	0.001314	432.878	460.962	1176.81	654.662	36.2329	29.6604	26.4279	124.555	NM_032883	ILMN_2082209	TOX high mobility group box family member 2	Hs.26608	84969	TOX2	20
0	0	113.249	136.119	318.516	143.953	9.58882	8.79042	6.11159	1.47689	NM_002872	ILMN_1709795	Ras-related C3 botulinum toxin substrate 2 (rho family, small GTP binding protein Rac2)	Hs.517601	5880	RAC2	22
0	0	145.65	179.981	381.883	207.844	2.80814	2.22903	5.66348	13.2541	NM_005101	ILMN_2054019	ISG15 ubiquitin-like modifier	Hs.458485	9636	ISG15	1
0	0	308.196	370.923	868.526	387.863	13.7635	3.71968	3.66737	32.7929	NM_018357	ILMN_1752810	La ribonucleoprotein domain family, member 6	Hs.416755	55323	LARP6	15
0.002807	0.009826	2918.48	3341.82	6777.76	5237.78	228.011	188.392	360.547	941.052	NM_001958	ILMN_2108735	Eukaryotic translation elongation factor 1 alpha 2	Hs.433839	1917	EEF1A2	20
0.000003	0.000083	379.122	490.905	1037.78	451.244	19.976	25.8575	16.6202	57.1825	NM_003670	ILMN_1768534	Basic helix-loop-helix family, member e40	Hs.719093	8553	BHLHE40	3
0.002027	0.007817	136.87	164.881	353.317	192.639	12.3903	3.44825	24.201	46.8094	NM_001042595	ILMN_2211065	Transmembrane protein 91	Hs.709417	641649	TMEM91	19
0.000611	0.003185	509.999	693.659	1278.55	667.437	27.2246	22.908	39.4396	148.527	NM_016563	ILMN_1806403	RAS-like, family 12	Hs.27018	51285	RASL12	15
0.000051	0.000551	561.532	709.55	1509.86	684.668	33.0617	10.024	95.6861	101.208	NM_002228	ILMN_1806023	Jun oncogene	Hs.714791	3725	JUN	1	nuclear chromosome	nuclear chromatin	nucleus	nucleoplasm	transcription factor complex	cytosol	nuclear lumen	organelle lumen	intracellular organelle	intracellular part	membrane-bounded organelle	non-membrane-bounded organelle	all	cytoplasmic part	chromatin	chromosome	nuclear part	cell	intracellular organelle lumen	intracellular membrane-bounded organelle	nucleoplasm part	intracellular	organelle	protein complex	cell part	cytoplasm	membrane-enclosed lumen	nuclear chromosome part	chromosomal part	intracellular non-membrane-bounded organelle	intracellular organelle part	macromolecular complex	cellular_component
0.002124	0.008059	375.769	459.236	897.276	584.325	22.6111	8.34377	31.1808	122.702	NM_052853	ILMN_1663132	AarF domain containing kinase 2	Hs.534141	90956	ADCK2	7
0.000009	0.000191	488.062	591.374	1325.86	601.841	24.2137	8.51716	46.6625	85.7382	NM_014747	ILMN_1742382	Regulating synaptic membrane exocytosis 3	Hs.654808	9783	RIMS3	1
0.000248	0.001653	437.001	587.032	965.222	697.57	25.0277	5.03535	36.6765	80.0105	NM_032592	ILMN_3187680	1-aminocyclopropane-1-carboxylate synthase homolog (Arabidopsis)(non-functional)	Hs.126706	84680	ACCS	11
0.000046	0.000509	4067.02	4774.98	10529.2	5603.79	348.683	181.993	504.176	708.194	NM_003900	ILMN_1662618	Sequestosome 1	Hs.437277	8878	SQSTM1	5
0.000002	0.000066	338.572	396.798	905.335	438.002	21.1935	13.7506	29.1146	42.1084	NM_002658	ILMN_1656057	Plasminogen activator, urokinase	Hs.77274	5328	PLAU	10
0	0	212.026	222.98	634.364	232.388	9.86196	4.89551	16.06	15.4233	NM_031479	ILMN_1811767	Inhibin, beta E	Hs.632713	83729	INHBE	12
0.000013	0.000237	133.12	151.763	259.625	271.588	10.9548	12.039	3.99298	10.314	NM_001928	ILMN_1777190	Complement factor D (adipsin)	Hs.155597	1675	CFD	19
0.000295	0.001889	625.608	724.957	1576.86	884.986	21.6158	28.3081	60.6933	166.618	NM_001964	ILMN_1762899	Early growth response 1	Hs.326035	1958	EGR1	5
0.00179	0.007148	482.743	566.624	1118.26	771.108	45.7655	21.0604	10.5793	146.496	NM_001998	ILMN_1774602	Fibulin 2	Hs.198862	2199	FBLN2	3
0.002524	0.009165	450.774	472.837	977.915	827.359	37.3415	17.4495	36.6043	141.242	AL157484	ILMN_1819608	MRNA; cDNA DKFZp762M127 (from clone DKFZp762M127)	Hs.568928	-	-	11
0.000518	0.002833	972.099	1145.84	2455.87	1304.9	111.159	12.9289	134.086	251.875	NM_022742	ILMN_1706935	Coiled-coil domain containing 136	Hs.521178	64753	CCDC136	7
0.00007	0.000666	267.369	357.467	627.407	363.772	10.4245	8.04641	12.312	50.4445	NM_022827	ILMN_1687247	Spermatogenesis associated 20	Hs.103147	64847	SPATA20	17
0.001603	0.006529	429.708	650.253	1043.5	464.873	68.7521	29.6915	78.1397	106.522	NM_024296	ILMN_1778478	Coiled-coil domain containing 28B	Hs.718470	79140	CCDC28B	1
0.000087	0.00078	462.524	652.268	1110.52	560.683	16.4389	14.8288	43.3916	89.5179	NM_001040455	ILMN_1791912	SID1 transmembrane family, member 2	Hs.712144	51092	SIDT2	11
0.00101	0.004595	203.385	261.755	473.903	282.963	18.1992	5.07804	8.41883	55.2608	NM_153265	ILMN_1772644	Echinoderm microtubule associated protein like 3	Hs.379785	256364	EML3	11
0.000179	0.001305	119.32	120.989	264.684	209.486	13.7195	1.76444	19.4365	14.575	NM_001011666	ILMN_1728677	CAMP responsive element binding protein 5	Hs.437075	9586	CREB5	7
0.000031	0.000391	3298.17	4741.52	7946.48	3720.66	81.4671	175.163	314.168	537.074	NM_002966	ILMN_1796712	S100 calcium binding protein A10	Hs.143873	6281	S100A10	1
0.000001	0.000041	103.262	122.486	278.401	112.724	5.91847	2.15819	11.6601	8.0075	NM_012240	ILMN_1657868	Sirtuin (silent mating type information regulation 2 homolog) 4 (S. cerevisiae)	Hs.50861	23409	SIRT4	12
0.000975	0.004475	352.977	456.623	865.466	433.123	34.7914	19.3654	51.4123	95.0375	NM_017857	ILMN_1755234	Slingshot homolog 3 (Drosophila)	Hs.29173	54961	SSH3	11
0.000788	0.003856	481.075	590.791	1221.78	578.634	34.609	11.8928	95.2704	129.287	NM_001976	ILMN_1678904	Enolase 3 (beta, muscle)	Hs.224171	2027	ENO3	17
0.000058	0.000592	149.26	180.825	358.575	199.581	5.07287	6.65293	29.9553	4.18249	NM_181873	ILMN_1769299	Myotubularin related protein 11	Hs.425144	10903	MTMR11	1
0	0	231.699	274.616	620.099	249.803	16.3578	7.25687	10.7404	10.1779	NM_033120	ILMN_1731206	Naked cuticle homolog 2 (Drosophila)	Hs.240951	85409	NKD2	5
0.000017	0.000273	126.013	151.476	311.484	153.774	1.92491	5.37346	10.3212	21.2004	NM_207336	ILMN_1779015	Zinc finger protein 467	Hs.112158	168544	ZNF467	7
0	0	239.628	271.002	641.802	252.082	8.24402	7.94867	18.6971	20.3326	NM_002910	ILMN_1780057	Renin binding protein	Hs.158331	5973	RENBP	X
0.000009	0.000191	1426.84	1597.41	2566.54	2750.4	74.7565	85.4333	57.821	120.938	NM_052871	ILMN_2143795	non-protein coding RNA 152	-	112597	-	-
0.000315	0.001976	377.585	445.259	870.758	513.004	24.76	11.2414	37.7903	81.0411	NM_014330	ILMN_1659936	Protein phosphatase 1, regulatory (inhibitor) subunit 15A	Hs.631593	23645	PPP1R15A	19
0.000075	0.000699	290.284	304.79	721.628	377.261	26.7905	8.13493	46.4698	45.013	XM_941428	ILMN_1719782	PREDICTED: hypothetical protein LOC652097 (LOC652097), mRNA.	-	-	-	-
0.000036	0.000431	428.114	462.488	1048.86	558.023	37.4702	64.8898	11.3897	50.0742	NM_018584	ILMN_1794863	Calcium/calmodulin-dependent protein kinase II inhibitor 1	Hs.197922	55450	CAMK2N1	1
0.000205	0.00143	431.237	471.19	1067.66	544.032	6.7649	15.1136	15.3912	116.509	NM_013401	ILMN_1741632	RAB3A interacting protein (rabin3)-like 1	Hs.13759	5866	RAB3IL1	11
0.000343	0.00211	1183.36	1352.78	2741.83	1616.84	32.9492	42.9744	99.3701	280.069	NM_016323	ILMN_1729749	Hect domain and RLD 5	Hs.26663	51191	HERC5	4
0	0	166.017	205.992	422.382	172.881	5.72346	8.29864	7.67203	10.0785	NM_020209	ILMN_1789166	Src homology 2 domain containing transforming protein D	Hs.7423	56961	SHD	19
0.000006	0.000141	467.088	545.541	1088.75	615.829	56.4263	15.6175	26.0742	27.5019	XR_038455	ILMN_3190972	PREDICTED: misc_RNA (LOC100130291), miscRNA.	-	-	-	-
0.000193	0.001374	606.53	776.825	1402.41	734.545	33.3126	29.0431	46.2113	125.877	NM_005558	ILMN_1782389	Ladinin 1	Hs.519035	3898	LAD1	1
0.00002	0.000304	4890.1	6178.3	11767.3	5529.75	274.04	72.699	154.299	864.809	NM_002966	ILMN_2046730	S100 calcium binding protein A10	Hs.143873	6281	S100A10	1
0.000052	0.000558	370.187	479.046	861.782	429.805	21.7172	15.9034	48.1072	48.7676	NM_022873	ILMN_1687384	Interferon, alpha-inducible protein 6	Hs.523847	2537	IFI6	1
0.000067	0.000652	310.464	388.094	701.101	388.205	27.3763	7.9582	24.9166	45.8792	NM_006674	ILMN_1803945	HLA complex P5	Hs.654480	10866	HCP5	6
0.000019	0.000296	213.734	277.819	510.431	226.161	20.8607	4.29637	24.505	23.5598	NM_000702	ILMN_1777411	ATPase, Na+/K+ transporting, alpha 2 (+) polypeptide	Hs.34114	477	ATP1A2	1
0.000001	0.000041	138.508	162.871	354.314	139.745	11.2269	2.41237	16.2744	2.93459	NM_153321	ILMN_1785646	Peripheral myelin protein 22	Hs.372031	5376	PMP22	17
0.000021	0.000313	720.681	826.251	1610.13	975.11	22.7663	17.973	84.1227	75.9366	NM_181509	ILMN_1776188	Microtubule-associated protein 1 light chain 3 alpha	Hs.632273	84557	MAP1LC3A	20
0.001203	0.005211	673.225	836.805	1530.38	811.805	58.6529	36.3334	85.9325	165.627	NM_000714	ILMN_1681679	Translocator protein (18kDa)	Hs.202	706	TSPO	22
0.001126	0.004949	365.257	517.282	778.505	428.545	22.0037	20.5813	20.2838	85.6147	NM_004567	ILMN_1653292	6-phosphofructo-2-kinase/fructose-2,6-biphosphatase 4	Hs.476217	5210	PFKFB4	3
0.00001	0.000207	400.978	489.768	967.614	429.733	21.5514	12.3012	43.4855	50.4685	NM_005931	ILMN_1708006	MHC class I polypeptide-related sequence A	Hs.130838	4276	MICA	6
0	0	129.677	156.963	300.683	152.218	4.58871	4.89382	5.12518	4.75643	NM_006855	ILMN_1722820	KDEL (Lys-Asp-Glu-Leu) endoplasmic reticulum protein retention receptor 3	Hs.528305	11015	KDELR3	22
0.000014	0.000248	237.221	311.218	560.032	243.543	13.2803	18.5613	26.1188	23.9368	NM_024335	ILMN_1758705	Iroquois homeobox 6	Hs.369907	79190	IRX6	16
0.001794	0.007148	239.471	304.09	500.404	319.634	16.9719	18.5796	24.4154	50.4094	NM_005693	ILMN_1814022	Nuclear receptor subfamily 1, group H, member 3	Hs.438863	10062	NR1H3	11
0.000163	0.001214	629.804	776.653	1510.21	667.094	54.6363	25.9688	15.1074	147.915	NM_144638	ILMN_1760245	Kinesin family member 15	Hs.646856	56992	KIF15	3
0.000003	0.000083	738.674	940.79	1672.62	850.558	54.7397	31.7779	20.4766	66.4768	NM_001300	ILMN_1735014	Kruppel-like factor 6	Hs.4055	1316	KLF6	10
0.000675	0.003426	222.89	259.986	354.434	428.625	10.3476	10.5432	11.9232	39.853	AK092074	ILMN_1890614	Chromosome 1 open reading frame 183	Hs.193406	55924	C1orf183	1
0.000015	0.000255	99.4587	118.025	221.252	125.599	5.10583	6.51139	12.5351	3.09916	NM_145279	ILMN_1798288	MOB1, Mps One Binder kinase activator-like 2C (yeast)	Hs.632401	148932	MOBKL2C	1
0	0	176.397	212.577	399.212	212.286	3.33317	7.36969	1.96329	9.15335	NM_014970	ILMN_2119224	Kinesin-associated protein 3	Hs.433442	22920	KIFAP3	1
0.001958	0.007607	342.737	413.787	559.043	627.569	12.0982	18.3771	20.0984	66.2304	NM_000693	ILMN_2139970	Aldehyde dehydrogenase 1 family, member A3	Hs.459538	220	ALDH1A3	15
0.000004	0.000101	279.969	348.083	626.918	329.625	12.7651	4.71783	10.8196	32.7365	NM_015432	ILMN_1736242	Pleckstrin homology domain containing, family G (with RhoGef domain) member 4	Hs.188781	25894	PLEKHG4	16
0.000003	0.000083	3543	4237.19	8400.92	3856.53	151.925	119.12	114.394	454.758	NM_006432	ILMN_1716678	Niemann-Pick disease, type C2	Hs.433222	10577	NPC2	14
0.00002	0.000304	298.088	402.783	663.414	320.693	20.2208	19.1342	10.7138	38.7074	NM_000628	ILMN_2230892	Interleukin 10 receptor, beta	Hs.654593	3588	IL10RB	21
0.000002	0.000066	2133.31	2343.72	4880.94	2662.67	161.406	30.6137	144.213	162.738	NM_000521	ILMN_1806692	Hexosaminidase B (beta polypeptide)	Hs.69293	3074	HEXB	5
0.001358	0.005734	551.271	646.524	1193.92	712.413	44.0498	26.8512	35.3211	137.089	NM_002224	ILMN_1815500	Inositol 1,4,5-triphosphate receptor, type 3	Hs.65758	3710	ITPR3	6
0.000002	0.000066	550.338	728.287	1230.75	578.501	50.9815	22.3298	13.7767	32.4338	NM_016286	ILMN_1681437	Dicarbonyl/L-xylulose reductase	Hs.9857	51181	DCXR	17
0.000009	0.000191	623.378	713.389	1445.93	710.297	32.465	25.0108	67.5885	61.9347	NM_015687	ILMN_1657039	Filamin A interacting protein 1	Hs.696158	27145	FILIP1	6
0.000301	0.001912	1318.68	1596.49	2874.15	1591.25	154.939	53.7959	178.575	167.996	NM_004048	ILMN_2148459	Beta-2-microglobulin	Hs.709313	567	B2M	15
0.000085	0.000769	173.352	210.427	387.732	198.176	8.68907	21.8246	20.1956	15.7409	NM_003806	ILMN_2193706	Harakiri, BCL2 interacting protein (contains only BH3 domain)	Hs.87247	8739	HRK	12
0.000659	0.003373	544.255	642.275	923.884	924.454	35.5239	15.6969	51.1366	66.2777	NM_005620	ILMN_1750101	S100 calcium binding protein A11	Hs.417004	6282	S100A11	1
0.000023	0.00033	131.121	148.939	296.086	154.155	2.51511	8.04667	8.88996	19.1475	NM_002286	ILMN_1813338	Lymphocyte-activation gene 3	Hs.409523	3902	LAG3	12
0.000011	0.000221	303.017	359.113	694.396	327.941	28.5158	10.507	32.6643	21.0181	NM_144729	ILMN_2401878	Dual specificity phosphatase 10	Hs.497822	11221	DUSP10	1
0.001223	0.005286	269.87	307.785	535.799	386.204	18.8269	14.3054	23.4742	51.0557	NM_147686	ILMN_1701514	TRAF3 interacting protein 2	Hs.654708	10758	TRAF3IP2	6
0.000145	0.001122	577.318	623.705	1214.09	792.349	48.3496	24.4018	50.5865	82.099	NM_018842	ILMN_1703593	BAI1-associated protein 2-like 1	Hs.656063	55971	BAIAP2L1	7
0.000026	0.000353	115.965	116.754	251.123	159.969	2.74961	5.8991	16.7921	6.57699	NM_170587	ILMN_1738558	Regulator of G-protein signaling 20	Hs.368733	8601	RGS20	8
0.000066	0.000644	273.467	283.784	617.944	342.115	24.7064	5.28992	24.512	42.7651	NM_003836	ILMN_1797519	Delta-like 1 homolog (Drosophila)	Hs.533717	8788	DLK1	14
0.002797	0.009806	694.637	914.656	1410.75	832.447	33.6822	15.6741	15.8521	178.943	NM_001040167	ILMN_1663080	LFNG O-fucosylpeptide 3-beta-N-acetylglucosaminyltransferase	Hs.159142	3955	LFNG	7
0	0	502.315	612.186	1067.74	600.443	17.7075	15.8321	9.43752	25.9178	NM_006254	ILMN_1801105	Protein kinase C, delta	Hs.155342	5580	PRKCD	3
0.000272	0.001767	360.156	429.925	599.589	605.035	7.62491	23.0281	28.2325	35.2288	NM_019605	ILMN_1730794	SERTA domain containing 4	Hs.600545	56256	SERTAD4	1
0.000308	0.00194	310.755	397.677	545.301	466.176	19.2709	12.305	31.0173	17.4513	XM_941466	ILMN_1688775	PREDICTED: meteorin, glial cell differentiation regulator-like (METRNL), mRNA.	-	-	-	-
0.000071	0.000672	620.534	723.518	1105.16	980.945	44.8628	23.3392	23.6736	53.7131	NM_020992	ILMN_1788955	PDZ and LIM domain 1	Hs.368525	9124	PDLIM1	10
0.000082	0.000751	539.919	630.319	891.348	914.58	35.317	27.1266	20.1606	44.4858	NM_016368	ILMN_1747934	Inositol-3-phosphate synthase 1	Hs.405873	51477	ISYNA1	19
0.000544	0.002924	229.948	243.121	330.017	464.02	22.0292	17.5285	7.22782	40.1195	NM_018370	ILMN_1669376	Damage-regulated autophagy modulator	Hs.525634	55332	DRAM	12
0.002413	0.008887	123.81	185.15	187.872	185.312	9.57972	8.01627	9.90962	8.17008	NM_001039966	ILMN_2384056	G protein-coupled estrogen receptor 1	Hs.20961	2852	GPER	7
0.000016	0.000262	318.554	369.712	726.31	340.231	19.9825	4.81889	39.7692	31.5063	NM_001005474	ILMN_1719695	Nuclear factor of kappa light polypeptide gene enhancer in B-cells inhibitor, zeta	Hs.319171	64332	NFKBIZ	3
0.000239	0.001603	1592.21	1752.4	3245.76	2178.43	37.3088	23.0363	185.096	237.801	NM_004177	ILMN_1659544	Syntaxin 3	Hs.180711	6809	STX3	11
0.000027	0.000356	113.854	134.78	251.07	126.36	6.19574	9.85465	13.409	7.47965	NM_000552	ILMN_1752755	Von Willebrand factor	Hs.440848	7450	VWF	12
0.001128	0.004949	97.2084	101.734	199.34	135.265	6.84806	4.59592	12.9783	18.5829	NM_177550	ILMN_1676192	Solute carrier family 13 (sodium-dependent citrate transporter), member 5	Hs.399496	284111	SLC13A5	17
0.000077	0.000713	833.293	988.322	1779.88	971.339	39.3305	17.6513	5.70404	144.048	XM_941691	ILMN_1813275	PREDICTED: dual specificity phosphatase 22 (DUSP22), mRNA.	-	-	-	-
0.000001	0.000041	140.125	153.996	309.636	164.127	6.61458	7.6717	3.30451	11.4961	NM_014290	ILMN_1705241	Tudor domain containing 7	Hs.193842	23424	TDRD7	9
0.00229	0.008525	1076.54	1476.61	2118.77	1210.26	43.1927	7.32159	22.0601	259.352	NM_004223	ILMN_1769520	Ubiquitin-conjugating enzyme E2L 6	Hs.425777	9246	UBE2L6	11
0.0002	0.001402	570.815	749.859	1021.24	775.038	11.1451	18.0033	60.7529	36.3184	NM_031904	ILMN_3241870	FERM domain containing 8	Hs.578433	83786	FRMD8	11
0.002227	0.00834	1526.02	1643.09	2917.2	2245.42	40.241	65.5624	61.4222	349.227	NM_002095	ILMN_1664931	General transcription factor IIE, polypeptide 2, beta 34kDa	Hs.77100	2961	GTF2E2	8
0.000004	0.000101	163.808	166.839	394.795	168.883	10.7093	11.3396	21.2177	5.89494	NM_145045	ILMN_3246065	Coiled-coil domain containing 151	Hs.124010	115948	CCDC151	19
0.000002	0.000066	885.346	991.466	1521.99	1433.28	16.4095	19.2783	27.3396	58.788	NM_175744	ILMN_2313730	Ras homolog gene family, member C	Hs.502659	389	RHOC	1
0.000793	0.003868	1078.74	1201.79	2161.33	1445.34	54.8055	33.9231	15.0071	225.718	NM_138809	ILMN_1709634	Carboxymethylenebutenolidase homolog (Pseudomonas)	Hs.192586	134147	CMBL	5
0.000065	0.000638	162.042	236.515	306.417	179.304	13.771	7.65418	15.4423	3.13545	NM_153713	ILMN_1708098	Lix1 homolog (mouse)-like	Hs.632435	128077	LIX1L	1
0.000265	0.001729	229.189	283.194	474.847	263.391	20.8903	8.53091	27.9113	28.4678	NM_018419	ILMN_1812968	SRY (sex determining region Y)-box 18	Hs.8619	54345	SOX18	20
0.001055	0.004731	411.303	501.493	857.934	469.536	40.6505	11.4465	4.3733	93.1719	NM_012068	ILMN_1669113	Activating transcription factor 5	Hs.9754	22809	ATF5	19
0.000026	0.000353	111.994	135.486	222.579	139.868	0.466114	7.94164	12.1296	1.72161	XR_038625	ILMN_3203444	PREDICTED: misc_RNA (LOC100132535), miscRNA.	-	-	-	-
0.00287	0.009953	304.251	346.879	410.741	594.744	15.0224	33.0569	3.81993	66.2503	NR_006880	ILMN_3239574	small nucleolar RNA, C/D box 3A (SNORD3A), small nucleolar RNA.	-	-	-	-
0.000083	0.000755	2517.31	3107.11	5127.21	2933.65	281.201	71.2285	129.612	260.545	NM_003641	ILMN_1801246	Interferon induced transmembrane protein 1 (9-27)	Hs.458414	8519	IFITM1	11
0.002142	0.0081	1319.54	1768.46	2558.17	1524.47	118.531	42.1257	73.6768	268.989	XR_017973	ILMN_1798957	PREDICTED: chromosome 12 open reading frame 47 (C12orf47), misc RNA.	-	-	-	-
0.001039	0.004691	391.034	424.402	718.036	590.999	16.8959	13.4138	19.9462	71.1422	NM_003714	ILMN_1691884	Stanniocalcin 2	Hs.233160	8614	STC2	5
0.00211	0.008037	225.072	291.341	386.265	320.057	14.3305	1.66891	16.9024	30.356	NM_144586	ILMN_1668863	LY6/PLAUR domain containing 1	Hs.719231	116372	LYPD1	2
0.001497	0.006195	251.682	324.472	466.842	323.433	1.86895	10.6286	4.84539	46.6804	NM_002201	ILMN_1659913	Interferon stimulated exonuclease gene 20kDa	Hs.459265	3669	ISG20	15
0.000027	0.000356	129.996	161.851	255.234	157.225	9.37866	2.31395	6.46544	11.8472	NM_019849	ILMN_1681087	Solute carrier family 7, (neutral amino acid transporter, y+ system) member 10	Hs.58679	56301	SLC7A10	19
0.000032	0.000398	301.639	368.856	632.662	330.094	17.1129	10.9071	26.3673	33.6365	NM_080653	ILMN_1810235	ATPase, H+ transporting, lysosomal 31kDa, V1 subunit E2	Hs.659656	90423	ATP6V1E2	2
0.000233	0.00158	340.635	446.172	694.126	363.398	17.172	23.1846	19.6601	55.9632	NM_020679	ILMN_1743806	MIF4G domain containing	Hs.325631	57409	MIF4GD	17
0.002082	0.007969	3181.15	4071.25	6180.1	3767.54	246.779	200.824	187.05	634.429	NM_002475	ILMN_1713450	Myosin, light chain 6B, alkali, smooth muscle and non-muscle	Hs.632731	140465	MYL6B	12
0.000153	0.001167	735.775	939.99	1541.79	756.234	58.1812	30.0266	33.0377	124.965	NM_000725	ILMN_2195482	Calcium channel, voltage-dependent, beta 3 subunit	Hs.250712	784	CACNB3	12
0.000377	0.002269	88.1047	101.389	114.536	171.755	5.51662	5.60883	4.56655	13.2419	NM_000229	ILMN_1815102	Lecithin-cholesterol acyltransferase	Hs.387239	3931	LCAT	16
0.000985	0.004514	1054.89	1239.74	2025.09	1374.85	93.4968	19.9419	98.2301	161.18	NM_001024211	ILMN_2407168	S100 calcium binding protein A13	Hs.516505	6284	S100A13	1
0.000078	0.00072	513.383	680.54	941.575	631.478	29.24	6.93118	35.3217	43.0274	NM_144635	ILMN_1729217	Family with sequence similarity 131, member A	Hs.591307	131408	FAM131A	3
0.002746	0.009677	485.519	607.817	950.071	571.122	41.0667	15.3262	5.90331	111.252	NM_001012643	ILMN_1704793	Myb-related transcription factor, partner of profilin	Hs.515478	339344	MYPOP	19
0.00007	0.000666	1628.03	1946.67	3060.01	2127.15	104.533	101.514	48.0588	147.101	NM_017572	ILMN_2347068	MAP kinase interacting serine/threonine kinase 2	Hs.515032	2872	MKNK2	19
0.000018	0.000284	81.6282	98.8412	168.863	89.2942	4.99463	3.82744	7.72677	5.87386	NM_002405	ILMN_1764577	MFNG O-fucosylpeptide 3-beta-N-acetylglucosaminyltransferase	Hs.517603	4242	MFNG	22
0.000016	0.000262	326.084	392.49	635.579	396.048	15.5205	10.9393	15.7987	29.4631	NM_031219	ILMN_1726466	Haloacid dehalogenase-like hydrolase domain containing 3	Hs.7739	81932	HDHD3	9
0.000866	0.004127	158.118	196.869	255.329	238.079	10.6248	12.4553	8.43404	10.9607	NM_002204	ILMN_1685397	Integrin, alpha 3 (antigen CD49C, alpha 3 subunit of VLA-3 receptor)	Hs.265829	3675	ITGA3	17
0.000197	0.001396	154.122	165.914	216.291	290.226	7.4296	8.02205	10.5974	19.3713	NM_018837	ILMN_2345142	Sulfatase 2	Hs.162016	55959	SULF2	20
0.002096	0.008003	605.673	766.371	757.369	1116.07	11.5478	20.9817	60.1385	102.822	NR_004400	ILMN_3236653	RNA, U1 small nuclear 5 (RNU1-5), small nuclear RNA.	-	-	-	-
0.000371	0.002246	268.417	304.966	423.547	437.53	17.2698	4.54505	17.8238	26.8061	NM_013376	ILMN_1794017	SERTA domain containing 1	Hs.269898	29950	SERTAD1	19
0.000159	0.001195	171.334	220.696	318.979	204.558	6.23652	13.6741	16.0824	10.8301	XM_001725935	ILMN_3289172	PREDICTED: hypothetical protein LOC100132774, transcript variant 2 (LOC100132774), mRNA.	-	-	-	-
0.000391	0.002309	370.484	440.847	774.741	390.516	7.04513	5.19711	66.8634	48.4681	NM_001007236	ILMN_1787676	endogenous retroviral sequence K, 6	-	64006	-	-
0.001187	0.005159	743.037	825.942	1447.51	944.873	52.7615	21.2317	41.8744	146.779	NM_016081	ILMN_1698732	Palladin, cytoskeletal associated protein	Hs.151220	23022	PALLD	4
0.000012	0.000229	149.737	159.771	307.331	179.425	4.88762	9.33564	8.8217	14.413	NM_025224	ILMN_1710092	Zinc finger and BTB domain containing 46	Hs.585028	140685	ZBTB46	20
0.000101	0.000859	82.1994	89.0292	172.449	92.8943	6.53457	3.8348	13.3126	1.53558	NM_001079691	ILMN_1799487	NEDD4 binding protein 2-like 1	Hs.161220	90634	N4BP2L1	13
0.000381	0.00228	206.131	235.398	401.641	250.874	6.6704	2.57674	11.483	35.7127	XM_936372	ILMN_1668194	PREDICTED: lemur tyrosine kinase 3 (LMTK3), mRNA.	-	-	-	-
0.001284	0.005481	1349.58	1752.51	2303.04	1756.28	80.6504	62.566	46.5051	170.723	NM_006266	ILMN_1699856	Ral guanine nucleotide dissociation stimulator	Hs.106185	5900	RALGDS	9
0.000031	0.000391	861.488	1063.32	1645.51	1000.64	59.1313	38.1271	19.7924	77.7052	NM_198723	ILMN_1665526	Transcription elongation factor A (SII), 2	Hs.505004	6919	TCEA2	20
0.000257	0.001701	634.023	697.188	1342.48	688.982	12.7427	38.0708	106.628	79.1042	NM_032857	ILMN_1703335	Lactamase, beta	Hs.410388	114294	LACTB	15
0.000353	0.002162	1254.2	1328.75	2513.43	1549.25	35.8332	90.955	103.736	207.068	NM_001017392	ILMN_1772487	Splicing factor, arginine/serine-rich 14	Hs.515271	10147	SFRS14	19
0.000569	0.003027	241.633	315.736	462.808	259.966	10.9202	11.7069	16.0622	40.4761	NM_014422	ILMN_1777644	inositol polyphosphate-5-phosphatase J	-	27124	-	-
0.001341	0.005678	171.801	225.231	297.21	215.518	16.8117	4.53887	7.18652	19.7719	NM_152649	ILMN_1667825	Mixed lineage kinase domain-like	Hs.119878	197259	MLKL	16
0.00089	0.0042	144.502	162.819	267.713	189.622	5.47613	6.19036	11.8714	22.5898	NM_016938	ILMN_1653203	EGF-containing fibulin-like extracellular matrix protein 2	Hs.170622	30008	EFEMP2	11
0.000324	0.002021	575.761	680.963	1132.24	652.331	40.4822	16.5485	44.6885	87.4992	NM_032448	ILMN_1679641	Family with sequence similarity 120B	Hs.369522	84498	FAM120B	6
0.001687	0.006827	396.499	396.685	751.353	548.695	32.14	32.3438	20.4938	76.5376	XM_941665	ILMN_1677402	PREDICTED: hypothetical LOC387763 (LOC387763), mRNA.	-	-	-	-
0.001202	0.005211	108.847	130.593	196.3	138.449	14.2483	3.79967	3.88121	11.8098	NM_004183	ILMN_1718982	Bestrophin 1	Hs.712676	7439	BEST1	11
0.000013	0.000237	244.003	290.646	499.592	249.6	9.85838	14.4897	14.2811	24.4892	NM_004512	ILMN_1664912	Interleukin 11 receptor, alpha	Hs.591088	3590	IL11RA	9
0.000048	0.000526	299.891	384.196	583.644	309.868	20.0446	17.1913	21.5052	26.4574	NM_138455	ILMN_1725090	Collagen triple helix repeat containing 1	Hs.405614	115908	CTHRC1	8
0.002211	0.008309	151.411	172.596	260.71	211.146	9.13644	6.66479	20.2193	14.2975	XR_040455	ILMN_3200140	PREDICTED: misc_RNA (LOC645638), miscRNA.	-	-	-	-
0.002168	0.008178	229.687	325.729	365.135	286.618	7.01637	16.9483	4.38454	26.6592	NM_175872	ILMN_1669696	Zinc finger protein 792	Hs.50405	126375	ZNF792	19
0.000393	0.002312	796.124	933.572	1319.65	1132.91	14.015	10.8274	42.0469	89.6154	NM_001031727	ILMN_1732089	Methylthioribose-1-phosphate isomerase homolog (S. cerevisiae)	Hs.439370	84245	MRI1	19
0.0003	0.001912	3051.78	3394.12	5958.21	3623.84	316.826	40.5189	320.344	326.883	NM_005817	ILMN_1660021	Mannose-6-phosphate receptor binding protein 1	Hs.140452	10226	M6PRBP1	19
0.000357	0.002178	363.124	519.452	632.933	388.044	26.2818	16.945	20.3169	39.2863	NM_173546	ILMN_1695246	Kelch domain containing 8B	Hs.13781	200942	KLHDC8B	3
0.00003	0.000383	182.523	209.646	352.269	211.39	9.7979	16.0988	8.19625	11.5719	NM_025015	ILMN_2081087	Heat shock 70kDa protein 12A	Hs.654682	259217	HSPA12A	10
0.000086	0.000776	110.472	148.639	180.115	139.258	0.51745	4.72931	5.32428	7.27448	NM_053279	ILMN_1687213	Family with sequence similarity 167, member A	Hs.124299	83648	FAM167A	8
0.000536	0.002906	886.421	992.242	1843.66	918.988	70.6641	26.821	89.3294	174.352	NM_001037537	ILMN_1773073	Phytanoyl-CoA 2-hydroxylase	Hs.498732	5264	PHYH	10
0.00261	0.009379	119.421	143.999	153.892	207.812	5.82525	4.33018	13.774	15.1034	NM_001001391	ILMN_1803429	CD44 molecule (Indian blood group)	Hs.502328	960	CD44	11
0.000091	0.000789	155.584	187.613	272.245	198.379	6.46078	9.18305	12.1098	6.20628	NM_152363	ILMN_2091590	Chromosome 19 open reading frame 62	Hs.190722	29086	C19orf62	19
0.002358	0.008715	2147.47	2679.26	3542.64	2862.36	138.379	25.0868	90.6069	284.291	NM_007364	ILMN_1719316	Transmembrane emp24 protein transport domain containing 3	Hs.513058	23423	TMED3	15
0.000139	0.001092	152.677	159.007	303.882	181.952	8.8606	8.28332	23.7436	3.19839	NR_003578	ILMN_1663281	zinc finger protein 702 (pseudogene) (ZNF702P), non-coding RNA.	-	-	-	-
0.000176	0.001289	432.912	538.904	733.958	551.449	27.3041	4.11219	28.5287	28.6821	NM_194284	ILMN_1725338	Claudin 23	Hs.183617	137075	CLDN23	8
0.000007	0.00016	107.594	116.083	223.359	113.838	2.55998	6.2561	10.2636	7.05242	NM_001042704	ILMN_2364072	Chloride channel Ka	Hs.591533	1187	CLCNKA	1
0.001853	0.007313	693.697	927.199	1235.84	759.402	78.1993	26.4814	16.0784	103.729	NM_006545	ILMN_2191568	Tumor suppressor candidate 4	Hs.437083	10641	TUSC4	3
0.000079	0.000727	1090.07	1183.6	2208.69	1195.17	84.6925	85.459	97.4291	102.092	NM_004090	ILMN_1797522	Dual specificity phosphatase 3	Hs.181046	1845	DUSP3	17
0.000327	0.002035	108.985	121.752	206.698	130.087	4.55521	4.71051	12.5782	12.4037	NM_016657	ILMN_1713901	KDEL (Lys-Asp-Glu-Leu) endoplasmic reticulum protein retention receptor 3	Hs.528305	11015	KDELR3	22
0.000065	0.000638	4121.35	4863.2	7727.9	4728.01	433.461	170.263	140.631	258.125	NM_006435	ILMN_1673352	Interferon induced transmembrane protein 2 (1-8D)	Hs.709321	10581	IFITM2	11
0.000003	0.000083	963.318	1122.11	1872.79	1046.55	44.4263	14.5322	39.8023	72.6279	NM_173659	ILMN_1795383	RNA pseudouridylate synthase domain containing 3	Hs.33719	285367	RPUSD3	3
0.00155	0.006372	301.138	408.464	533.636	319.805	11.9063	11.9707	16.4091	51.8882	NM_000155	ILMN_1657475	Galactose-1-phosphate uridylyltransferase	Hs.522090	2592	GALT	9
0.000514	0.002816	400.629	463.639	685.898	529.082	41.9068	14.7284	8.84497	32.7122	NM_144498	ILMN_1656482	Oxysterol binding protein-like 2	Hs.473254	9885	OSBPL2	20
0.000044	0.0005	1400.29	1526.25	2632.9	1703.82	44.6735	46.6551	34.0331	165.646	NM_005506	ILMN_1814726	Scavenger receptor class B, member 2	Hs.349656	950	SCARB2	4
0.000004	0.000101	199.101	208.942	409.552	214.577	7.56889	7.98652	20.4438	7.04299	NM_001034836	ILMN_2309534	RAD52 motif 1	Hs.194411	201299	RDM1	17
0.000058	0.000592	418.092	458.361	765.598	517.259	29.6735	12.2821	12.4717	39.6341	NM_001998	ILMN_2390919	Fibulin 2	Hs.198862	2199	FBLN2	3
0.000011	0.000221	1586.61	1749.66	3111.26	1746.46	71.282	62.9408	82.3524	143.974	NM_018224	ILMN_2081335	Chromosome 7 open reading frame 44	Hs.655165	55744	C7orf44	7
0.000148	0.001134	831.261	1011.99	1572.97	873.121	34.6681	25.2192	11.3897	123.323	NM_002881	ILMN_1676358	V-ral simian leukemia viral oncogene homolog B (ras related; GTP binding protein)	Hs.469820	5899	RALB	2
0.000364	0.002212	194.749	235.347	364.805	209.643	11.4066	16.3254	24.1223	12.4942	NM_080815	ILMN_2311052	Collagen, type XIII, alpha 1	Hs.695934	1305	COL13A1	10
0.000143	0.001115	160.079	194.393	295.654	175.579	4.2364	9.20666	14.8419	14.7621	NM_000505	ILMN_1671766	Coagulation factor XII (Hageman factor)	Hs.1321	2161	F12	5
0.001337	0.005669	364.81	446.013	648.149	422.206	29.1474	13.1871	16.0395	53.9889	XM_935781	ILMN_1727049	PREDICTED: similar to solute carrier family 29 (nucleoside transporters), member 4 (LOC402509), mRNA.	-	-	-	-
0.002071	0.007937	427.597	495.96	504.234	775.283	33.772	8.47588	4.49026	78.7071	NR_004426	ILMN_3244646	RNA, U1G2 small nuclear (RNU1G2), small nuclear RNA.	-	-	-	-
0.00002	0.000304	435.977	473.982	850.044	485.831	28.4641	29.1076	17.6193	34.8095	NM_001042600	ILMN_1665943	Mitogen-activated protein kinase kinase kinase kinase 1	Hs.95424	11184	MAP4K1	19
0.002102	0.008016	134.804	160.925	195.131	203.347	5.88971	7.5768	12.6478	8.11615	NM_001001396	ILMN_1664772	ATPase, Ca++ transporting, plasma membrane 4	Hs.343522	493	ATP2B4	1
0.000011	0.000221	136.568	148.068	257.993	159.825	9.17885	4.01829	5.48561	9.71976	NM_133486	ILMN_2303166	Muscleblind-like 3 (Drosophila)	Hs.105134	55796	MBNL3	X
0.00008	0.000734	232.31	241.93	405.296	314.952	10.7632	5.19257	5.00011	24.9844	NM_152536	ILMN_2104141	FYVE, RhoGEF and PH domain containing 5	Hs.412406	152273	FGD5	3
0.000003	0.000083	122.902	123.618	170.782	214.627	7.88775	2.35162	3.44983	4.0105	NM_030758	ILMN_1781966	Oxysterol binding protein 2	Hs.517546	23762	OSBP2	22
0.00077	0.003786	197.322	255.461	317.829	243.863	3.41767	9.566	9.81012	19.4165	NR_003572	ILMN_3239263	ribosomal protein L23a pseudogene 53 (RPL23AP53), non-coding RNA.	-	-	-	-
0	0	1191.93	1428.94	4999.81	949.885	182.858	55.3625	110.709	144.387	NM_006928	ILMN_1665994	Silver homolog (mouse)	Hs.95972	6490	SILV	12
0.000892	0.0042	1650.16	1951.84	2874.66	2002.43	156.361	20.0882	133.601	158.369	NM_001070	ILMN_1695731	Tubulin, gamma 1	Hs.279669	7283	TUBG1	17
0.00003	0.000383	94.8369	106.621	189.059	96.7669	7.76452	7.50952	6.50959	5.76775	NM_001001936	ILMN_1730995	Actin filament associated protein 1-like 2	Hs.501106	84632	AFAP1L2	10
0.000029	0.000374	324.373	343.79	668.837	329.543	6.78995	30.6363	37.3556	16.6642	NM_004563	ILMN_1671791	Phosphoenolpyruvate carboxykinase 2 (mitochondrial)	Hs.75812	5106	PCK2	14
0.000147	0.00113	303.245	356.855	580.091	317.327	5.19514	12.1567	26.6554	39.3811	NM_032036	ILMN_1740319	Interferon, alpha-inducible protein 27-like 2	Hs.94695	83982	IFI27L2	14
0.000108	0.000901	643.424	713.353	1230.61	716.713	9.58779	30.0203	55.3249	76.606	NM_006736	ILMN_2390974	DnaJ (Hsp40) homolog, subfamily B, member 2	Hs.77768	3300	DNAJB2	2
0.000017	0.000273	102.119	124.079	173.954	123.771	3.20629	3.88807	6.78087	1.89364	NM_014059	ILMN_1658494	Chromosome 13 open reading frame 15	Hs.507866	28984	C13orf15	13
0.000644	0.003324	1117.19	1308.96	1892.74	1410.46	124.223	2.08532	37.1565	85.9475	NM_032593	ILMN_1697820	Histidine triad nucleotide binding protein 2	Hs.70573	84681	HINT2	9
0.00016	0.0012	778.721	968.176	1386.99	856.622	31.6122	18.1199	17.4539	96.6379	NM_014311	ILMN_1804642	Single-strand-selective monofunctional uracil-DNA glycosylase 1	Hs.632721	23583	SMUG1	12
0.000089	0.000785	223.868	264.707	430.144	227.788	20.3756	12.9508	17.0071	18.2796	NM_001097577	ILMN_1760727	Angiogenin, ribonuclease, RNase A family, 5	Hs.283749	283	ANG	14
0.000019	0.000296	216.257	296.19	342.221	252.526	11.684	1.63993	8.12921	6.65172	NM_174926	ILMN_1815346	Transmembrane protein 136	Hs.706896	219902	TMEM136	11
0.000399	0.002334	108.239	120.405	199.542	125.703	8.36373	5.38713	14.5166	4.61546	NM_004711	ILMN_1727805	Synaptogyrin 1	Hs.216226	9145	SYNGR1	22
0.000473	0.002662	184.07	211.062	207.554	338.915	10.3755	17.9255	21.0219	11.1944	NR_006881	ILMN_3241034	small nucleolar RNA, C/D box 3C (SNORD3C), small nucleolar RNA.	-	-	-	-
0.001305	0.005556	583.642	740.464	1038.44	619.842	35.2986	20.8048	52.7581	84.8408	NM_018215	ILMN_1794490	PNMA-like 1	Hs.8395	55228	PNMAL1	19
0.000161	0.001202	94.5695	106.87	169.422	112.349	6.96467	3.50961	2.76243	9.85166	NM_004070	ILMN_1787576	Chloride channel Ka	Hs.591533	1187	CLCNKA	1
0.00276	0.009705	367.19	490.73	560.356	456.831	16.7548	20.9179	10.0098	37.4316	NM_018073	ILMN_1694174	Tripartite motif-containing 68	Hs.523438	55128	TRIM68	11
0.001028	0.004657	865.098	1035.07	1455.38	1059.35	39.9758	1.73576	86.3211	82.7804	NM_177533	ILMN_1669788	Nudix (nucleoside diphosphate linked moiety X)-type motif 14	Hs.526432	256281	NUDT14	14
0.000002	0.000066	206.294	226.877	396.539	222.134	5.58371	13.2943	1.53122	12.9902	NM_006096	ILMN_1809931	N-myc downstream regulated 1	Hs.372914	10397	NDRG1	8
0.001161	0.005082	68.1472	70.8537	136.969	71.457	2.46934	3.04943	16.6021	2.09122	NM_173833	ILMN_1751062	Scavenger receptor class A, member 5 (putative)	Hs.591833	286133	SCARA5	8
0.000186	0.001334	709.356	732.541	1237.45	935.545	13.5258	29.1148	59.0515	69.3709	NM_006283	ILMN_1770084	Transforming, acidic coiled-coil containing protein 1	Hs.279245	6867	TACC1	8
0.000321	0.00201	2877.45	3159.72	3735.57	4889.22	58.792	25.02	162.503	337.226	NM_001071	ILMN_1806040	Thymidylate synthetase	Hs.592338	7298	TYMS	18
0.002655	0.009457	136.052	152.995	251.562	152.551	4.10286	8.49315	26.0431	13.4354	NM_198580	ILMN_1787718	Solute carrier family 27 (fatty acid transporter), member 1	Hs.363138	376497	SLC27A1	19
0	0	288.81	322.826	1194.26	249.238	13.1701	9.90565	58.6899	32.3649	NM_019554	ILMN_1688780	S100 calcium binding protein A4	Hs.654444	6275	S100A4	1
0.000132	0.001053	91.9696	105.7	149.735	120.991	4.28213	3.59873	3.88257	6.37617	NM_016364	ILMN_1785592	Dual specificity phosphatase 13	Hs.178170	51207	DUSP13	10
0.000089	0.000785	246.235	295.02	439.361	273.428	6.7656	16.3888	22.6523	10.863	NM_030660	ILMN_2393497	Ataxin 3	Hs.532632	4287	ATXN3	14
0.000021	0.000313	251.066	270.561	502.743	253.318	8.55203	8.00102	18.1992	28.7442	NM_021913	ILMN_2364521	AXL receptor tyrosine kinase	Hs.590970	558	AXL	19
0.000003	0.000083	178.481	209.818	322.03	197.159	5.9861	4.81629	9.47139	7.98362	NM_014909	ILMN_1796216	Vasohibin 1	Hs.525479	22846	VASH1	14
0.000764	0.003762	140.942	164.165	265.544	145.123	7.12598	5.44268	24.643	10.6853	NM_004585	ILMN_1701613	Retinoic acid receptor responder (tazarotene induced) 3	Hs.17466	5920	RARRES3	11
0.002633	0.009429	147.076	180.784	197.263	221.674	6.4503	12.1126	3.21261	11.5733	NM_031910	ILMN_1729288	C1q and tumor necrosis factor related protein 6	Hs.22011	114904	C1QTNF6	22
0.00254	0.009202	720.31	970.371	1163.38	802.711	22.4461	23.6451	41.6166	100.493	NM_006803	ILMN_1676946	Adaptor-related protein complex 3, mu 2 subunit	Hs.654529	10947	AP3M2	8
0.000088	0.000785	571.785	617.578	1124.24	588.769	10.52	28.5345	18.5316	87.9314	NM_144576	ILMN_1666364	Coenzyme Q10 homolog A (S. cerevisiae)	Hs.4096	93058	COQ10A	12
0.002798	0.009806	299.152	353.065	538.229	328.033	18.8351	14.6339	25.8542	52.898	NM_182580	ILMN_3256325	Cytochrome b-561 domain containing 1	Hs.514682	284613	CYB561D1	1
0.000003	0.000083	474.192	539.578	893.017	498.244	16.8399	7.983	29.4412	26.7705	NM_020826	ILMN_1658499	Synaptotagmin XIII	Hs.436643	57586	SYT13	11
0.000087	0.00078	202.102	233.19	370.857	218.155	8.47349	3.00516	25.6748	4.46342	NM_016941	ILMN_1736096	Delta-like 3 (Drosophila)	Hs.127792	10683	DLL3	19
0.000194	0.001378	239.858	303.349	426.113	246.129	14.9654	15.5838	26.051	5.59443	NM_005384	ILMN_1707312	Nuclear factor, interleukin 3 regulated	Hs.79334	4783	NFIL3	9
0.00287	0.009953	1077.44	1079.11	1798.38	1502.54	5.45113	56.1796	61.9338	190.061	XM_927730	ILMN_1784005	PREDICTED: similar to Ras-related protein Rab-13 (LOC644615), mRNA.	-	-	-	-
0.002656	0.009457	811.725	1022.98	1430.13	846.17	88.973	3.05873	33.1627	135.571	NM_003486	ILMN_1720373	Solute carrier family 7 (cationic amino acid transporter, y+ system), member 5	Hs.513797	8140	SLC7A5	16
0.00045	0.002565	346.4	416.7	621.518	369.201	13.187	13.2516	20.98	48.6174	NM_004281	ILMN_1659766	BCL2-associated athanogene 3	Hs.523309	9531	BAG3	10
0.000423	0.002438	106.238	116.746	182.157	132.184	4.4535	7.50255	10.3982	6.16237	NM_015869	ILMN_1800225	Peroxisome proliferator-activated receptor gamma	Hs.162646	5468	PPARG	3	signal transducer activity	hormone receptor binding	regulatory region DNA binding	molecular transducer activity	ion binding	transition metal ion binding	transcription factor binding	G-protein coupled receptor activity	transcription regulator activity	icosatetraenoic acid binding	receptor activity	regulatory region nucleic acid binding	retinoic acid receptor binding	icosanoid binding	icosanoid receptor activity	monocarboxylic acid binding	nucleic acid binding transcription factor activity	transcription regulatory region DNA binding	nucleic acid binding	Cellular Component:	nucleus	nucleoplasm	cytosol	nuclear lumen	organelle lumen	intracellular organelle	intracellular part	membrane-bounded organelle	all	cytoplasmic part	nuclear part	cell	intracellular organelle lumen
0.0005	0.002764	88.6521	101.589	159.459	98.5674	5.88999	3.97434	11.8265	4.68231	NM_032548	ILMN_1802096	Ankyrin repeat and BTB (POZ) domain containing 1	Hs.107812	80325	ABTB1	3
0.000022	0.00032	1290.47	1371.73	2475.3	1385.63	32.0648	49.678	113.698	107.463	NM_001002814	ILMN_1692219	RAB11 family interacting protein 1 (class I)	Hs.696035	80223	RAB11FIP1	8
0.000089	0.000785	173.817	203.907	310.342	190.448	8.77661	3.75396	18.7737	6.38158	NM_001620	ILMN_1714567	AHNAK nucleoprotein	Hs.502756	79026	AHNAK	11
0.00013	0.001043	176.765	201.382	286.262	228.491	6.28288	14.3313	2.40308	7.86877	NM_015675	ILMN_1718977	Growth arrest and DNA-damage-inducible, beta	Hs.110571	4616	GADD45B	19
0.000676	0.003426	310.032	350.1	412.122	491.751	13.5726	21.5742	12.8817	24.4455	NM_015149	ILMN_1654398	Ral guanine nucleotide dissociation stimulator-like 1	Hs.497148	23179	RGL1	1
0.000012	0.000229	128.704	144.405	229.404	146.717	6.44159	3.47374	8.29723	5.49566	NM_031897	ILMN_1779043	Calcium channel, voltage-dependent, gamma subunit 6	Hs.631560	59285	CACNG6	19
0.000002	0.000066	82.512	89.0002	152.605	91.767	4.20994	2.09833	4.21841	3.03059	NM_001024912	ILMN_1716815	Carcinoembryonic antigen-related cell adhesion molecule 1 (biliary glycoprotein)	Hs.512682	634	CEACAM1	19
0.000508	0.002803	158.989	180.123	296.281	165.398	18.2268	5.70139	17.7993	13.6059	NM_181712	ILMN_3241554	KN motif and ankyrin repeat domains 4	Hs.283398	163782	KANK4	1
0.00104	0.004691	285.282	350.248	504.801	295.812	11.7712	3.78511	12.7086	48.0353	NM_001080493	ILMN_1669064	Zinc finger protein 823	Hs.142167	55552	ZNF823	19
0.0002	0.001402	1543.66	1744.42	2617.91	1864.69	63.0477	83.1488	71.9572	137.766	NM_014164	ILMN_2309848	FXYD domain containing ion transport regulator 5	Hs.333418	53827	FXYD5	19
0.000068	0.000657	147.542	162.73	272.057	158.911	11.4945	7.19196	10.7389	10.0464	NM_001076780	ILMN_2274586	Polycystic kidney disease 1-like 2	Hs.413525	114780	PKD1L2	16
0.002328	0.008625	210.398	236.463	367.213	239.899	23.3524	25.0231	12.2319	17.2364	NM_001005271	ILMN_1740764	Chromodomain helicase DNA binding protein 3	Hs.25601	1107	CHD3	17
0.001623	0.006602	350.234	396.074	539.65	468.325	8.90847	22.3941	33.3685	17.9862	NM_198489	ILMN_1709227	Coiled-coil domain containing 84	Hs.534613	338657	CCDC84	11
0.000622	0.003231	880.574	994.011	1444.7	1089.65	54.9489	40.5432	51.8191	75.5709	NM_020179	ILMN_1798270	Chromosome 11 open reading frame 75	Hs.438064	56935	C11orf75	11
0.001681	0.006812	1753.23	1984.41	3006.09	2032.89	117.781	50.7036	173.127	211.062	NM_001002018	ILMN_1757877	Host cell factor C1 regulator 1 (XPO1 dependent)	Hs.719259	54985	HCFC1R1	16
0.000798	0.003886	223.571	284.254	352.132	258.556	6.60937	4.97678	21.0579	13.6608	NM_207334	ILMN_1754921	Family with sequence similarity 43, member B	Hs.429179	163933	FAM43B	1
0.002064	0.00792	2093.56	2364.22	3437.83	2577.02	75.3457	91.0985	129.858	274.646	NM_032118	ILMN_1658289	WD repeat domain 54	Hs.643480	84058	WDR54	2
0.000072	0.000677	186.674	191.712	347.44	206.721	21.953	9.001	4.25252	11.141	NM_001012964	ILMN_1780255	Kallikrein-related peptidase 6	Hs.79361	5653	KLK6	19
0.000879	0.004164	1472.25	1514.91	2430.56	1928	91.8827	21.1907	64.9522	187.96	NM_001013251	ILMN_1726456	Solute carrier family 3 (activators of dibasic and neutral amino acid transport), member 2	Hs.502769	6520	SLC3A2	11
0.000475	0.002668	193.001	220.925	323.923	224.781	13.1918	8.96078	18.4945	8.4178	NM_001040428	ILMN_1652409	Spermatogenesis associated 7	Hs.525518	55812	SPATA7	14
0.000717	0.003599	179.212	208.295	307.18	199.046	6.34223	15.6775	19.0003	10.0388	NM_007029	ILMN_1795679	Stathmin-like 2	Hs.521651	11075	STMN2	8
0.001854	0.007313	673.708	715.019	1278.95	691.402	49.918	15.5133	78.2778	131.617	NM_003998	ILMN_1714965	Nuclear factor of kappa light polypeptide gene enhancer in B-cells 1	Hs.654408	4790	NFKB1	4
0.000252	0.001676	359.937	378.753	657.504	396.928	21.2158	12.0819	21.9888	47.5459	NM_133475	ILMN_1768202	Ankyrin repeat domain 24	Hs.197872	170961	ANKRD24	19
0.001357	0.005734	275.478	333.354	477.166	286.246	24.3342	12.1634	15.4181	37.5513	NM_002676	ILMN_1780236	Phosphomannomutase 1	Hs.75835	5372	PMM1	22
0.001231	0.005313	641.802	756.62	1121.78	675.399	7.8549	32.0477	7.20206	109.271	NM_013253	ILMN_2398159	Dickkopf homolog 3 (Xenopus laevis)	Hs.292156	27122	DKK3	11
0.00015	0.001147	1845.67	2019.83	3421.04	1899.25	78.9653	75.451	173.806	202.93	NM_182851	ILMN_2347349	Cyclin B1 interacting protein 1	Hs.107003	57820	CCNB1IP1	14
0.000125	0.001013	597.002	646.355	1034.6	691.701	25.1566	21.986	25.2846	61.258	NM_207514	ILMN_1767509	Differentially expressed in FDCP 8 homolog (mouse)	Hs.62771	54849	DEF8	16
0.000077	0.000713	157.219	170.241	257.348	196.543	11.4595	8.26537	3.74278	5.29081	NM_001252	ILMN_1760247	CD70 molecule	Hs.501497	970	CD70	19
0	0	472.578	507.792	844.066	523.931	18.0294	3.28054	15.1062	15.7285	NM_004419	ILMN_1656501	Dual specificity phosphatase 5	Hs.2128	1847	DUSP5	10
0.000001	0.000041	198.84	212.865	352.161	220.752	10.0601	6.32552	5.14679	3.4718	NM_198527	ILMN_1781638	HD domain containing 3	Hs.349979	374659	HDDC3	15
0.000012	0.000229	234.87	238.765	445.947	242.935	4.97708	12.1057	12.53	21.6912	NM_000717	ILMN_1695157	Carbonic anhydrase IV	Hs.89485	762	CA4	17
0.000049	0.000535	2438.97	2750.68	4129.58	2746.33	93.9103	114.834	109.591	167.156	NM_001042470	ILMN_2345872	Sulfatase modifying factor 2	Hs.279696	25870	SUMF2	7
0.000001	0.000041	252.92	295.668	423.881	277.611	10.6776	9.42995	1.40968	5.7386	NM_001039617	ILMN_1766896	Zinc finger, DHHC-type containing 19	Hs.111591	131540	ZDHHC19	3
0.000217	0.001491	2661.62	2910.72	4412.95	3168.79	32.7551	36.4365	274.794	143.197	NM_004832	ILMN_2227573	Glutathione S-transferase omega 1	Hs.190028	9446	GSTO1	10
0.000992	0.004527	211.768	250.766	346.193	237.176	5.65971	3.06575	11.5892	26.3478	NM_001421	ILMN_1652082	E74-like factor 4 (ets domain transcription factor)	Hs.271940	2000	ELF4	X
0.00012	0.000978	241.361	282.023	413.003	254.737	19.3767	1.50843	17.3455	13.2632	NM_016437	ILMN_1701052	Tubulin, gamma 2	Hs.708059	27175	TUBG2	17
0.000599	0.003133	426.508	474.272	748.009	453.91	23.5291	12.9423	27.8795	57.9797	NM_001033873	ILMN_1804415	Small trans-membrane and glycosylated protein	Hs.652389	57228	SMAGP	12
0.000048	0.000526	368.12	383.042	692.374	371.157	22.7147	6.3084	15.1417	44.0965	NM_052847	ILMN_1728107	Guanine nucleotide binding protein (G protein), gamma 7	Hs.515544	2788	GNG7	19
0.000274	0.001776	1102.74	1195.19	1940.96	1196.92	125.081	50.2894	74.9399	52.0687	NM_021102	ILMN_1800739	Serine peptidase inhibitor, Kunitz type, 2	Hs.31439	10653	SPINT2	19
0.002242	0.008386	438.67	470.874	499.194	749.176	9.75563	33.8989	6.75012	72.2246	NM_003620	ILMN_1670875	Protein phosphatase 1D magnesium-dependent, delta isoform	Hs.591184	8493	PPM1D	17
0.000542	0.002918	310.558	314.931	509.054	392.377	2.43664	6.97875	15.0066	39.2404	NM_006103	ILMN_3307693	WAP four-disulfide core domain 2	Hs.2719	10406	WFDC2	20
0.000343	0.00211	235.035	263.849	396.284	260.414	3.14578	6.42091	29.0754	9.14233	NM_004433	ILMN_1769201	E74-like factor 3 (ets domain transcription factor, epithelial-specific )	Hs.67928	1999	ELF3	1
0.000029	0.000374	574.47	646.209	996.116	606.179	15.136	16.6677	31.0205	46.0385	NM_015881	ILMN_1815673	Dickkopf homolog 3 (Xenopus laevis)	Hs.292156	27122	DKK3	11
0.000263	0.001723	426.169	440.172	722.477	504.418	22.0671	19.5362	6.99112	48.0668	NM_021623	ILMN_1796339	Pleckstrin homology domain containing, family A (phosphoinositide binding specific) member 2	Hs.369123	59339	PLEKHA2	8
0.001276	0.005455	287.66	323.142	455.853	345.912	11.8476	10.4688	19.0567	28.5904	NM_005775	ILMN_1789338	Sorbin and SH3 domain containing 3	Hs.528572	10174	SORBS3	8
0.00027	0.001758	559.877	560.28	919.061	709.46	8.21643	12.2781	4.99439	68.9283	NM_030808	ILMN_1705064	NudE nuclear distribution gene E homolog (A. nidulans)-like 1	Hs.372123	81565	NDEL1	17
0.002322	0.008613	267.343	337.037	429.427	277.102	9.97223	14.8416	21.4186	32.1161	NM_015655	ILMN_1663160	Zinc finger protein 337	Hs.661684	26152	ZNF337	20
0.000063	0.000626	131.758	135.56	220.317	158.364	2.02371	4.45314	12.4936	3.722	NM_001010846	ILMN_2133996	Src homology 2 domain containing E	Hs.591481	126669	SHE	1
0.002474	0.009058	238.349	267.715	380.004	281.294	18.6807	3.6472	11.8954	27.4389	NM_024866	ILMN_1702933	Adrenomedullin 2	Hs.449099	79924	ADM2	22
0.000028	0.000368	94.7131	96.2366	174.458	97.4079	8.79624	2.88178	2.41963	7.16241	NM_139314	ILMN_1707727	Angiopoietin-like 4	Hs.9613	51129	ANGPTL4	19
0.000245	0.001636	299.022	337.16	480.131	343.878	7.52482	4.4041	2.86912	31.1839	NM_004672	ILMN_1694539	Mitogen-activated protein kinase kinase kinase 6	Hs.194694	9064	MAP3K6	1
0.000748	0.003712	198.29	217.239	323.765	228.989	8.1702	11.7998	12.2557	19.205	XR_041703	ILMN_3298511	PREDICTED: misc_RNA (LOC728537), miscRNA.	-	-	-	-
0.000003	0.000083	179.171	182.952	331.658	180.145	10.0642	6.42343	10.2698	5.90674	NM_005097	ILMN_2171023	Leucine-rich, glioma inactivated 1	Hs.533670	9211	LGI1	10
0.00248	0.009058	968.591	1061.7	1186.19	1506.84	42.6757	36.5935	36.3096	117.906	NM_015380	ILMN_1671932	Sorting and assembly machinery component 50 homolog (S. cerevisiae)	Hs.505824	25813	SAMM50	22
0.00005	0.000542	657.977	733.708	1086.68	726.909	35.0457	20.62	34.6313	34.8427	NM_213566	ILMN_1667213	DNA fragmentation factor, 45kDa, alpha polypeptide	Hs.484782	1676	DFFA	1
0.002093	0.008002	99.1459	113.582	156.795	113.255	5.2331	5.35	10.2935	5.94814	XM_001127464	ILMN_1680996	PREDICTED: arachidonate 5-lipoxygenase (ALOX5), mRNA.	-	-	-	-
0.00205	0.00788	76.9488	91.8572	122.181	83.4787	3.84557	9.15393	3.55171	3.78837	NM_001076778	ILMN_1743445	Family with sequence similarity 107, member A	Hs.506357	11170	FAM107A	3
0.000164	0.001215	121.623	127.935	206.953	135.11	2.14026	5.49115	8.60102	11.3667	NM_021147	ILMN_1676631	Cyclin O	Hs.3041	10309	CCNO	5
0.001167	0.005094	406.435	425.534	611.894	532.29	11.1179	30.7566	35.3248	11.2853	NM_012170	ILMN_1786469	F-box protein 22	Hs.591115	26263	FBXO22	15
0.000007	0.00016	386.9	486.886	594.614	411.842	8.06187	2.10251	6.22508	21.4699	NM_004982	ILMN_1735779	Potassium inwardly-rectifying channel, subfamily J, member 8	Hs.102308	3764	KCNJ8	12
0.000414	0.002401	122.073	136.043	200.727	134.143	7.67212	4.34358	11.9918	5.02577	NM_005574	ILMN_1800078	LIM domain only 2 (rhombotin-like 1)	Hs.34560	4005	LMO2	11
0.000009	0.000191	498.739	546.897	861.944	514.495	25.9387	16.2548	17.0844	28.2291	NM_133471	ILMN_1732967	KIAA1949	Hs.696054	170954	KIAA1949	6
0.000006	0.000141	160.551	177.824	262.623	178.067	9.3711	2.76479	5.22309	2.31493	NM_024579	ILMN_1702231	Chromosome 1 open reading frame 54	Hs.91283	79630	C1orf54	1
0.000657	0.003373	181.522	211.135	286.705	201.175	3.92621	5.90525	8.42045	18.7756	NM_198455	ILMN_3237755	SCO-spondin homolog (Bos taurus)	Hs.632022	23145	SSPO	7
0.000904	0.004243	224.235	254.342	357.781	249.629	14.2537	9.56176	16.9111	16.5494	NM_016339	ILMN_1758613	Rap guanine nucleotide exchange factor (GEF)-like 1	Hs.715686	51195	RAPGEFL1	17
0.001562	0.006396	833.511	1008.98	1297.73	895.598	44.1915	50.8281	39.2839	78.4424	XM_939056	ILMN_1715476	PREDICTED: similar to creatine kinase, mitochondrial 1B precursor (LOC649970), mRNA.	-	-	-	-
0.000433	0.002482	191.924	204.572	310.812	220.798	6.21785	12.1925	6.2652	18.6363	XM_001132404	ILMN_1657111	PREDICTED: chromosome 14 open reading frame 78 (C14orf78), mRNA.	-	-	-	-
0.000017	0.000273	128.368	137.604	207.989	146.746	6.22522	3.88585	4.13477	5.86616	NM_001042479	ILMN_1748116	Gem (nuclear organelle) associated protein 8	Hs.592237	54960	GEMIN8	X
0.000183	0.001318	228.766	228.885	390.981	257.471	16.3145	12.8372	5.7464	21.6494	NM_000913	ILMN_2400922	Opiate receptor-like 1	Hs.2859	4987	OPRL1	20
0.001566	0.006404	374.623	390.81	622.878	422.82	0.642081	10.1986	47.1656	38.7894	NM_006307	ILMN_1709486	Sushi-repeat-containing protein, X-linked	Hs.15154	8406	SRPX	X
0.001085	0.00483	171.252	179.256	275.439	201.807	7.72611	3.97294	20.4608	9.44571	NM_001017974	ILMN_2381697	Prolyl 4-hydroxylase, alpha polypeptide II	Hs.519568	8974	P4HA2	5
0.002653	0.009457	541.82	635.768	891.582	547.763	22.4224	31.5878	34.4922	80.3412	NM_024731	ILMN_1703314	Kelch-like 36 (Drosophila)	Hs.578546	79786	KLHL36	16
0.000588	0.003096	84.81	98.2146	140.551	85.842	6.88455	7.98847	5.0165	3.44361	NM_006163	ILMN_1711786	Nuclear factor (erythroid-derived 2), 45kDa	Hs.75643	4778	NFE2	12
0.00073	0.003652	145.223	158.009	224.438	173.175	7.21167	11.9853	7.38847	5.27708	NM_144598	ILMN_1794968	Leucine rich repeat containing 28	Hs.578684	123355	LRRC28	15
0.000014	0.000248	103.165	106.207	172.018	116.359	2.40526	4.25212	5.7919	4.82272	NM_006262	ILMN_1723678	Peripherin	Hs.37044	5630	PRPH	12
0.000969	0.004461	107.166	116.941	168.069	124.841	5.12223	4.66348	1.41755	11.4324	NM_052998	ILMN_1659599	Arginine decarboxylase	Hs.101807	113451	ADC	1
0.000069	0.000663	272.412	326.978	428.365	286.299	14.6993	8.15146	15.4852	8.25797	NR_024510	ILMN_3234142	hypothetical LOC728855 (LOC728855), non-coding RNA.	-	-	-	-
0.001425	0.00596	582.27	608.413	945.775	665.286	18.3165	10.3226	49.947	70.1217	NM_004840	ILMN_1803423	Rac/Cdc42 guanine nucleotide exchange factor (GEF) 6	Hs.522795	9459	ARHGEF6	X
0.000951	0.004397	637.84	686.006	1062.28	680.128	34.5109	50.7312	57.5971	52.0428	NM_012212	ILMN_1704531	Prostaglandin reductase 1	Hs.584864	22949	PTGR1	9
0.000831	0.004008	142.731	160.362	215.361	166.896	10.3515	5.74387	3.97844	8.66019	NM_207426	ILMN_1808388	Forkhead box I2	Hs.449674	399823	FOXI2	10
0.0024	0.008849	708.247	790.002	1069.21	820.107	48.6225	54.3167	46.8915	21.5788	NM_024045	ILMN_1712320	DEAD (Asp-Glu-Ala-Asp) box polypeptide 50	Hs.522984	79009	DDX50	10
0.000853	0.004098	2415.2	2634.88	4026.81	2469.06	24.6613	59.944	297.777	220.364	NM_001014446	ILMN_1700306	OCIA domain containing 2	Hs.95835	132299	OCIAD2	4
0.000019	0.000296	157.532	174.191	256.668	163.092	4.85249	2.29671	10.4543	6.51232	NM_194323	ILMN_1663347	Otoferlin	Hs.91608	9381	OTOF	2
0.000456	0.00258	99.1351	109.881	155.475	108.195	3.70379	8.44487	2.7064	6.02927	NM_007000	ILMN_1655637	Uroplakin 1A	Hs.159309	11045	UPK1A	19
0.000236	0.001586	93.5868	110.825	140.658	101.021	6.57153	3.72217	2.38868	2.91117	NM_170769	ILMN_1730223	Ring finger protein 39	Hs.121178	80352	RNF39	6
0.000002	0.000066	298.877	349.792	471.914	303.844	6.97917	7.2513	10.4441	10.2235	XM_001132373	ILMN_1680774	PREDICTED: similar to NACHT, leucine rich repeat and PYD (pyrin domain) containing 1, transcript variant 1 (LOC730994), mRNA.	-	-	-	-
0.00001	0.000207	314.431	347.343	1155.39	309.77	4.94979	35.4762	101.328	27.9453	NM_032599	ILMN_1659464	Family with sequence similarity 71, member F1	Hs.131098	84691	FAM71F1	7
0.001897	0.007426	159.755	174.275	240.413	186.343	18.2365	5.94077	3.30722	0.995546	NM_005605	ILMN_1690546	Protein phosphatase 3 (formerly 2B), catalytic subunit, gamma isoform	Hs.655661	5533	PPP3CC	8
0.000013	0.000237	998.783	1170.38	1574.07	1010.14	35.9521	28.2905	51.6023	27.72	NM_182849	ILMN_1752394	Cyclin B1 interacting protein 1	Hs.107003	57820	CCNB1IP1	14
0.001839	0.00728	2264.4	2456.3	3705.6	2331.38	178.649	10.9129	64.8744	324.113	NM_021633	ILMN_2164081	Kelch-like 12 (Drosophila)	Hs.706793	59349	KLHL12	1
0.001427	0.005961	118.546	130.753	179.138	134.594	5.89094	3.1138	11.7666	3.78558	NM_006092	ILMN_2114422	Nucleotide-binding oligomerization domain containing 1	Hs.405153	10392	NOD1	7
0.000885	0.004186	899.246	990.282	1360.69	1018.99	59.8468	35.38	22.0346	68.1038	NM_032285	ILMN_2410965	Methylthioribose-1-phosphate isomerase homolog (S. cerevisiae)	Hs.439370	84245	MRI1	19
0.001017	0.004618	528.821	569.968	838.119	571.813	22.0347	8.80536	29.0469	60.9528	NM_016126	ILMN_1681340	Heat shock protein family B (small), member 11	Hs.525462	51668	HSPB11	1
0.000869	0.004135	618.438	671.515	950.808	687.079	37.1499	12.3012	12.6418	60.653	AK057677	ILMN_1862217	Anterior pharynx defective 1 homolog B (C. elegans)	Hs.511703	83464	APH1B	15
0.000383	0.002283	247.162	266.091	396.355	259.843	10.0694	2.401	15.4783	24.1586	NM_015264	ILMN_1757347	Chromosome 22 open reading frame 9	Hs.592207	23313	C22orf9	22
0.000258	0.001701	110.686	113.714	182.452	116.235	3.56679	2.55938	11.3418	7.47066	NM_144569	ILMN_1784948	SPOC domain containing 1	Hs.62604	90853	SPOCD1	1
0.000064	0.000632	214.972	234.492	344.543	220.213	11.7462	8.56193	6.52399	13.4645	NM_004350	ILMN_1787461	Runt-related transcription factor 3	Hs.170019	864	RUNX3	1
0.001893	0.007419	351.738	377.129	553.57	375.945	33.0073	23.6712	3.97573	31.7181	NM_001013653	ILMN_1680757	Leucine rich repeat containing 26	Hs.669977	389816	LRRC26	9
0.002664	0.009475	182.808	196.937	294.605	187.541	17.3579	16.0969	19.9614	0.924496	NM_001080157	ILMN_1663916	Rho GTPase activating protein 9	Hs.437126	64333	ARHGAP9	12
0.001823	0.007236	327.705	375.533	503.89	337.818	24.1764	9.67247	24.1679	27.0074	NM_000313	ILMN_1671928	Protein S (alpha)	Hs.64016	5627	PROS1	3
0.000002	0.000066	813.786	845.419	1327.81	848.693	31.8491	13.6612	29.9672	28.9515	NM_024077	ILMN_1736481	SECIS binding protein 2	Hs.59804	79048	SECISBP2	9
0.000015	0.000255	207.38	216.756	341.932	210.214	12.2362	6.33696	8.35574	8.89364	NM_001037666	ILMN_2098418	GATS protein-like 3	Hs.444950	652968	GATSL3	22
0.000542	0.002918	269.84	297.63	420.31	279.916	10.4982	2.46844	14.7754	26.3964	NM_003248	ILMN_1736078	Thrombospondin 4	Hs.211426	7060	THBS4	5
0.000159	0.001195	440.827	503.267	683.728	442.86	16.3362	5.42979	22.0524	34.231	NM_015274	ILMN_1768510	Mannosidase, alpha, class 2B, member 2	Hs.188464	23324	MAN2B2	4
0.000005	0.000123	145.232	165.379	224.201	147.345	5.1026	6.31053	3.02751	1.824	NM_021948	ILMN_1732154	Brevican	Hs.516904	63827	BCAN	1
0.000056	0.000583	372.516	404.585	577.286	395.265	24.3318	8.62149	5.56435	17.231	NM_007058	ILMN_1765274	Calpain 11	Hs.225953	11131	CAPN11	6
0.002638	0.009436	2775.36	3057.47	4205.11	2966.74	67.7138	68.1992	204.285	301.773	NM_014017	ILMN_3236928	Roadblock domain containing 3	Hs.632483	28956	ROBLD3	1
0.001513	0.006245	180.314	198.018	281.594	182.81	3.13539	1.59473	24.9872	4.4955	NM_017673	ILMN_1692834	Chromosome 1 open reading frame 26	Hs.134183	54823	C1orf26	1
0.000892	0.0042	918.303	1012.05	1404.97	950.642	56.4019	15.0755	41.0773	85.7202	NM_016575	ILMN_1756049	5'-nucleotidase domain containing 3	-	51559	-	-
0.000071	0.000672	93.8487	95.7756	149.969	98.1129	2.59021	2.49318	6.0714	6.15412	NM_014336	ILMN_2368268	Aryl hydrocarbon receptor interacting protein-like 1	Hs.279887	23746	AIPL1	17
0.002651	0.009457	638.399	663.331	1017.33	655.043	26.3936	16.2279	37.7013	94.8044	NM_198057	ILMN_1748124	TSC22 domain family, member 3	Hs.716410	1831	TSC22D3	X
0.000855	0.004098	530.22	531.36	813.02	588.533	22.7077	21.2013	19.0372	54.975	XM_001132711	ILMN_1802603	PREDICTED: radical fringe homolog (Drosophila) (RFNG), mRNA.	-	-	-	-
0.000329	0.00204	358.088	381.829	548.287	372.472	11.93	12.7728	25.2687	22.6824	NR_002157	ILMN_2203544	olfactory receptor, family 2, subfamily A, member 9 pseudogene	-	441295	-	-
0.000001	0.000041	74.4972	76.4061	113.486	80.2436	0.810741	3.44538	0.758924	0.634719	NM_004605	ILMN_1727589	Sulfotransferase family, cytosolic, 2B, member 1	Hs.369331	6820	SULT2B1	19
0.000286	0.001843	66.8465	70.0248	103.224	68.7442	3.54421	1.46914	5.80648	2.18957	NM_002002	ILMN_1662451	Fc fragment of IgE, low affinity II, receptor for (CD23)	Hs.465778	2208	FCER2	19
0.000167	0.001232	251.484	260.282	380.287	268.325	7.8275	13.0031	12.9617	12.4831	NM_007267	ILMN_1794677	Transmembrane channel-like 6	Hs.632227	11322	TMC6	17
0.000083	0.000755	299.354	316.457	459.889	300.471	12.3062	5.42578	9.23617	22.0605	NM_001039582	ILMN_1697189	Pregnancy up-regulated non-ubiquitously expressed CaM kinase	Hs.436667	139728	PNCK	X
0.000062	0.00062	93.4906	94.3356	145.315	93.7492	3.62627	2.17586	4.72933	6.00998	NM_152665	ILMN_1751868	Tctex1 domain containing 1	Hs.479226	200132	TCTEX1D1	1
0	0	180.822	192.658	608.093	177.979	10.9495	7.92683	25.4338	10.3933	NM_000300	ILMN_1740586	Phospholipase A2, group IIA (platelets, synovial fluid)	Hs.466804	5320	PLA2G2A	1
0	0	279.131	291.939	964.374	243.861	12.1855	7.23163	8.34808	21.4565	NM_001008213	ILMN_2381899	Optineurin	Hs.332706	10133	OPTN	10
0.001705	0.006873	479.938	682.257	479.268	1398.42	28.7815	28.7295	62.1683	225.711	NR_003137	ILMN_3308138	RNA, U4 small nuclear 2 (RNU4-2), small nuclear RNA.	-	-	-	-
0.001035	0.004682	192.117	182.345	306.728	486.648	3.11012	11.3493	7.51997	70.1414	NM_005541	ILMN_1744212	Inositol polyphosphate-5-phosphatase, 145kDa	Hs.601911	3635	INPP5D	2
0.000001	0.000041	266.052	329.262	717.577	264.933	18.7306	14.6874	13.0451	35.817	NM_031915	ILMN_1731644	SET domain, bifurcated 2	Hs.631789	83852	SETDB2	13
0	0	387.311	469.627	1081.3	354.877	6.52942	9.96913	24.7553	36.4959	NM_000869	ILMN_2371079	5-hydroxytryptamine (serotonin) receptor 3A	Hs.413899	3359	HTR3A	11
0	0	138.732	180.453	383.429	115.343	7.52016	8.66349	17.9823	5.03157	NM_020547	ILMN_1736412	Anti-Mullerian hormone receptor, type II	Hs.659889	269	AMHR2	12
0.000094	0.00081	101.374	99.1127	230.683	154.266	8.727	4.61805	18.1162	8.13214	NM_005755	ILMN_1802653	Epstein-Barr virus induced 3	Hs.501452	10148	EBI3	19
0.000002	0.000066	210.419	242.987	533.847	207.226	0.607711	6.00569	25.901	19.9146	NM_001206	ILMN_1778523	Kruppel-like factor 9	Hs.150557	687	KLF9	9
0	0	897.098	1120.01	2239.61	823.187	22.8223	3.28639	38.4894	90.6432	NM_025202	ILMN_1779448	EF-hand domain family, member D1	Hs.516769	80303	EFHD1	2
0.000003	0.000083	123.292	139.699	315.869	117.914	10.7679	6.01033	16.951	5.59044	NM_005204	ILMN_1741159	Mitogen-activated protein kinase kinase kinase 8	Hs.432453	1326	MAP3K8	10
0.000005	0.000123	100.082	95.3792	134.12	232.329	5.66588	2.56202	3.37982	13.8019	NM_145263	ILMN_1667948	Spermatogenesis associated 18 homolog (rat)	Hs.527090	132671	SPATA18	4
0.000001	0.000041	257.539	263.868	669.026	253.999	9.86869	12.207	35.0766	17.7233	NM_014428	ILMN_1659610	Tight junction protein 3 (zona occludens 3)	Hs.25527	27134	TJP3	19
0.000714	0.00359	110.268	106.67	256.477	139.484	8.77002	3.99125	20.4688	24.9327	NM_001299	ILMN_1810054	Calponin 1, basic, smooth muscle	Hs.465929	1264	CNN1	19
0	0	300.169	315.049	803.787	251.94	15.4952	19.5898	20.6668	18.7464	NM_001006667	ILMN_1793006	tachykinin 3	-	6866	-	-
0.000675	0.003426	2931.11	4041.65	6747.8	2538.74	341.272	122.008	452.488	689.362	NM_145918	ILMN_2374036	Cathepsin L1	Hs.716407	1514	CTSL1	9
0.000044	0.0005	125.218	112.656	296.032	158.881	8.6727	0.861314	10.1943	23.7571	NM_016246	ILMN_1809483	Hydroxysteroid (17-beta) dehydrogenase 14	Hs.18788	51171	HSD17B14	19
0.000033	0.000406	493.362	491.768	1063.74	656.328	22.7327	32.6227	27.6439	68.88	NM_001040619	ILMN_2374865	Activating transcription factor 3	Hs.460	467	ATF3	1
0.00243	0.008939	2351.98	3132.07	5146.46	2189.78	349.628	153.006	151.688	664.65	NM_001912	ILMN_1812995	Cathepsin L1	Hs.716407	1514	CTSL1	9
0.001181	0.00514	707.721	1000.39	1453.69	691.866	95.9296	22.5691	44.9381	148.259	NM_012461	ILMN_1697420	TERF1 (TRF1)-interacting nuclear factor 2	Hs.496191	26277	TINF2	14
0.000015	0.000255	268.137	351.045	572.103	265.915	29.4516	2.57745	9.44678	25.9833	NM_012071	ILMN_1690392	COMM domain containing 3	Hs.534398	23412	COMMD3	10
0.0003	0.001912	429.023	526.648	951.32	423.023	20.2466	25.6312	95.8424	30.4232	NM_003632	ILMN_1692398	Contactin associated protein 1	Hs.408730	8506	CNTNAP1	17
0.000001	0.000041	3828.56	5033.56	9269.1	2909.22	216.725	32.6991	340.467	406.413	NM_001878	ILMN_1690170	Cellular retinoic acid binding protein 2	Hs.405662	1382	CRABP2	1
0.000484	0.002685	3214.29	2943.6	5252.45	5985.93	23.2069	63.7253	106.176	666.695	NM_001124	ILMN_1708934	Adrenomedullin	Hs.441047	133	ADM	11
0.000354	0.002164	96.3797	93.9337	123.553	205.884	2.38103	4.98357	11.1869	18.8963	NM_001198	ILMN_1655077	PR domain containing 1, with ZNF domain	Hs.436023	639	PRDM1	6
0	0	109.35	120.229	255.357	102.219	1.47657	6.80406	7.6645	5.83382	NM_014310	ILMN_2170209	RASD family, member 2	Hs.474711	23551	RASD2	22
0.000052	0.000558	586.258	745.502	1296.47	521.222	58.6022	21.573	40.0139	90.0981	NR_015382	ILMN_3237319	hypothetical locus LOC678655 (LOC678655), non-coding RNA.	-	-	-	-
0.00003	0.000383	606.32	728.741	1344.86	551.121	8.72331	24.7237	37.6062	102.973	NM_002661	ILMN_1815719	Phospholipase C, gamma 2 (phosphatidylinositol-specific)	Hs.413111	5336	PLCG2	16
0.000022	0.00032	86.0357	85.507	112.918	171.815	6.69868	5.32302	5.16659	6.55738	NM_021180	ILMN_1782141	Grainyhead-like 3 (Drosophila)	Hs.657920	57822	GRHL3	1
0.000108	0.000901	111.322	109.815	145.523	222.614	8.21183	7.82455	5.51381	14.6898	NM_203418	ILMN_1712112	Regulator of calcineurin 1	Hs.282326	1827	RCAN1	21
0.00011	0.00091	1433.21	1422.8	3021.04	1707.07	43.7656	131.451	91.6355	225.088	NM_014766	ILMN_1756439	Secernin 1	Hs.520740	9805	SCRN1	7
0.000009	0.000191	349.947	409.049	810.252	290.952	19.0873	15.0846	42.4759	36.9751	NM_001031717	ILMN_1739558	Cysteine-rich with EGF-like domains 1	Hs.9383	78987	CRELD1	3
0.000147	0.00113	88.4425	90.9152	199.492	87.2252	3.69193	1.54554	20.4085	3.81948	NM_004207	ILMN_2364022	Solute carrier family 16, member 3 (monocarboxylic acid transporter 4)	Hs.500761	9123	SLC16A3	17
0.001792	0.007148	76.8796	76.3307	93.5926	151.945	8.90113	7.81089	7.79243	13.5643	NM_006622	ILMN_1717706	Polo-like kinase 2 (Drosophila)	Hs.398157	10769	PLK2	5
0.000018	0.000284	272.381	316.061	578.634	246.14	8.35026	16.1214	32.6121	22.9948	NM_001803	ILMN_2208903	CD52 molecule	Hs.276770	1043	CD52	1
0.000859	0.0041	149.072	139.83	214.631	268.448	4.05297	3.39094	7.98085	28.0614	NM_001037633	ILMN_1678729	SIL1 homolog, endoplasmic reticulum chaperone (S. cerevisiae)	Hs.483521	64374	SIL1	5
0.000003	0.000083	324.816	372.529	703.913	282.335	10.8567	6.5406	25.3877	33.9907	NM_004360	ILMN_1770940	Cadherin 1, type 1, E-cadherin (epithelial)	Hs.461086	999	CDH1	16
0.001497	0.006195	268.718	359.143	496.485	256.403	41.2654	10.9018	9.52318	39.8432	NM_004102	ILMN_2136971	Fatty acid binding protein 3, muscle and heart (mammary-derived growth inhibitor)	Hs.657242	2170	FABP3	1
0.000774	0.003799	260.828	211.063	281.625	595.586	17.0702	6.9943	6.02187	82.3222	NM_006074	ILMN_1779252	Tripartite motif-containing 22	Hs.501778	10346	TRIM22	11
0.000413	0.002401	1730.42	1654.62	2612.62	2852.92	43.5742	15.2971	83.8	251.723	NM_001038	ILMN_1713995	Sodium channel, nonvoltage-gated 1 alpha	Hs.591047	6337	SCNN1A	12
0.000291	0.001867	1436.47	1688.67	2884.48	1322.05	73.4245	4.3485	63.7026	285.667	XM_001128260	ILMN_1749875	Similar to hCG38149	Hs.434604	728715	LOC728715	12
0.000002	0.000066	136.95	143.731	290.379	127.415	7.99963	4.33361	13.7242	3.28032	NM_080805	ILMN_2370624	Collagen, type XIII, alpha 1	Hs.695934	1305	COL13A1	10
0.000035	0.000425	267.162	325.042	510.789	257.702	7.26209	21.8122	26.8369	10.6062	NM_005981	ILMN_1725079	Tetraspanin 31	Hs.632708	6302	TSPAN31	12
0.000038	0.000446	221.333	262.44	423.114	218.121	7.84981	10.5037	19.3737	19.8735	NM_032409	ILMN_1666924	PTEN induced putative kinase 1	Hs.389171	65018	PINK1	1
0.00007	0.000666	189.707	265.016	330.297	179.314	6.14848	18.2796	12.5063	8.22936	NM_175885	ILMN_1735502	Family with sequence similarity 181, member B	Hs.448218	220382	FAM181B	11
0.000002	0.000066	177.833	183.562	377.732	164.382	6.79024	8.513	18.106	6.96834	NM_019885	ILMN_1812297	Cytochrome P450, family 26, subfamily B, polypeptide 1	Hs.91546	56603	CYP26B1	2
0.002126	0.008059	146.444	141.537	263.591	190.712	8.12259	5.51765	15.7622	25.8753	NM_145057	ILMN_1774982	CDC42 effector protein (Rho GTPase binding) 5	Hs.415791	148170	CDC42EP5	19
0.000064	0.000632	85.3372	76.5214	183.535	87.8008	5.86185	4.41717	13.189	8.22858	NM_000887	ILMN_2254635	Integrin, alpha X (complement component 3 receptor 4 subunit)	Hs.248472	3687	ITGAX	16
0.001255	0.005391	726.133	901.173	1393.85	661.454	80.7989	14.9718	53.3663	141.709	NM_033274	ILMN_1713751	ADAM metallopeptidase domain 19 (meltrin beta)	Hs.483944	8728	ADAM19	5
0.000011	0.000221	1012.35	1237.83	2183.23	765.744	59.425	37.3924	29.984	147.981	NM_001512	ILMN_1771964	Glutathione S-transferase alpha 4	Hs.485557	2941	GSTA4	6
0.000027	0.000356	2495.7	2984.16	5101.74	2102.41	70.4402	203.218	104.517	327.412	NM_001745	ILMN_1714599	Calcium modulating ligand	Hs.529846	819	CAMLG	5
0.001111	0.004904	3568.83	3481.52	6563.74	4420.12	312.713	85.2317	452.181	476.141	NM_005560	ILMN_1773567	Laminin, alpha 5	Hs.473256	3911	LAMA5	20
0.000005	0.000123	730.663	768.774	1665.01	570.53	33.2958	34.2183	73.002	84.1688	NM_001842	ILMN_1809456	Ciliary neurotrophic factor receptor	Hs.129966	1271	CNTFR	9
0.000003	0.000083	435.821	560.823	774.692	428.328	16.1021	9.16924	25.8548	17.0872	NM_001085480	ILMN_1751326	Family with sequence similarity 162, member B	Hs.126712	221303	FAM162B	6
0.000135	0.001072	339.997	378.057	672.102	322.151	29.2047	10.5363	33.6746	41.8817	NM_033256	ILMN_1761968	Protein phosphatase 1, regulatory (inhibitor) subunit 14A	Hs.631569	94274	PPP1R14A	19
0.000113	0.00093	224.465	260.199	453.919	194.763	17.8444	18.437	14.6303	31.3068	NM_001017370	ILMN_2393046	NHL repeat containing 3	Hs.507783	387921	NHLRC3	13
0.000032	0.000398	420.463	483.245	839.083	376.741	17.1799	14.9893	35.5499	50.1376	NM_031885	ILMN_2230035	Bardet-Biedl syndrome 2	Hs.333738	583	BBS2	16
0.000188	0.001345	178.54	155.894	354.184	210.678	18.6816	4.90059	5.42261	28.9879	NM_152422	ILMN_1761031	Protein tyrosine phosphatase domain containing 1	Hs.437943	138639	PTPDC1	9
0.000016	0.000262	494.574	585.392	1006.2	410.776	7.35443	15.598	47.5707	55.4817	NM_007308	ILMN_1701933	Synuclein, alpha (non A4 component of amyloid precursor)	Hs.21374	6622	SNCA	4	peptidyl-lysine modification	Molecular Function:	magnesium ion binding	fatty acid binding	calcium ion binding	protein binding	ferrous iron binding	zinc ion binding	kinesin binding	Hsp70 protein binding	histone binding	alpha-tubulin binding	caspase inhibitor activity	dynein binding	tau protein binding	phosphoprotein binding	phospholipase D inhibitor activity	phospholipase inhibitor activity	lipase inhibitor activity	endopeptidase inhibitor activity	carboxylic acid binding	binding	endopeptidase regulator activity	cytoskeletal protein binding	lipid binding	peptidase inhibitor activity	enzyme inhibitor activity	cation binding	peptidase regulator activity	cysteine-type endopeptidase inhibitor activity	monocarboxylic acid binding	caspase regulator activity	enzyme regulator activity
0.000016	0.000262	2168.51	2318.69	4588.46	1842.51	155.237	32.0541	137.657	286.508	NM_174921	ILMN_1713892	Chromosome 4 open reading frame 34	Hs.576320	201895	C4orf34	4
0.000002	0.000066	83.4858	83.4661	166.12	83.9245	5.75266	3.57795	2.65098	4.74335	NM_001066	ILMN_1764788	Tumor necrosis factor receptor superfamily, member 1B	Hs.256278	7133	TNFRSF1B	1
0.000231	0.001573	453.469	575.362	831.38	409.03	21.5911	24.0383	50.4503	48.5888	NM_014140	ILMN_1752111	SWI/SNF related, matrix associated, actin dependent regulator of chromatin, subfamily a-like 1	Hs.516674	50485	SMARCAL1	2
0.000576	0.003059	922.394	1114.25	1716.91	854.444	19.8196	84.4002	23.668	158.15	NM_007167	ILMN_1657632	Zinc finger, MYM-type 6	Hs.675613	9204	ZMYM6	1
0.00009	0.000787	6924.85	6858.38	12402.5	8364.86	364.834	38.57	442.806	731.027	NM_001605	ILMN_1662364	Alanyl-tRNA synthetase	Hs.315137	16	AARS	16
0.000074	0.000692	789.73	622.599	1452.19	1116.68	45.3576	28.5484	74.972	88.4398	NM_002167	ILMN_1732296	Inhibitor of DNA binding 3, dominant negative helix-loop-helix protein	Hs.76884	3399	ID3	1
0.001018	0.004618	584.831	553.488	1140.57	617.897	33.5376	23.1532	128.028	41.2061	NM_004789	ILMN_1807016	LIM homeobox 2	Hs.696425	9355	LHX2	9
0.001046	0.004697	179.42	233.773	302.583	171.916	5.28902	16.534	17.896	17.7062	NM_015683	ILMN_1655612	Arrestin domain containing 2	Hs.515249	27106	ARRDC2	19
0.000009	0.000191	210.2	228.957	393.485	205.505	9.34649	11.7995	15.7364	8.83742	NM_145267	ILMN_1728057	Chromosome 6 open reading frame 57	Hs.418495	135154	C6orf57	6
0.000001	0.000041	252.116	295.067	463.49	234.943	14.5363	3.0383	7.95504	12.1554	NM_030760	ILMN_2073184	Sphingosine-1-phosphate receptor 5	Hs.501561	53637	S1PR5	19
0.000025	0.000347	641.158	738.162	1410.05	452.405	21.8175	7.68019	78.9611	94.4804	NM_017644	ILMN_1678671	Kelch-like 24 (Drosophila)	Hs.407709	54800	KLHL24	3
0.000066	0.000644	190.825	238.73	331.975	180.405	5.13918	19.332	5.17421	11.5519	NM_182541	ILMN_1710312	Transmembrane protein 31	Hs.98843	203562	TMEM31	X
0.000009	0.000191	489.977	540	975.379	420.07	13.5639	22.6914	28.7767	52.811	NM_032036	ILMN_3238560	Interferon, alpha-inducible protein 27-like 2	Hs.94695	83982	IFI27L2	14
0.000856	0.004098	493.193	535.733	916.79	483.498	21.1046	27.2782	31.1851	90.7512	NM_152793	ILMN_1672605	Chromosome 7 open reading frame 41	Hs.200100	222166	C7orf41	7
0.000023	0.00033	529.202	550.005	1041.53	483.596	16.0241	21.669	29.0838	66.9006	NM_001007075	ILMN_1706687	Kelch-like 5 (Drosophila)	Hs.272251	51088	KLHL5	4
0.000105	0.000886	275.146	300.447	542.237	238.297	13.7553	11.572	29.7865	36.3618	NM_001079534	ILMN_2369603	Cytoplasmic polyadenylation element binding protein 1	Hs.547988	64506	CPEB1	15
0.000044	0.0005	3443.14	3969.51	6457.12	3073.38	359.922	114.177	167.92	272.199	NM_004723	ILMN_1703477	Rho/rac guanine nucleotide exchange factor (GEF) 2	Hs.655209	9181	ARHGEF2	1
0.000303	0.00192	705.491	782.328	1410.89	583.085	47.4528	3.15236	64.4332	134.157	NM_183399	ILMN_1714461	Ring finger protein 14	Hs.483616	9604	RNF14	5
0.000749	0.003712	1170.45	1306.24	2161.25	1097.69	66.4775	29.7095	67.0512	215.639	NM_020919	ILMN_1750256	Amyotrophic lateral sclerosis 2 (juvenile)	Hs.471096	57679	ALS2	2
0.000031	0.000391	680.793	747.553	1406.13	536.451	42.7997	25.7563	27.9502	104.593	NM_001105663	ILMN_3226181	Nudix (nucleoside diphosphate linked moiety X)-type motif 7	Hs.719356	283927	NUDT7	16
0.000047	0.000519	314.216	408.936	538.098	280.485	11.5379	13.5151	13.3814	30.5253	NM_000147	ILMN_1752728	Fucosidase, alpha-L- 1, tissue	Hs.370858	2517	FUCA1	1
0.000009	0.000191	2123.32	2344.48	3977.69	1959.04	45.9481	95.0154	164.821	146.665	NM_002523	ILMN_1685608	Neuronal pentraxin II	Hs.3281	4885	NPTX2	7
0.001042	0.004693	541.277	732.187	950.087	444.341	74.5742	34.3565	8.98838	77.1224	NM_138393	ILMN_1697460	Receptor accessory protein 6	Hs.76277	92840	REEP6	19
0.000971	0.004463	1088.26	1274.09	1882.26	1073.1	60.1967	35.3906	89.1455	152.626	NM_144779	ILMN_1704286	FXYD domain containing ion transport regulator 5	Hs.333418	53827	FXYD5	19
0.001377	0.005783	1703.22	2162.24	2831.59	1623.47	53.1587	130.954	205.113	153.044	NM_001645	ILMN_1789007	Apolipoprotein C-I	Hs.110675	341	APOC1	19
0.000384	0.002285	320.336	364.614	571.452	307.398	10.5399	5.45264	13.8444	50.5205	NM_024610	ILMN_1797031	HSPB (heat shock 27kDa) associated protein 1	Hs.29169	79663	HSPBAP1	3
0.000431	0.002479	395.333	490.531	709.446	341.436	41.0473	11.8485	19.0132	54.9856	NM_138802	ILMN_1653718	Zinc finger, AN1-type domain 2B	Hs.534540	130617	ZFAND2B	2
0.000054	0.00057	325.261	365.396	597.253	299.06	16.3903	23.8898	1.5841	34.9675	NM_021913	ILMN_1701877	AXL receptor tyrosine kinase	Hs.590970	558	AXL	19
0.000185	0.00133	132.959	189.887	218.636	110.591	13.3564	7.68216	7.31605	9.82926	NM_206919	ILMN_1777691	ADP-ribosylation factor-like 9	Hs.444449	132946	ARL9	4
0.00093	0.004333	309.521	368.663	521.309	307.081	9.5938	5.41107	19.6292	44.658	NM_001406	ILMN_1695606	Ephrin-B3	Hs.26988	1949	EFNB3	17
0.000451	0.002566	232.774	324.559	350.882	223.825	12.9518	14.3727	17.6724	11.7618	W91949	ILMN_1872457	Transcribed locus, strongly similar to XP_001164657.1 PREDICTED: dual-specificity tyrosine-(Y)-phosphorylation regulated kina	Hs.660312	-	-	1
0.000021	0.000313	232.982	280.556	391.742	226.558	6.94426	12.507	2.92082	17.1018	AL528570	ILMN_1884750	Transcribed locus	Hs.568147	-	-	7
0.000054	0.00057	235.231	289.807	400.173	216.912	14.8485	13.0851	9.12181	16.751	NM_022003	ILMN_1768812	FXYD domain containing ion transport regulator 6	Hs.713034	53826	FXYD6	11
0.000199	0.001401	630.044	687.296	1227.23	529.367	34.2207	11.4157	57.7314	104.394	NM_001040202	ILMN_1716071	Progestin and adipoQ receptor family member III	Hs.657312	152559	PAQR3	4
0.000379	0.002273	330.079	363.185	580.608	325.711	9.38348	25.9155	18.3382	41.5027	NM_001080493	ILMN_2256359	Zinc finger protein 823	Hs.142167	55552	ZNF823	19
0.000919	0.004301	222.568	277.735	357.324	216.307	19.4736	7.641	9.72832	22.804	NM_153259	ILMN_1660462	Mucolipin 2	Hs.591446	255231	MCOLN2	1
0.000455	0.002579	655.097	878.157	517.524	1145.56	31.9247	29.3594	28.0794	111.705	NM_003186	ILMN_1778668	Transgelin	Hs.410977	6876	TAGLN	11
0.000136	0.001077	338.351	356.959	615.034	321.239	15.7709	19.0718	9.85429	45.262	NM_022905	ILMN_1690320	Tetratricopeptide repeat domain 23	Hs.513195	64927	TTC23	15
0.000012	0.000229	647.901	744.288	1174.75	563.408	24.9891	39.2836	35.289	45.1197	NM_031885	ILMN_1767612	Bardet-Biedl syndrome 2	Hs.333738	583	BBS2	16
0.000855	0.004098	1414.65	1806.25	2302.15	1290.24	103.047	17.6524	130.236	149.037	NM_021959	ILMN_1747598	Protein phosphatase 1, regulatory (inhibitor) subunit 11	Hs.82887	6992	PPP1R11	6
0.000045	0.000504	283.009	277.82	504.254	295.633	16.9573	16.3486	13.4208	23.1682	NM_006404	ILMN_1717262	Protein C receptor, endothelial (EPCR)	Hs.647450	10544	PROCR	20
0.000061	0.000614	360	423.882	633.055	317.47	26.592	25.674	12.1158	27.1085	NR_015454	ILMN_3235312	hypothetical LOC92659 (LOC92659), non-coding RNA.	-	-	-	-
0.000581	0.00307	462.954	500.302	827.015	433.088	34.6795	16.5904	45.3876	60.5599	NM_001005339	ILMN_1733538	Regulator of G-protein signaling 10	Hs.501200	6001	RGS10	10
0.000002	0.000066	428.808	494.949	781.351	363.795	8.3687	22.6986	26.3494	15.9709	AF131834	ILMN_1849494	EFR3 homolog B (S. cerevisiae)	Hs.4892	22979	EFR3B	2
0.000043	0.000494	1971.53	1646.73	3549.71	2346.38	87.7244	34.7224	83.8745	236.894	NM_007069	ILMN_1667711	Phospholipase A2, group XVI	Hs.502775	11145	PLA2G16	11
0.000638	0.003298	423.185	500.63	685.404	417.799	24.0832	15.0724	22.8645	46.1231	NM_001013653	ILMN_2249018	Leucine rich repeat containing 26	Hs.669977	389816	LRRC26	9
0.000057	0.000589	309.752	310.588	623.308	252.646	37.5516	14.6253	27.8492	28.0763	NM_004200	ILMN_2380938	Synaptotagmin VII	Hs.502730	9066	SYT7	11
0.000058	0.000592	142.891	143.858	130.19	268.474	5.0643	14.9303	5.07953	14.3356	NM_020949	ILMN_1676602	Solute carrier family 7 (cationic amino acid transporter, y+ system), member 14	Hs.596660	57709	SLC7A14	3
0.000008	0.000179	159.536	144.975	287.739	172.991	7.95514	4.86033	1.50689	13.8573	XM_001717925	ILMN_3291578	PREDICTED: similar to hCG2040918 (LOC100131138), mRNA.	-	-	-	-
0.000068	0.000657	142.39	152.933	250.98	135.631	9.3165	3.09495	10.0144	12.2199	NM_005825	ILMN_2375319	RAS guanyl releasing protein 2 (calcium and DAG-regulated)	-	10235	-	-
0.000736	0.003665	494.051	551.712	837.086	481.837	11.1363	11.2804	11.9996	77.61	NM_012298	ILMN_2073592	Cullin-associated and neddylation-dissociated 2 (putative)	Hs.343664	23066	CAND2	3
0.001073	0.004805	264.596	358.298	398.561	245.445	14.9286	19.9848	16.8133	22.1457	NM_138399	ILMN_2388070	Transmembrane protein 44	Hs.478729	93109	TMEM44	3
0.000015	0.000255	347.174	379.83	612.442	320.788	11.3822	20.8689	21.2055	20.1075	NM_024677	ILMN_2205882	NOL1/NOP2/Sun domain family, member 7	Hs.570821	79730	NSUN7	4
0.000029	0.000374	180.114	191.326	328.176	162.275	13.5848	4.99642	15.5546	9.65958	NM_007021	ILMN_1767556	Chromosome 10 open reading frame 10	Hs.93675	11067	C10orf10	10
0.000167	0.001232	1471.56	1691.12	2530.15	1343.47	81.3003	26.9566	76.4639	172.894	NM_080390	ILMN_1765310	Transcription elongation factor A (SII)-like 2	Hs.401835	140597	TCEAL2	X
0.00001	0.000207	411.709	457.455	787.235	328.362	17.0666	22.6355	37.5097	26.1164	NM_005806	ILMN_1727567	Oligodendrocyte lineage transcription factor 2	Hs.176977	10215	OLIG2	21
0.000046	0.000509	1121.6	1205.67	2225.98	866.779	42.0316	30.748	79.4309	170.238	NM_001010940	ILMN_1699537	Chromosome 9 open reading frame 135	Hs.444459	138255	C9orf135	9
0.000198	0.0014	175.929	176.551	312.152	172.705	7.05417	15.2137	13.2075	17.0433	NM_032953	ILMN_2399919	MLX interacting protein-like	Hs.647055	51085	MLXIPL	7
0.000112	0.000925	558.977	545.525	936.565	619.26	21.2809	41.0309	8.0389	48.7267	NM_004059	ILMN_1764096	Cysteine conjugate-beta lyase, cytoplasmic	Hs.495250	883	CCBL1	9
0.000001	0.000041	196.594	194.447	324.962	218.605	7.45409	9.01023	2.90976	3.44552	NM_006343	ILMN_2138589	C-mer proto-oncogene tyrosine kinase	Hs.306178	10461	MERTK	2
0.000202	0.001413	186.833	179.492	318.094	202.677	4.82681	3.506	15.5948	19.8607	NM_004160	ILMN_1703075	Peptide YY	Hs.169249	5697	PYY	17
0.00256	0.009253	126.381	123.353	201.43	148.762	6.14991	4.68996	13.326	14.1978	NM_014725	ILMN_1799600	StAR-related lipid transfer (START) domain containing 8	Hs.95140	9754	STARD8	X
0.000004	0.000101	209.471	231.151	353.227	200.512	7.17979	9.58456	9.16999	7.32764	NM_001004343	ILMN_1711331	Microtubule-associated protein 1 light chain 3 gamma	Hs.534971	440738	MAP1LC3C	1
0.000561	0.002995	2564.95	2446.05	4307.76	2839.77	119.879	100.976	274.431	241.694	NM_012094	ILMN_1815024	Peroxiredoxin 5	Hs.502823	25824	PRDX5	11
0.002486	0.00907	355.854	412.621	583.241	332.688	25.1276	27.4421	10.8004	52.6258	NM_001003945	ILMN_1747577	aminolevulinate dehydratase	-	210	-	-
0.000016	0.000262	2230.53	2187.8	3700	2420.08	93.2598	35.9094	136.49	112.658	NM_004637	ILMN_1716524	RAB7A, member RAS oncogene family	Hs.716392	7879	RAB7A	3
0.000039	0.000456	363.178	434.532	612.982	310.972	9.26615	4.32601	8.59117	39.8415	XM_939093	ILMN_1710075	PREDICTED: family with sequence similarity 89, member A (FAM89A), mRNA.	-	-	-	-
0.000025	0.000347	424.441	383.97	762.856	433.816	26.3458	20.8321	19.199	35.951	NM_001001396	ILMN_1680579	ATPase, Ca++ transporting, plasma membrane 4	Hs.343522	493	ATP2B4	1
0.000488	0.002702	251.532	279.473	404.752	246.977	23.6523	5.82747	9.35549	21.0796	NM_001042480	ILMN_2364088	Gem (nuclear organelle) associated protein 8	Hs.592237	54960	GEMIN8	X
0.002617	0.009393	532.395	622.795	881.634	472.884	11.9538	15.0895	51.535	89.3832	NM_004843	ILMN_1688152	Interleukin 27 receptor, alpha	Hs.132781	9466	IL27RA	19
0.000178	0.0013	300.405	323.917	510.657	278.496	27.0388	9.56119	24.3875	18.17	NM_001024855	ILMN_1790784	Zinc finger protein 197	Hs.157035	10168	ZNF197	3
0.002749	0.009677	138.845	153.693	224.965	134.943	2.43516	2.69627	16.3805	18.0519	NM_173533	ILMN_1700887	Tudor domain containing 5	Hs.197354	163589	TDRD5	1
0.00194	0.007566	1926.14	1845.46	3233.94	2042.86	107.208	32.4878	36.6645	343.089	NM_004378	ILMN_1658040	Cellular retinoic acid binding protein 1	Hs.346950	1381	CRABP1	15
0.000649	0.003344	259.436	298.69	406.265	253.811	11.1543	1.77163	18.8753	25.0637	NM_170743	ILMN_2405324	Interleukin 28 receptor, alpha (interferon, lambda receptor)	Hs.221375	163702	IL28RA	1
0.000108	0.000901	220.478	226.189	411.087	183.744	20.7797	17.6721	22.6833	11.9221	NM_013251	ILMN_2406184	Tachykinin 3	Hs.9730	6866	TAC3	12
0.000394	0.002313	284.617	282.617	472.903	294.035	21.5878	2.4996	6.60696	33.9409	NM_005161	ILMN_1700183	Apelin receptor	Hs.438311	187	APLNR	11
0.000001	0.000041	173.891	178.513	308.065	156.001	4.96014	5.83663	8.16697	7.13622	NM_001039948	ILMN_1762207	Small G protein signaling modulator 1	Hs.474397	129049	SGSM1	22
0.000097	0.000834	306.795	374.982	476.343	280.989	4.90197	17.2173	5.33446	25.3178	NM_016544	ILMN_1810436	DnaJ (Hsp40) homolog, subfamily C, member 27	Hs.434993	51277	DNAJC27	2
0.00195	0.007595	1021.8	1204.01	1563.23	994.94	36.9621	47.3206	19.026	131.268	NM_012248	ILMN_1687824	Selenophosphate synthetase 2	Hs.718460	22928	SEPHS2	16
0.002185	0.008232	104.384	117.456	162.621	104.086	6.87928	6.55641	11.6034	4.55756	NM_130439	ILMN_1794074	MAX interactor 1	Hs.719185	4601	MXI1	10
0.000478	0.002675	107.124	118.862	170.306	104.863	6.40737	10.4421	1.2289	6.28608	NM_021200	ILMN_1783231	Pleckstrin homology domain containing, family B (evectins) member 1	Hs.445489	58473	PLEKHB1	11
0.001409	0.005901	775.614	846.632	1373.97	654.405	21.9281	26.6536	56.8338	154.354	NM_138794	ILMN_1682935	Lysophospholipase-like 1	Hs.657617	127018	LYPLAL1	1
0.002501	0.00911	2322.46	2610.93	3619.37	2302.82	35.1668	71.9945	211.859	277.532	NM_001048223	ILMN_1730612	Dysbindin (dystrobrevin binding protein 1) domain containing 2	Hs.655055	55861	DBNDD2	20
0.000072	0.000677	822.959	907.411	1449.58	691.153	26.8117	51.0444	7.17516	99.8373	NM_000391	ILMN_1729234	Tripeptidyl peptidase I	Hs.523454	1200	TPP1	11
0.002307	0.008567	322.401	354.448	553.304	280.036	7.36653	6.2905	36.6992	57.7341	NM_024896	ILMN_1751425	Endoplasmic reticulum metallopeptidase 1	Hs.591078	79956	ERMP1	9
0.000091	0.000789	138.139	159.209	227.604	121.301	7.49749	5.31239	11.7768	7.48351	NM_016818	ILMN_1794782	ATP-binding cassette, sub-family G (WHITE), member 1	Hs.124649	9619	ABCG1	21
0.000037	0.000438	1506.98	1744.83	2392.21	1390.12	98.3098	21.6148	94.5363	32.2888	NM_015004	ILMN_2055477	C-type lectin domain family 3, member B	Hs.476092	7123	CLEC3B	3
0.002474	0.009058	1037.04	1223.1	1583.62	991.461	66.7576	75.9389	25.6431	115.08	NM_000368	ILMN_2246510	Tuberous sclerosis 1	Hs.370854	7248	TSC1	9	cytoskeletal part	cell leading edge	intracellular	organelle	actin cytoskeleton	cell fraction	cell part	intracellular non-membrane-bounded organelle	intracellular organelle part	cytoskeleton	vesicular fraction	cellular_component	macromolecular complex	cell projection part	organelle part
0.00204	0.007857	903.651	1160.32	1424.27	752.571	64.355	19.0905	58.056	139.547	NM_148178	ILMN_1683175	Chromosome 9 open reading frame 23	Hs.15961	138716	C9orf23	9
0.000277	0.001792	1165.17	1190.08	1965.97	1106.96	85.6106	44.2354	67.2798	122.968	NM_002970	ILMN_1753342	Spermidine/spermine N1-acetyltransferase 1	Hs.28491	6303	SAT1	X
0.002347	0.008685	231.169	275.107	347.751	221.887	4.58561	7.12232	14.1937	28.3944	NM_005797	ILMN_1752932	Myelin protein zero-like 2	Hs.116651	10205	MPZL2	11
0.000006	0.000141	1021.04	1091.39	1689.38	948.955	15.032	23.9866	58.5183	52.5965	NM_001542	ILMN_1704353	Immunoglobulin superfamily, member 3	Hs.171057	3321	IGSF3	1
0.000478	0.002675	480.377	552.948	721.595	476.194	20.3252	21.7709	26.9285	32.7006	NM_001099270	ILMN_1655206	Zinc finger and BTB domain containing 34	Hs.177633	403341	ZBTB34	9
0.000415	0.002401	259.686	291.129	421.522	234.847	16.5529	14.7342	14.5591	25.4336	NM_018342	ILMN_1708110	Transmembrane protein 144	Hs.718582	55314	TMEM144	4
0.000581	0.00307	5668.38	6652.18	8939.39	5091.77	235.642	68.7393	442.411	602.548	NM_004219	ILMN_2042771	Pituitary tumor-transforming 1	Hs.350966	9232	PTTG1	5
0.000033	0.000406	1163.6	1339.37	2118.98	871.554	50.4313	24.9238	70.4633	139.556	NM_001006622	ILMN_1670172	WD repeat domain 33	Hs.620490	55339	WDR33	2
0.002051	0.00788	439.368	517.382	697.451	388.443	15.6161	7.42803	27.0915	68.7015	NM_002413	ILMN_1802027	Microsomal glutathione S-transferase 2	Hs.81874	4258	MGST2	4
0.000191	0.001363	296.661	338.09	454.94	285.168	14.4512	10.4295	13.5033	21.0918	NM_152581	ILMN_1766094	Motile sperm domain containing 2	Hs.715564	158747	MOSPD2	X
0.000126	0.001013	124.915	143.902	191.316	118.523	11.0513	2.88932	4.16079	1.99124	NM_004428	ILMN_2371055	Ephrin-A1	Hs.516664	1942	EFNA1	1
0.000001	0.000041	274.972	308.211	488.833	216.632	15.4427	13.5778	4.14038	11.5347	NM_182530	ILMN_1787199	chromosome 12 open reading frame 28	-	196446	-	-
0.000126	0.001013	736.976	805.095	1322.12	584.702	75.8097	50.1357	77.8946	0.497841	NM_138370	ILMN_3234837	Protein kinase-like protein SgK493	Hs.408542	91461	SGK493	2
0.00047	0.00265	310.555	331.132	491.275	303.261	13.2371	8.06631	18.8091	31.7707	XM_001725169	ILMN_3265343	PREDICTED: similar to ZMYM6 protein (LOC100130633), mRNA.	-	-	-	-
0.000138	0.00109	189.843	198.359	302.607	187.081	0.609576	15.6864	13.2925	4.55286	NM_001079691	ILMN_2344650	NEDD4 binding protein 2-like 1	Hs.161220	90634	N4BP2L1	13
0.002119	0.008059	113.752	127.607	104.585	180.845	8.26045	4.95819	7.37777	14.8903	NM_000136	ILMN_1683112	Fanconi anemia, complementation group C	Hs.494529	2176	FANCC	9
0.000006	0.000141	281.011	306.615	517.742	214.525	14.9895	8.94053	8.78109	26.0545	NM_182703	ILMN_1813139	Ankyrin repeat and death domain containing 1A	Hs.207157	348094	ANKDD1A	15
0.000235	0.001583	94.1863	86.985	153.202	101.534	8.324	6.37082	5.2465	3.63832	NM_005424	ILMN_1815690	Tyrosine kinase with immunoglobulin-like and EGF-like domains 1	Hs.78824	7075	TIE1	1
0.000209	0.001445	719.03	795.399	1170.59	645.311	20.8223	27.8971	34.6442	79.8603	NM_020319	ILMN_1784292	Ankyrin repeat and MYND domain containing 2	Hs.157378	57037	ANKMY2	7
0.001893	0.007419	600.699	678.455	909.082	586.706	34.7681	32.4624	5.36636	67.2431	NM_016118	ILMN_1665291	Negative regulator of ubiquitin-like proteins 1	Hs.647082	51667	NUB1	7
0.000145	0.001122	158.186	154.485	257.516	160.222	5.11089	10.4666	12.5834	8.33457	XM_932919	ILMN_1672738	PREDICTED: similar to ribosomal protein L13a, transcript variant 4 (LOC283340), mRNA.	-	-	-	-
0.000832	0.004008	2527.62	2487.93	2735.98	3917.91	105.385	89.1844	74.6827	290.979	NM_002213	ILMN_1668374	Integrin, beta 5	Hs.536663	3693	ITGB5	3
0.000528	0.002878	1023.35	1222.6	1620.41	880.39	19.319	8.18995	36.8487	140.894	NM_037370	ILMN_1702247	Cyclin D-type binding-protein 1	Hs.36794	23582	CCNDBP1	15
0.000061	0.000614	269.697	320.638	418.845	239.117	17.6011	2.56661	4.25911	19.4195	NM_002164	ILMN_1656310	Indoleamine 2,3-dioxygenase 1	Hs.840	3620	IDO1	8
0.00004	0.000461	6198.21	6780.3	9526.33	6071.56	340.807	169.655	279.062	214.157	NM_000895	ILMN_1690342	Leukotriene A4 hydrolase	Hs.524648	4048	LTA4H	12
0.000158	0.001195	1746.1	2044.07	2637.5	1626.46	82.5904	19.1556	110.355	104.839	NM_052940	ILMN_1688479	Leucine rich repeat containing 42	Hs.40094	115353	LRRC42	1
0.000483	0.002684	103.65	111.691	163.215	99.0017	1.51678	3.63825	12.1603	4.07645	NM_017436	ILMN_1735045	Alpha 1,4-galactosyltransferase	Hs.105956	53947	A4GALT	22
0.001298	0.005533	355.239	381.9	568.206	323.861	14.2863	12.6809	18.8489	50.763	NM_001008738	ILMN_1737343	Folliculin interacting protein 1	Hs.591273	96459	FNIP1	5
0.000452	0.002567	3164.85	3537.77	4770.17	3020.26	11.3254	128.273	194.604	268.779	NM_001122	ILMN_2138765	Adipose differentiation-related protein	Hs.3416	123	ADFP	9
0.001373	0.005774	1883.18	1962.94	1162.55	4052.82	149.847	79.1846	153.014	615.137	NM_152779	ILMN_1768975	GLI pathogenesis-related 1 like 1	Hs.567788	256710	GLIPR1L1	12
0.001471	0.006112	1608.75	1783.95	2525.97	1454.31	14.7933	66.2925	167.961	176.324	NM_012329	ILMN_1733937	Monocyte to macrophage differentiation-associated	Hs.463483	23531	MMD	17
0.000026	0.000353	243.673	264.87	378.513	227.831	14.044	8.10844	4.273	12.0239	NM_017881	ILMN_1674650	Chromosome 9 open reading frame 95	Hs.494186	54981	C9orf95	9
0.000016	0.000262	369.15	416.75	611.324	304.007	22.2322	5.96803	12.3652	26.6676	NM_152528	ILMN_1735275	WD repeat, sterile alpha motif and U-box domain containing 1	Hs.20848	151525	WDSUB1	2
0.001435	0.005982	291.159	330.821	440.485	267.953	1.76675	11.1663	12.4484	36.9241	NM_014701	ILMN_1784333	SECIS binding protein 2-like	Hs.9997	9728	SECISBP2L	15
0.002215	0.008309	303.276	327.661	476.536	278.331	13.7549	20.0529	18.273	40.2954	NM_016212	ILMN_2159152	TP53 target 3	Hs.592038	24150	TP53TG3	16
0.00004	0.000461	375.982	398.527	565.954	374.416	9.08677	12.9138	6.90344	23.9552	NM_012430	ILMN_1775036	SEC22 vesicle trafficking protein homolog A (S. cerevisiae)	Hs.477361	26984	SEC22A	3
0.00004	0.000461	132.146	135.246	212.613	123.307	6.76816	5.36404	9.35657	3.76115	NM_138796	ILMN_1686096	Spermatogenesis associated 17	Hs.171130	128153	SPATA17	1
0.000547	0.00293	391.619	423.039	606.258	365.374	10.1135	12.2571	25.196	40.3756	NM_032783	ILMN_1813400	Carbonyl reductase 4	Hs.659311	84869	CBR4	4
0.00058	0.00307	323.575	388.895	507.109	266.106	17.8252	3.49819	35.0953	27.2511	NM_002409	ILMN_1853824	Mannosyl (beta-1,4-)-glycoprotein beta-1,4-N-acetylglucosaminyltransferase	Hs.276808	4248	MGAT3	22
0.000159	0.001195	190.359	213.954	290.334	173.601	7.47489	9.00685	15.6173	4.05833	NM_024411	ILMN_1747019	Prodynorphin	Hs.22584	5173	PDYN	20
0.000672	0.003423	311.907	333.328	470.208	304.066	17.0995	8.28977	19.1092	25.2349	BX356403	ILMN_1912333	Transcribed locus, strongly similar to XP_001151823.1 PREDICTED: hypothetical protein [Pan troglodytes]	Hs.527657	-	-	1
0.000417	0.002408	753.939	707.527	1133.76	837.822	22.7784	18.2643	54.2953	58.0939	NM_003469	ILMN_1703178	Secretogranin II (chromogranin C)	Hs.516726	7857	SCG2	2
0.000534	0.002905	160.937	175.371	242.685	153.382	6.73653	9.0131	11.2905	9.76476	NM_004474	ILMN_1789400	Forkhead box D2	Hs.166188	2306	FOXD2	1
0.00096	0.004433	1231.71	1275.49	1976.34	1124.8	61.445	44.7328	5.56732	178.267	NM_032027	ILMN_2143148	TM2 domain containing 1	Hs.656790	83941	TM2D1	1
0.000003	0.000083	414.976	425.787	695.514	356.505	22.2088	14.6975	19.0383	9.55144	NM_024911	ILMN_2283325	G protein-coupled receptor 177	Hs.647659	79971	GPR177	1
0.000176	0.001289	272.582	288.791	445.141	235.753	1.77841	16.952	13.3891	29.0155	NM_006984	ILMN_1685194	Claudin 10	Hs.534377	9071	CLDN10	13
0.000919	0.004301	308.303	346.486	466.692	279.748	3.7972	19.6612	21.3924	28.4456	NM_016270	ILMN_1735930	Kruppel-like factor 2 (lung)	Hs.715677	10365	KLF2	19
0.000125	0.001013	197.437	193.05	303.798	201.017	6.31189	14.578	7.00984	9.82788	NM_024815	ILMN_1787885	Nudix (nucleoside diphosphate linked moiety X)-type motif 18	Hs.527101	79873	NUDT18	8
0.000119	0.000972	96.9787	93.3589	147.475	101.571	4.02916	4.26626	3.23033	6.58371	NM_080473	ILMN_1760153	GATA binding protein 5	Hs.352250	140628	GATA5	20
0.000004	0.000101	382.176	420.919	669.362	288.249	3.72629	11.383	18.4075	31.6033	NM_152764	ILMN_1754241	Chromosome 16 open reading frame 73	Hs.662737	254528	C16orf73	16
0.001165	0.005092	482.801	537.422	730.574	438.388	4.64729	1.50717	28.9153	59.3425	NM_013264	ILMN_2127897	DEAD (Asp-Glu-Ala-Asp) box polypeptide 25	Hs.420263	29118	DDX25	11
0.00055	0.002941	11049.5	12140.1	16631.2	10231	623.819	124.332	394.223	1080.9	NM_018457	ILMN_2344204	Proline rich 13	Hs.426359	54458	PRR13	12
0.000278	0.001795	903.653	1005.02	1602.88	661.709	57.3707	42.8797	44.469	144.225	NM_014637	ILMN_1774028	Mitochondrial fission regulator 1	Hs.584788	9650	MTFR1	8
0.000102	0.000863	237.157	236.504	359.023	238.963	14.3757	8.99223	13.9183	2.41823	XM_001125827	ILMN_1776327	PREDICTED: hypothetical protein LOC727820 (LOC727820), mRNA.	-	-	-	-
0.001889	0.007419	479.485	547.237	774.072	386.979	23.8809	8.11252	46.1825	74.6475	NM_016008	ILMN_1811836	Dynein, cytoplasmic 2, light intermediate chain 1	Hs.371597	51626	DYNC2LI1	2
0.000026	0.000353	284.595	329.381	468.233	220.55	10.649	10.6679	16.9714	22.0789	NM_030580	ILMN_2124816	Zinc finger protein 34	Hs.631854	80778	ZNF34	8
0.000091	0.000789	398.27	418.71	602.912	377.929	22.5932	16.1043	19.6232	14.8876	NM_004886	ILMN_1686610	Amyloid beta (A4) precursor protein-binding, family A, member 3	Hs.465607	9546	APBA3	19
0.000014	0.000248	1208.22	1267.64	1869.2	1107.63	70.4953	23.2303	15.4623	57.807	NM_174893	ILMN_1763688	Chromosome 17 open reading frame 49	Hs.511801	124944	C17orf49	17
0.000387	0.002294	256.239	254.197	386.969	256.3	17.5405	8.08248	5.98797	20.4606	XM_001134195	ILMN_3289522	Hypothetical protein LOC147646	Hs.148344	147646	LOC147646	19
0.001981	0.007668	115.305	125.571	180.183	100.16	6.83085	5.21528	17.1949	2.8041	NM_173462	ILMN_1710495	Papilin, proteoglycan-like sulfated glycoprotein	Hs.655583	89932	PAPLN	14
0.000014	0.000248	176.765	188.206	295.716	142.416	10.1314	5.93457	9.96199	10.1343	NM_173362	ILMN_2100458	Rieske (Fe-S) domain containing	Hs.399758	317671	RFESD	5
0.000723	0.003623	209.752	212.277	320.007	198.576	8.31185	9.66469	11.4182	21.2171	NM_001017919	ILMN_2409318	RCC1 domain containing 1	Hs.655895	91433	RCCD1	15
0.001479	0.006137	353.992	371.588	557.036	309.603	18.9518	13.8875	9.28398	52.4124	NM_000943	ILMN_2223903	Peptidylprolyl isomerase C (cyclophilin C)	Hs.110364	5480	PPIC	5
0.000004	0.000101	1464.8	1495.62	2454.35	1197.27	60.3483	42.1969	36.0977	102.878	NM_004052	ILMN_1724658	BCL2/adenovirus E1B 19kDa interacting protein 3	Hs.144873	664	BNIP3	10
0.000212	0.00146	281.433	336.796	442.215	216.777	9.89773	15.0906	27.3563	20.026	NM_003684	ILMN_1750429	MAP kinase interacting serine/threonine kinase 1	Hs.371594	8569	MKNK1	1
0.00031	0.001949	3433.24	3731.73	5224.25	2988.86	169.339	148.737	160.423	304.182	XM_001719263	ILMN_3218292	PREDICTED: hypothetical protein LOC202781 (LOC202781), mRNA.	-	-	-	-
0.000811	0.003931	1465.15	1516.56	2275.36	1297.9	140.411	59.1695	109.304	98.4241	NM_032340	ILMN_1790461	Chromosome 6 open reading frame 125	Hs.93235	84300	C6orf125	6
0.000053	0.000565	408.089	433.748	709.947	303.727	8.82286	6.32485	25.6055	50.5487	NM_001015887	ILMN_1753502	Immunoglobulin superfamily, member 11	Hs.112873	152404	IGSF11	3
0.002872	0.009953	6382.53	6901.05	4913	10690.2	529.958	97.4644	29.3249	1349.4	NM_201397	ILMN_1749662	Glutathione peroxidase 1	Hs.76686	2876	GPX1	3
0.000089	0.000785	205.194	190.6	311.297	208.291	11.0227	2.6945	10.6575	12.2325	NM_001735	ILMN_1746819	Complement component 5	Hs.494997	727	C5	9
0.000383	0.002283	1505.13	1608.55	2552.57	1146.08	73.7383	79.6498	24.2227	237.554	NM_138794	ILMN_2142117	Lysophospholipase-like 1	Hs.657617	127018	LYPLAL1	1
0.002785	0.009782	840.48	887.829	1305.77	722.628	68.8067	99.376	35.583	80.1334	XR_019071	ILMN_1696027	PREDICTED: similar to M-phase phosphoprotein, mpp8 (LOC642333), mRNA.	-	-	-	-
0.000521	0.002844	285.318	354.188	429.725	219.308	6.71719	17.3446	14.8121	33.7917	NR_023922	ILMN_3187771	chromosome 14 open reading frame 167 (C14orf167), transcript variant 2, non-coding RNA.	-	-	-	-
0.000033	0.000406	272.487	231.225	301.44	413.353	8.85492	6.50457	12.9263	17.4883	NM_001033604	ILMN_1794956	Bardet-Biedl syndrome 9	Hs.372360	27241	BBS9	7
0	0	286.428	290.845	475.85	228.903	11.7176	5.94341	12.1485	5.17653	NM_015215	ILMN_1661940	Calmodulin binding transcription activator 1	Hs.397705	23261	CAMTA1	1
0.000015	0.000255	114.608	116.949	179.993	97.8099	4.19292	0.72633	6.4122	6.6041	NM_000363	ILMN_1768637	Troponin I type 3 (cardiac)	Hs.709179	7137	TNNI3	19
0.000305	0.001929	758.29	853.875	551.342	1264.8	18.0193	58.8026	53.3679	97.2835	XR_038228	ILMN_3213925	PREDICTED: misc_RNA (LOC441481), miscRNA.	-	-	-	-
0.001242	0.005353	1252.51	1377.21	1955.74	995.021	28.3938	67.5669	34.1257	194.803	NM_016061	ILMN_1711069	Yippee-like 5 (Drosophila)	Hs.515890	51646	YPEL5	2
0.000665	0.003393	491.542	503.218	822.551	378.983	3.01345	33.0141	46.6968	69.8142	NM_033091	ILMN_2323385	Tripartite motif-containing 4	Hs.50749	89122	TRIM4	7
0.000158	0.001195	564.138	599.222	891.687	453.009	15.8656	23.5061	19.1534	63.6159	NM_015063	ILMN_1698846	Solute carrier family 8 (sodium/calcium exchanger), member 2	Hs.172884	6543	SLC8A2	19
0.000036	0.000431	315.033	344.348	485.067	254.242	14.7093	12.5748	15.2488	18.5165	NM_006416	ILMN_1741440	Solute carrier family 35 (CMP-sialic acid transporter), member A1	Hs.423163	10559	SLC35A1	6
0.002692	0.009563	836.046	925.919	1338.32	620.864	28.2845	6.03007	68.7402	159.137	NM_019080	ILMN_1677396	Nedd4 family interacting protein 2	Hs.525093	54602	NDFIP2	13
0.000058	0.000592	1053.08	1112.63	1810.72	735.603	23.3311	29.6953	84.1222	121.427	NM_018473	ILMN_2098743	Thioesterase superfamily member 2	Hs.9676	55856	THEM2	6
0.001881	0.0074	190.939	191.228	154.093	301.164	1.28711	2.84531	5.24375	34.658	NM_007229	ILMN_3307772	ADP-ribosylation factor GTPase activating protein 3	Hs.162877	26286	ARFGAP3	22
0.001803	0.007166	631.767	675.464	957.435	501.634	34.7598	6.17393	49.7046	86.085	NM_003222	ILMN_1683891	Transcription factor AP-2 gamma (activating enhancer binding protein 2 gamma)	Hs.473152	7022	TFAP2C	20
0.000764	0.003762	1187.25	1270.24	1832.36	908.875	52.5897	21.1933	45.2132	172.464	NM_016277	ILMN_2346997	RAB23, member RAS oncogene family	Hs.555016	51715	RAB23	6
0.002007	0.007749	1347.77	1478.46	2082.3	1005.44	126.355	47.7427	40.9136	207.457	NM_001382	ILMN_1692760	Dolichyl-phosphate (UDP-N-acetylglucosamine) N-acetylglucosaminephosphotransferase 1 (GlcNAc-1-P transferase)	Hs.524081	1798	DPAGT1	11
0.000062	0.00062	1448.63	1472.48	2319.86	1099.8	30.8524	32.6175	116.055	124.8	NM_007257	ILMN_1790778	Paraneoplastic antigen MA2	Hs.591838	10687	PNMA2	8
0.001549	0.006372	561.914	635.37	871.888	405.094	9.83137	6.24176	44.5158	93.5895	NM_032523	ILMN_1756935	Oxysterol binding protein-like 6	Hs.318775	114880	OSBPL6	2
0.00283	0.009873	682.483	775.152	1106.32	465.642	19.8631	15.8938	96.676	120.967	NM_004365	ILMN_2224031	Centrin, EF-hand protein, 3 (CDC31 homolog, yeast)	Hs.591767	1070	CETN3	5
0.000776	0.003803	604.864	633.69	939.912	453.003	15.0107	67.787	28.1481	64.4216	NM_152912	ILMN_1718271	Mitochondrial translational initiation factor 3	Hs.534582	219402	MTIF3	13
0.000003	0.000083	1656.38	1699.85	1131.6	2721.41	134.437	60.5225	39.5315	18.1249	NM_004385	ILMN_1687301	Versican	Hs.643801	1462	VCAN	5
0.000002	0.000066	848.052	880.337	1396.19	560.61	17.6028	16.2209	8.87953	69.2542	NM_006263	ILMN_1806017	Proteasome (prosome, macropain) activator subunit 1 (PA28 alpha)	Hs.75348	5720	PSME1	14
0.000003	0.000083	413.261	452.569	641.853	278.01	16.3633	4.41912	5.50625	29.4937	NM_005618	ILMN_1743373	Delta-like 1 (Drosophila)	Hs.379912	28514	DLL1	6
0.000045	0.000504	530.361	560.231	820.767	356.917	11.4058	10.168	41.029	44.1963	NM_006984	ILMN_1721818	Claudin 10	Hs.534377	9071	CLDN10	13
0.000022	0.00032	2974.42	3044.18	4543.71	2033.88	50.2405	217.934	72.658	197.337	NM_007084	ILMN_1783185	SRY (sex determining region Y)-box 21	Hs.187577	11166	SOX21	13
0.000654	0.003364	3109.44	3773.36	4146.14	2051.01	73.2011	144.377	174.876	362.676	NM_004219	ILMN_1753196	Pituitary tumor-transforming 1	Hs.350966	9232	PTTG1	5
0.00059	0.003101	1157.84	1323.23	1637.51	745.024	30.5076	53.837	94.5539	130.843	NM_004627	ILMN_2085922	Tryptophan rich basic protein	Hs.198308	7485	WRB	21
0.000057	0.000589	422.956	460.31	278.626	586.581	8.95126	10.1037	9.08255	39.3271	NM_021194	ILMN_1745021	Solute carrier family 30 (zinc transporter), member 1	Hs.519469	7779	SLC30A1	1
0.000512	0.002816	529.857	560.837	662.428	348.349	17.3227	11.9971	45.0548	32.9457	NM_145243	ILMN_1670079	OMA1 homolog, zinc metallopeptidase (S. cerevisiae)	Hs.425769	115209	OMA1	1
0.000131	0.001048	884.499	947.663	1048.11	585.347	11.6959	58.4017	3.93462	45.227	NM_178448	ILMN_1702197	Chromosome 9 open reading frame 140	Hs.19322	89958	C9orf140	9
0.000232	0.001576	3525.05	4190.32	2181.62	3762.26	190.219	33.6322	83.3602	283.652	NM_005949	ILMN_1718766	Metallothionein 1F	Hs.513626	4494	MT1F	16
0.001318	0.005603	448.3	471.068	291.967	490.446	23.4566	21.3947	18.4137	30.1213	NM_138786	ILMN_1739170	Transmembrane 4 L six family member 18	Hs.22026	116441	TM4SF18	3
0.000024	0.000339	247.292	255.375	163.628	262.907	5.59859	11.1669	3.81912	4.42171	NM_018269	ILMN_1813975	Acireductone dioxygenase 1	Hs.502773	55256	ADI1	2
0.00156	0.006396	1574.81	1636.67	1728.68	970.647	42.708	19.5305	95.0136	151.404	NM_002137	ILMN_3273854	Heterogeneous nuclear ribonucleoprotein A2/B1	Hs.487774	3181	HNRNPA2B1	7
0.001123	0.004943	1329.65	1399.16	1501.73	788.636	40.9594	68.6637	55.4538	130.786	XR_017397	ILMN_1808837	PREDICTED: similar to 60S ribosomal protein L7a (LOC644029), mRNA.	-	-	-	-
0.000002	0.000066	514.134	597.991	298.799	516.476	14.0105	16.3159	9.66694	13.0107	NM_001024594	ILMN_1661595	Chromosome 1 open reading frame 53	Hs.61329	388722	C1orf53	1
0.001044	0.004695	405.257	441.027	231.954	446.403	6.14632	14.8534	10.1366	47.5062	NM_013411	ILMN_1655645	Adenylate kinase 2	Hs.470907	204	AK2	1
0.000069	0.000663	843	866.174	898.71	509.721	22.6711	37.0966	42.0447	15.4388	NM_002234	ILMN_1790508	Potassium voltage-gated channel, shaker-related subfamily, member 5	Hs.150208	3741	KCNA5	12
0.000001	0.000041	162.007	146.614	405.696	155.793	5.53599	2.7862	24.5533	1.47297	NM_030795	ILMN_1731397	Stathmin-like 4	Hs.201058	81551	STMN4	8
0	0	136.345	133.521	327.356	126.957	8.23358	3.26812	10.9302	8.78391	NM_001706	ILMN_1737314	B-cell CLL/lymphoma 6	Hs.478588	604	BCL6	3
0.000001	0.000041	349.444	340.328	806.754	330.482	16.934	11.5225	38.9855	13.1029	NM_000022	ILMN_1803686	Adenosine deaminase	Hs.654536	100	ADA	20	negative regulation of cellular process	nucleoside biosynthetic process	nucleotide biosynthetic process	leukocyte proliferation	leukocyte homeostasis	negative regulation of signaling	regulation of mononuclear cell proliferation	negative regulation of cell communication	antigen receptor-mediated signaling pathway	negative regulation of response to stimulus	circulatory system process	purine ribonucleoside metabolic process	positive regulation of immune system process	ribonucleoside monophosphate metabolic process	positive regulation of mononuclear cell proliferation	small molecule catabolic process	nucleoside monophosphate biosynthetic process	positive regulation of adaptive immune response	multi-organism process	regulation of cell communication	digestive system development	embryo development	regulation of thymocyte apoptosis	circadian rhythm	leukocyte apoptosis	positive regulation of leukocyte proliferation	regulation of alpha-beta T cell differentiation	adaptive immune response	positive regulation of cell proliferation	B cell homeostasis	circadian behavior	multicellular organismal development	copulation
0.000001	0.000041	1491.8	1380.61	3547.25	1381.74	85.3314	41.2974	121.684	115.499	NM_170678	ILMN_1776850	Integrin beta 1 binding protein 3	Hs.135458	27231	ITGB1BP3	19
0.000004	0.000101	378.925	377.711	841.383	375.171	28.6958	9.4874	25.1037	38.0389	NM_170678	ILMN_1656812	Integrin beta 1 binding protein 3	Hs.135458	27231	ITGB1BP3	19
0.000109	0.000905	514.143	558.166	237.79	582.781	19.7907	35.9	10.4236	40.4088	NM_175621	ILMN_2136089	metallothionein E (MTE), mRNA.	-	-	-	-
0.000001	0.000041	6388.54	6791.96	3136.38	6467.3	196.444	214.222	79.1766	158.736	NM_003916	ILMN_1766411	Adaptor-related protein complex 1, sigma 2 subunit	Hs.656471	8905	AP1S2	X
0	0	321.828	296.253	714.284	282.195	16.4107	7.52978	6.12241	19.5935	NM_144717	ILMN_1765668	Interleukin 20 receptor beta	Hs.61232	53833	IL20RB	3
0.000001	0.000041	227.253	198.673	505.674	208.398	11.8176	8.3102	17.7074	20.2867	NM_000088	ILMN_1701308	Collagen, type I, alpha 1	Hs.172928	1277	COL1A1	17
0.000161	0.001202	133.441	115.692	288.285	126.899	15.859	3.74061	15.6097	22.2043	NM_153607	ILMN_2195821	Chromosome 5 open reading frame 41	Hs.484195	153222	C5orf41	5
0.002382	0.008793	445.055	483.114	173.306	639.179	6.23068	25.4149	0.983701	107.98	NM_020997	ILMN_1660317	Left-right determination factor 1	Hs.656214	10637	LEFTY1	1
0.000022	0.00032	171.602	169.413	337.825	169.612	5.6425	4.16241	23.5722	3.01921	NM_153607	ILMN_1776788	Chromosome 5 open reading frame 41	Hs.484195	153222	C5orf41	5
0.000007	0.00016	215.833	193.632	436.973	215.543	15.4379	2.28664	19.0861	15.218	NM_080415	ILMN_1776157	Septin 4	Hs.287518	5414	4-Sep	17
0.000007	0.00016	392.942	357.111	795.993	370.998	15.3262	18.0108	28.4248	38.6743	NM_033504	ILMN_2059689	Transmembrane protein 54	Hs.534521	113452	TMEM54	1
0.00002	0.000304	203.001	197.058	367.456	202.937	5.49299	6.48045	21.2974	7.87213	NM_080591	ILMN_2339835	Prostaglandin-endoperoxide synthase 1 (prostaglandin G/H synthase and cyclooxygenase)	Hs.201978	5742	PTGS1	9
0.000027	0.000356	102.951	101.658	195.606	91.429	3.28446	4.34616	13.3502	3.39408	NM_024574	ILMN_1689176	Chromosome 4 open reading frame 31	Hs.709520	79625	C4orf31	4
0.000001	0.000041	1243.08	1212.1	2205.41	1227.99	25.6806	11.616	45.0969	80.956	NM_178314	ILMN_1805643	Rab interacting lysosomal protein-like 1	Hs.530315	353116	RILPL1	12
0.000002	0.000066	95.5789	88.5047	178.845	88.1654	6.22149	3.47184	5.97207	3.03505	NM_024841	ILMN_1697491	Protor-2	Hs.19987	79899	FLJ14213	11
0.000008	0.000179	108.221	105.302	189.141	106.164	1.78371	5.41678	8.64252	2.46166	NM_002555	ILMN_2382505	Solute carrier family 22, member 18	Hs.50868	5002	SLC22A18	11
0.000466	0.002632	630.512	616.78	1167.1	545.088	25.0849	27.9852	66.2393	104.355	NM_006407	ILMN_1769810	ADP-ribosylation-like factor 6 interacting protein 5	Hs.716493	10550	ARL6IP5	3
0.000012	0.000229	1133.97	1000.73	1111.67	2064.04	81.9729	77.3425	6.12645	74.4926	NM_020808	ILMN_1732923	Signal-induced proliferation-associated 1 like 2	Hs.715656	57568	SIPA1L2	1
0.000092	0.000795	84.7481	84.6596	143.48	81.5725	6.34054	4.83303	5.64323	4.44571	NM_173483	ILMN_1708303	Cytochrome P450, family 4, subfamily F, polypeptide 22	Hs.156452	126410	CYP4F22	19
0.000013	0.000237	281.941	226.159	534.01	273.651	9.78206	16.2209	13.9823	30.0084	NM_002305	ILMN_1723978	Lectin, galactoside-binding, soluble, 1	Hs.445351	3956	LGALS1	22
0.002702	0.009588	86.809	79.6365	154.046	80.96	7.64472	2.2115	19.3573	1.88192	NM_001854	ILMN_1789507	Collagen, type XI, alpha 1	Hs.523446	1301	COL11A1	1
0.000027	0.000356	731.016	642.419	1361.71	653.857	60.8302	4.76511	70.6623	47.1212	XM_942506	ILMN_1732615	PREDICTED: acetylserotonin O-methyltransferase-like (ASMTL), mRNA.	-	-	-	-
0.000001	0.000041	932.514	904.692	1595.42	867.306	38.0468	13.9988	6.95805	49.8867	NM_012212	ILMN_2225537	Prostaglandin reductase 1	Hs.584864	22949	PTGR1	9
0.000006	0.000141	6225.93	6138.98	10005.3	6130	25.7545	353.775	88.3388	309.474	XR_037197	ILMN_3202024	PREDICTED: misc_RNA (LOC392437), miscRNA.	-	-	-	-
0.000115	0.000942	413.819	409.558	706.933	368.781	19.4115	8.0664	35.7253	40.0674	NM_032412	ILMN_1761566	Chromosome 5 open reading frame 32	Hs.529798	84418	C5orf32	5
0.000014	0.000248	100.281	99.9897	162.69	93.8856	3.54072	2.89267	1.62864	7.56615	NM_002152	ILMN_1738773	Histidine rich calcium binding protein	Hs.436885	3270	HRC	19
0.000482	0.002683	448.627	446.486	756.884	391.802	39.0397	6.4577	31.6169	55.3663	XM_938862	ILMN_1652638	PREDICTED: leucine rich repeat containing 58 (LRRC58), mRNA.	-	-	-	-
0.00004	0.000461	356.294	355.226	566.121	336.32	17.7074	20.8371	15.8862	14.5992	NM_021244	ILMN_1699772	Ras-related GTP binding D	Hs.31712	58528	RRAGD	6
0.000142	0.00111	87.9362	85.9855	137.157	86.2477	2.80207	2.54848	3.84595	7.93934	NM_001012633	ILMN_2368530	Interleukin 32	Hs.943	9235	IL32	16
0.000587	0.003096	251.31	247.694	389.868	246.554	11.8731	9.21958	17.8548	23.142	NM_001003396	ILMN_1714383	Tumor protein D52-like 1	Hs.591347	7164	TPD52L1	6
0.000001	0.000041	311.819	287.816	542.144	273.272	8.61166	10.2219	20.0411	9.76168	NM_004615	ILMN_1809291	Tetraspanin 7	Hs.441664	7102	TSPAN7	X
0.000735	0.003665	156.913	153.764	250.147	148.094	2.53576	12.4596	19.4508	2.88619	XM_378360	ILMN_1831106	hypothetical LOC400043	-	400043	-	-
0.00095	0.004397	94.9039	94.0989	146.264	90.0465	10.4465	5.02839	6.21098	2.13532	NM_002474	ILMN_1660086	Myosin, heavy chain 11, smooth muscle	Hs.460109	4629	MYH11	16
0.000036	0.000431	233.013	224.499	353.257	231.812	13.7608	6.50399	2.50684	11.9536	NM_032385	ILMN_1728742	Chromosome 5 open reading frame 4	Hs.519694	10826	C5orf4	5
0.000791	0.003864	1397.84	1123.44	2559.21	1245.93	153.226	90.0114	38.8819	264.656	NM_001975	ILMN_1765796	Enolase 2 (gamma, neuronal)	Hs.511915	2026	ENO2	12
0.000099	0.000844	329.474	297.798	320.562	526.659	10.3628	5.83098	20.9141	29.9669	NM_198186	ILMN_1744118	Astrotactin 2	Hs.601562	23245	ASTN2	9
0	0	262.86	250.567	458.288	213.163	6.60848	7.15371	10.4245	4.37139	NM_194436	ILMN_2407346	Lactate dehydrogenase D	Hs.380929	197257	LDHD	16
0.000001	0.000041	221.493	215.679	358.706	194.869	2.58263	5.69842	9.76969	8.54651	NM_014476	ILMN_2230025	PDZ and LIM domain 3	Hs.85862	27295	PDLIM3	4
0.000003	0.000083	389.451	388.431	619.233	341.904	22.396	10.7366	2.99592	14.3529	NM_001042545	ILMN_1665219	Latent transforming growth factor beta binding protein 4	Hs.466766	8425	LTBP4	19
0.00174	0.006978	211.845	207.903	325.661	193.95	17.9979	1.55096	27.5079	5.39583	NM_152868	ILMN_1800179	Potassium inwardly-rectifying channel, subfamily J, member 4	Hs.32505	3761	KCNJ4	22
0.000199	0.001401	92.2944	89.9755	149.02	79.2247	0.763803	6.62666	7.42051	7.59145	NM_001008223	ILMN_1808117	Complement component 1, q subcomponent-like 4	Hs.380386	338761	C1QL4	12
0.000023	0.00033	476.969	405.297	904.57	367.885	40.8796	22.6776	38.4793	42.3682	NM_004615	ILMN_2120695	Tetraspanin 7	Hs.441664	7102	TSPAN7	X
0.000206	0.001434	3043.39	2807.56	4839.14	2806.39	37.0975	124.088	133.319	347.058	NM_003316	ILMN_1728605	Tetratricopeptide repeat domain 3	Hs.368214	7267	TTC3	21
0.000208	0.001442	382.157	371.378	591.779	346.616	30.5315	7.72463	23.2189	23.2664	NM_032875	ILMN_1754489	F-box and leucine-rich repeat protein 20	Hs.462946	84961	FBXL20	17
0.000623	0.003231	167.244	157.579	259.102	155.6	9.89873	2.62397	15.1051	14.5247	NM_025149	ILMN_3236756	Acyl-CoA synthetase family member 2	Hs.288959	80221	ACSF2	17
0.00108	0.00482	122.256	111.216	189.764	117.295	10.661	4.5408	13.7123	5.09475	NM_014841	ILMN_1733648	Synaptosomal-associated protein, 91kDa homolog (mouse)	Hs.368046	9892	SNAP91	6
0.002856	0.009942	2726.8	2504.57	2449.45	4338.74	141.214	112.059	52.9159	494.999	NM_014172	ILMN_1676611	Phosphohistidine phosphatase 1	Hs.409834	29085	PHPT1	9
0.000015	0.000255	2063.17	1992.03	3116.1	1888.46	124.332	59.4172	62.7917	51.6225	NM_005440	ILMN_1736533	Rho family GTPase 2	Hs.603111	8153	RND2	17
0	0	238.603	217.283	424.117	182.747	8.42473	8.79313	8.82007	6.75991	NM_002738	ILMN_1806908	Protein kinase C, beta	Hs.460355	5579	PRKCB	16
0.000025	0.000347	328.784	311.643	507.591	293.871	16.583	4.321	9.97928	22.1439	NM_005908	ILMN_1800733	Mannosidase, beta A, lysosomal	Hs.480415	4126	MANBA	4
0.000388	0.002296	1770.14	1697.18	2726.84	1565.06	86.3343	120.816	168.261	61.8371	NM_006806	ILMN_1707339	BTG family, member 3	Hs.473420	10950	BTG3	21
0.000012	0.000229	301.24	299.243	464.377	253.066	11.7278	8.04051	10.219	18.0501	NM_001031693	ILMN_1802338	HERV-H LTR-associating 3	Hs.142245	11147	HHLA3	1
0.001247	0.005367	131.041	123.247	115.394	199.489	1.26284	5.39665	7.32668	17.8619	NM_007066	ILMN_2406169	Protein kinase (cAMP-dependent, catalytic) inhibitor gamma	Hs.472831	11142	PKIG	20
0.000025	0.000347	309.218	308.014	480.944	241.877	9.22057	13.4184	15.7929	20.6756	NM_002527	ILMN_1809364	Neurotrophin 3	Hs.99171	4908	NTF3	12
0.000265	0.001729	462.308	451.933	703.987	375.633	29.4302	37.946	29.6291	17.4575	NM_025081	ILMN_3236858	KIAA1305	Hs.288348	57523	KIAA1305	14
0.001632	0.00663	309.959	291.387	242.407	495.038	9.72558	16.9102	6.02323	56.269	NM_203464	ILMN_1798249	Adenylate kinase 3-like 1	Hs.10862	205	AK3L1	1
0.000024	0.000339	270.124	251.03	434.571	204.887	19.1884	11.6618	11.3839	16.2954	NM_207436	ILMN_1732143	FLJ42957 protein (FLJ42957), mRNA.	-	400077	-	-
0.000925	0.004322	353.084	347.976	542.393	268.019	35.963	12.6895	10.2762	42.2559	NM_138493	ILMN_1651987	Chromosome 6 open reading frame 129	Hs.284207	154467	C6orf129	6
0.000347	0.00213	343.87	342.088	542.912	245.733	35.2411	1.51558	14.0368	38.1771	BE612775	ILMN_1909886	Transcribed locus	Hs.551847	-	-	1
0.000659	0.003373	1679.62	1583.24	2525.49	1313.41	143.225	88.3299	19.9694	180.418	XM_001132317	ILMN_1857915	PREDICTED: hypothetical LOC401397 (LOC401397), mRNA.	-	-	-	-
0.000054	0.00057	615.532	566.675	1000.39	444.267	26.1972	10.8842	61.0405	43.2691	NM_000050	ILMN_1708778	Argininosuccinate synthetase 1	Hs.160786	445	ASS1	9
0.001876	0.00739	1400.85	1259.82	1008.96	2116.86	93.0842	16.8946	102.928	222.43	NM_152263	ILMN_1697567	Tropomyosin 3	Hs.644306	7170	TPM3	1
0.000037	0.000438	490.727	440.11	799.348	312.329	10.6659	4.78981	40.8786	49.8786	NM_014487	ILMN_2154455	Zinc finger protein 330	Hs.120766	27309	ZNF330	4
0.000037	0.000438	379.83	414.572	115.865	390.902	15.8241	24.2343	6.55183	33.0361	NM_002467	ILMN_2110908	C-myc-P64 mRNA, initiating from promoter P0, (HLmyc3.1) partial cds	Hs.202453	100130526	-	8
0.002864	0.009953	1293	1290.26	816.913	1789.99	59.4365	90.6966	53.9222	200.861	NM_207043	ILMN_1760779	Endosulfine alpha	Hs.632456	2029	ENSA	1
0.000108	0.000901	1524.26	1433.89	887.749	2285.31	26.4482	37.7798	44.926	200.676	AK026966	ILMN_1843198	Adenylate kinase 3-like 1	Hs.592601	205	AK3L1	1
0.000757	0.003739	346.909	314.765	223.837	466.219	15.6939	9.2975	11.7429	43.1812	XM_001723077	ILMN_3204434	PREDICTED: similar to hCG1644233 (LOC100132934), mRNA.	-	-	-	-
0.000146	0.001127	1550.73	1549.85	991.051	1872.47	60.6704	69.5378	47.6882	93.6302	NM_014618	ILMN_1741603	Deleted in bladder cancer 1	Hs.532316	1620	DBC1	9
0.000229	0.001563	227.292	204.434	142.507	294.486	1.33368	14.2111	8.20614	19.4941	NM_018846	ILMN_1653666	Kelch-like 7 (Drosophila)	Hs.654817	55975	KLHL7	7
0.000004	0.000101	608.632	554.034	709.538	400.682	11.9479	13.3649	15.6315	18.8598	NM_017996	ILMN_2145423	De-etiolated homolog 1 (Arabidopsis)	Hs.534261	55070	DET1	15
0.000334	0.002066	187.77	154.528	117.879	251.147	15.5328	5.02263	2.70769	17.7471	NM_012331	ILMN_2228180	Methionine sulfoxide reductase A	Hs.490981	4482	MSRA	8
0.000227	0.001553	2012.87	1950.02	1180.12	2480.15	26.3377	18.9681	39.0583	212.643	NM_012393	ILMN_1755862	Phosphoribosylformylglycinamidine synthase	Hs.573976	5198	PFAS	17
0.000546	0.00293	592.063	554.73	344.479	754.401	24.6023	16.6447	18.0872	69.3259	NM_018082	ILMN_1767459	Polymerase (RNA) III (DNA directed) polypeptide B	Hs.62696	55703	POLR3B	12
0.001932	0.007544	427.405	415.771	280.545	442.893	13.3326	21.8524	26.7101	18.9986	NM_032327	ILMN_2362457	Zinc finger, DHHC-type containing 16	Hs.76662	84287	ZDHHC16	10
0.00005	0.000542	510.33	555.642	481.458	327.816	9.2949	1.13152	25.1359	18.5186	XR_037892	ILMN_3267670	PREDICTED: misc_RNA (LOC100130550), miscRNA.	-	-	-	-
0.000133	0.001059	1156.25	979.095	763.697	1347.45	38.2898	29.239	42.8245	68.3333	NM_198836	ILMN_2331636	Acetyl-Coenzyme A carboxylase alpha	Hs.160556	31	ACACA	17
0.000035	0.000425	1214.46	1013.47	1437.39	801.243	57.3077	40.3896	4.84206	48.8301	NM_006324	ILMN_1800837	Craniofacial development protein 1	Hs.461361	10428	CFDP1	16
0.000289	0.001858	455.505	453.696	294.499	463.288	22.1319	21.2023	9.00893	12.4246	NM_138375	ILMN_1653001	Cdk5 and Abl enzyme substrate 1	Hs.11108	91768	CABLES1	18
0.001726	0.00694	141.342	130.136	91.1284	154.727	4.47186	1.79044	3.25886	13.7648	NM_021977	ILMN_2048478	Solute carrier family 22 (extraneuronal monoamine transporter), member 3	Hs.567337	6581	SLC22A3	6
0.001204	0.005211	201.44	193.962	132.367	204.23	11.4808	9.54665	3.07801	8.77078	NM_152457	ILMN_2162358	Zinc finger protein 597	Hs.88630	146434	ZNF597	16
0.002298	0.008544	802.649	830.172	758.524	526.306	11.0935	35.9008	13.8222	68.1461	NM_024808	ILMN_1761486	Chromosome 13 open reading frame 34	Hs.714340	79866	C13orf34	13
0.000046	0.000509	368.224	340.334	230.428	410.6	11.4622	1.68481	10.4567	19.6489	NM_004969	ILMN_1769883	Insulin-degrading enzyme	Hs.500546	3416	IDE	10
0.002531	0.00918	815.9	777.633	849.351	518.654	48.259	15.5927	8.81627	70.4476	NM_005192	ILMN_1666305	Cyclin-dependent kinase inhibitor 3	Hs.84113	1033	CDKN3	14
0.002503	0.00911	395.087	372.391	206.062	546.827	21.923	1.93584	8.87892	77.0489	NM_012259	ILMN_1682034	Hairy/enhancer-of-split related with YRPW motif 2	Hs.144287	23493	HEY2	6
0.000433	0.002482	863.042	780.125	563.9	891.642	33.6829	22.395	12.9995	50.4522	NM_006067	ILMN_1722583	COX4 neighbor	Hs.173162	10328	COX4NB	16
0.000181	0.001313	148.407	118.27	88.6382	194.39	12.3127	7.52491	2.08665	10.146	NM_004842	ILMN_2410406	A kinase (PRKA) anchor protein 7	Hs.486483	9465	AKAP7	6
0.000877	0.00416	276.289	281.238	179.617	249.225	8.1686	8.80453	4.26694	19.2413	NM_007037	ILMN_1672403	ADAM metallopeptidase with thrombospondin type 1 motif, 8	Hs.271605	11095	ADAMTS8	11
0.000001	0.000041	1976.57	1771.17	1128.04	2442.2	17.4633	82.792	44.0189	55.0121	NM_023940	ILMN_2148469	RAS-like, family 11, member B	Hs.8035	65997	RASL11B	4
0.001076	0.004811	1616.69	1674.98	1600.04	974.226	27.7333	40.7497	58.9003	148.941	NM_019106	ILMN_1659953	Septin 3	Hs.120483	55964	3-Sep	22
0.000182	0.001314	384.23	356.277	235.816	412.665	19.5213	15.6806	13.4992	11.3107	NM_013244	ILMN_1704904	Mannosyl (alpha-1,3-)-glycoprotein beta-1,4-N-acetylglucosaminyltransferase, isozyme C (putative)	Hs.589093	25834	MGAT4C	12
0.001964	0.007611	1701.16	2275.56	1153.63	1130.38	48.294	66.0265	114.595	266.897	NM_000992	ILMN_1737517	Ribosomal protein L29	Hs.425125	6159	RPL29	3
0.000817	0.003954	279.529	267.75	169.662	288.647	21.7001	6.5884	8.86861	11.4533	NM_015584	ILMN_1743499	Polymerase (DNA-directed), delta interacting protein 2	Hs.241543	26073	POLDIP2	17
0.000012	0.000229	954.465	981.414	606.712	855.284	11.8442	6.36551	26.7084	35.9404	NM_014187	ILMN_1700419	Transmembrane protein 208	Hs.433203	29100	TMEM208	16
0.000063	0.000626	4576.09	4825.59	2804.03	4128.52	69.5003	169.537	72.5208	234.216	NM_003877	ILMN_2131861	Suppressor of cytokine signaling 2	Hs.485572	8835	SOCS2	12
0.000378	0.002271	320.352	327.829	190.707	302.47	10.6586	3.54447	3.61156	25.3001	NM_013286	ILMN_1673024	RNA binding motif protein 15B	Hs.118738	29890	RBM15B	3
0.002216	0.008309	1300.57	1262.16	687.078	1535.33	62.792	20.3889	56.9198	184.817	NM_001901	ILMN_1699829	Connective tissue growth factor	Hs.591346	1490	CTGF	6
0.000934	0.004343	396.084	406.424	247.92	330.651	13.4646	15.46	10.3317	28.1896	NM_153344	ILMN_1761762	chromosome 6 open reading frame 141	-	135398	-	-
0.002522	0.009165	247.867	204.855	155.64	255.58	12.5194	13.1158	7.63539	17.9353	NM_001001994	ILMN_1670308	Glycoprotein M6B	Hs.495710	2824	GPM6B	X
0.000935	0.004343	1245.4	1186.07	682.916	1338.41	58.2671	25.5158	34.1937	127.055	NM_014829	ILMN_1727001	DEAD (Asp-Glu-Ala-Asp) box polypeptide 46	Hs.406549	9879	DDX46	5
0.001955	0.007605	1082.32	941.39	646.713	1100.69	43.8956	22.1546	18.8273	104.162	NM_012250	ILMN_2077623	Related RAS viral (r-ras) oncogene homolog 2	Hs.502004	22800	RRAS2	11
0.000257	0.001701	5787.76	6239.92	3055.6	5632.01	94.8655	7.4175	254.642	528.48	NM_003916	ILMN_2120273	Adaptor-related protein complex 1, sigma 2 subunit	Hs.656471	8905	AP1S2	X
0.001258	0.005392	358.144	338.009	190.616	384.647	12.2086	20.2972	6.39105	37.9982	NM_016256	ILMN_1675266	N-acetylglucosamine-1-phosphodiester alpha-N-acetylglucosaminidase	Hs.21334	51172	NAGPA	16
0.000375	0.002266	260.65	200.979	159.206	272.914	5.88568	3.95301	5.18776	21.4185	NM_001006932	ILMN_1702501	Ribosomal protein S6 kinase, 90kDa, polypeptide 2	Hs.719131	6196	RPS6KA2	6
0.001653	0.006707	257.185	266.872	149.726	211.985	8.3294	4.84203	1.33135	27.3033	NM_017444	ILMN_1722390	Chromatin accessibility complex 1	Hs.279704	54108	CHRAC1	8
0.000035	0.000425	1367.66	1373.31	772.423	1210.3	45.8267	70.1637	7.68322	28.9076	NM_003877	ILMN_1798926	Suppressor of cytokine signaling 2	Hs.485572	8835	SOCS2	12
0.000928	0.00433	472.285	475.988	281.299	382.687	25.2068	7.63873	6.17076	36.8358	NM_032230	ILMN_1745497	Chromosome 12 open reading frame 26	Hs.506222	84190	C12orf26	12
0.001256	0.005391	1032.06	1037.2	590.656	872.414	31.9227	39.0798	21.8428	94.0243	NM_024629	ILMN_1679438	MLF1 interacting protein	Hs.575032	79682	MLF1IP	4
0.001008	0.004593	308.183	295.133	157.617	319.067	14.4212	15.5818	5.72164	31.0254	NM_197967	ILMN_2372413	BH3 interacting domain death agonist	Hs.591054	637	BID	22
0.000059	0.0006	8199.9	7015.12	4438.27	8533.6	239.469	135.122	129.72	547.128	NM_012247	ILMN_2176768	Selenophosphate synthetase 1	Hs.124027	22929	SEPHS1	10
0.000011	0.000221	481.421	571.535	260.166	360.081	17.0983	11.6409	14.0633	26.9489	NM_001080505	ILMN_1682273	Shisa homolog 3 (Xenopus laevis)	Hs.370904	152573	SHISA3	4
0.000399	0.002334	2756.3	2888.59	1886.04	1736.77	40.7388	88.6208	81.0856	226.012	NM_000859	ILMN_1657395	3-hydroxy-3-methylglutaryl-Coenzyme A reductase	Hs.713530	3156	HMGCR	5
0.000563	0.003	270.908	278.603	158.035	203.626	17.2976	10.658	6.99079	15.5642	NM_006206	ILMN_2086470	Platelet-derived growth factor receptor, alpha polypeptide	Hs.74615	5156	PDGFRA	4
0.000053	0.000565	800.474	689.792	404.045	898.816	29.2512	16.9566	13.3129	61.1896	NM_178835	ILMN_1727574	Zinc finger protein 827	Hs.133916	152485	ZNF827	4
0.001588	0.006477	1601.35	1372.3	694.614	2313.91	103.196	6.5572	14.0369	344.341	NM_005953	ILMN_1686664	Metallothionein 2A	Hs.647371	4502	MT2A	16
0.00009	0.000787	493.051	560.28	257.005	389.809	12.991	14.5529	6.99319	42.4399	NM_016006	ILMN_1655702	Abhydrolase domain containing 5	Hs.19385	51099	ABHD5	3
0.002607	0.009379	11403.2	8367.34	6189.97	13112.8	849.813	576.225	383.378	1423.81	NM_018407	ILMN_1680196	Lysosomal protein transmembrane 4 beta	Hs.492314	55353	LAPTM4B	8
0.00063	0.003262	190.4	134.165	114.254	193.343	13.107	5.98931	1.27571	11.9279	NM_174937	ILMN_1809095	Transcription elongation regulator 1-like	Hs.126575	256536	TCERG1L	10
0.000804	0.003903	2501.94	2291.78	1249.78	2558.14	40.7354	88.0785	96.3363	264.234	NM_006729	ILMN_1744046	Diaphanous homolog 2 (Drosophila)	Hs.226483	1730	DIAPH2	X
0.002729	0.00965	2401.61	2027.02	1054.2	3268.63	151.264	81.132	28.0237	508.532	NM_007350	ILMN_1687978	Pleckstrin homology-like domain, family A, member 1	Hs.602085	22822	PHLDA1	12
0.000258	0.001701	672.231	747.327	301.219	663.555	32.5133	24.57	11.515	71.0699	NM_018697	ILMN_1708009	LanC lantibiotic synthetase component C-like 2 (bacterial)	Hs.595384	55915	LANCL2	7
0.000438	0.002506	360.153	264.108	143.841	606.03	22.1838	16.3133	5.82448	82.7413	NM_002600	ILMN_2340259	Phosphodiesterase 4B, cAMP-specific (phosphodiesterase E4 dunce homolog, Drosophila)	Hs.198072	5142	PDE4B	1
0.000015	0.000255	436.999	473.661	204.882	381.397	17.6065	7.68925	11.7704	24.7123	NM_005951	ILMN_2124802	Metallothionein 1H	Hs.438462	4496	MT1H	16
0.00094	0.00436	455.793	460.57	215.859	396.277	19.0745	16.7038	10.9508	49.9752	NM_021128	ILMN_1670037	Polymerase (RNA) II (DNA directed) polypeptide L, 7.6kDa	Hs.441072	5441	POLR2L	11
0.001553	0.006376	879.757	682.871	391.862	1121.7	20.8218	39.1968	2.33997	159.835	NM_203284	ILMN_1708537	Recombination signal binding protein for immunoglobulin kappa J region	Hs.479396	3516	RBPJ	4
0.000018	0.000284	3423.57	3523.14	1529.95	3200.14	63.9434	241.12	64.524	78.3875	NM_014762	ILMN_1725510	24-dehydrocholesterol reductase	Hs.498727	1718	DHCR24	1
0.000045	0.000504	947.51	646.785	464.728	1126.97	48.6273	37.7094	13.7888	73.1743	NM_014914	ILMN_1800530	ArfGAP with GTPase domain, ankyrin repeat and PH domain 1	Hs.435039	116987	AGAP1	2
0.000013	0.000237	2607.49	2276.8	1130.76	2824.34	28.9454	26.8355	60.1599	195.775	NM_024865	ILMN_1659013	Nanog homeobox	Hs.661360	79923	NANOG	12
0.000514	0.002816	553.467	575.399	280.344	384.612	23.2369	22.3451	17.6092	52.6682	CR624627	ILMN_1819854	Transcribed locus	Hs.656695	-	-	5
0.000022	0.00032	345.927	247.551	170.173	346.593	15.1908	5.79606	8.84114	17.204	NM_133448	ILMN_1763612	Transmembrane protein 132D	Hs.507268	121256	TMEM132D	12
0.001988	0.007685	376.346	385.857	197.924	236.412	31.071	17.4548	12.0092	38.1212	NM_032138	ILMN_2044293	Kelch repeat and BTB (POZ) domain containing 7	Hs.63841	84078	KBTBD7	13
0.000055	0.000576	348.454	318.833	119.401	366.113	8.31139	18.002	4.39468	32.3422	NM_014033	ILMN_1656285	Methyltransferase like 7A	Hs.716437	25840	METTL7A	12
0.000615	0.0032	1371.08	1169.89	426.844	1850.31	87.9073	19.3358	12.0775	261.685	NM_003256	ILMN_1663399	TIMP metallopeptidase inhibitor 4	Hs.591665	7079	TIMP4	3
0.000536	0.002906	2945.87	2934.87	813.005	3643.89	174.888	41.945	26.4542	532.629	NM_020634	ILMN_2210111	Growth differentiation factor 3	Hs.86232	9573	GDF3	12
0.000001	0.000041	1762.34	1687.72	1151.69	1666.12	48.5444	2.35333	8.35327	21.5238	NM_016447	ILMN_1679995	Membrane protein, palmitoylated 6 (MAGUK p55 subfamily member 6)	Hs.533355	51678	MPP6	7
0.000537	0.002906	244.29	232.821	159.653	226.598	13.6754	4.87181	5.40198	8.17538	NM_015488	ILMN_1711810	Paroxysmal nonkinesigenic dyskinesia	Hs.98475	25953	PNKD	2
0.002569	0.009275	489.715	462.387	317.924	456.678	15.8466	8.82287	9.57423	39.8257	NM_006745	ILMN_1689842	Sterol-C4-methyl oxidase-like	Hs.105269	6307	SC4MOL	4
0.001841	0.00728	271.122	244.171	173.15	267.391	9.41718	8.71806	9.94022	19.0881	NM_003980	ILMN_2216815	Microtubule-associated protein 7	Hs.486548	9053	MAP7	6
0.000308	0.00194	533.114	484.097	337.372	528.462	24.9541	24.2969	13.7756	10.2731	NM_020158	ILMN_1659725	Exosome component 5	Hs.283741	56915	EXOSC5	19
0.001908	0.007459	637.72	592.836	419.673	572.405	24.9701	6.83924	16.9229	42.3781	NM_012392	ILMN_1729748	Penta-EF-hand domain containing 1	Hs.470417	553115	PEF1	1
0.000099	0.000844	606.273	554.78	400.308	545.903	12.5723	18.0341	3.58169	22.9695	NM_177436	ILMN_1762275	CSE1 chromosome segregation 1-like (yeast)	-	1434	-	-
0.001826	0.007239	1296.63	1237.72	845.207	1140.69	62.501	41.6417	39.5157	70.5565	NM_004523	ILMN_2143155	Kinesin family member 11	Hs.8878	3832	KIF11	10
0.000714	0.00359	662.735	640.835	437.049	564.979	26.2168	8.31686	11.4	38.5971	NM_016655	ILMN_1761147	GA binding protein transcription factor, beta subunit 1	Hs.654350	2553	GABPB1	15
0.000218	0.001494	207.262	175.614	199.385	136.714	5.16864	2.58141	5.50073	9.99646	NM_032132	ILMN_1769849	HORMA domain containing 1	Hs.298312	84072	HORMAD1	1
0.000017	0.000273	301.986	279.363	190.496	277.4	2.37737	10.7477	8.06526	3.48593	NM_052902	ILMN_1690085	Serine/threonine kinase 11 interacting protein	Hs.22410	114790	STK11IP	2
0.000262	0.00172	1633.92	1510.49	1044.73	1435.15	54.91	42.9708	50.4611	60.9038	NM_004818	ILMN_1784218	DEAD (Asp-Glu-Ala-Asp) box polypeptide 23	Hs.130098	9416	DDX23	12
0.001129	0.004949	365.521	356.322	231.948	306.758	10.4306	7.81497	7.73558	27.3958	NM_178191	ILMN_1685978	ATPase inhibitory factor 1	Hs.590908	93974	ATPIF1	1
0.001718	0.006916	751.465	744.511	500.36	583.238	9.77157	30.9596	29.554	51.2877	NM_003168	ILMN_1766245	Suppressor of Ty 4 homolog 1 (S. cerevisiae)	Hs.439481	6827	SUPT4H1	17
0.002543	0.009202	880.094	816.505	575.71	727.55	47.7912	48.7963	11.8454	32.2319	NM_021830	ILMN_1701243	Chromosome 10 open reading frame 2	Hs.22678	56652	C10orf2	10
0.000329	0.00204	1995.33	1840.73	1848.64	1191.8	51.078	45.1721	88.4126	105.291	NM_152931	ILMN_1670841	RNA binding motif protein 12	Hs.246413	10137	RBM12	20
0.000139	0.001092	512.994	454.728	311.859	478.675	8.61483	25.584	13.8769	14.2173	NM_001029991	ILMN_2276811	Methyltransferase 11 domain containing 1	Hs.512693	64745	METT11D1	14
0.000342	0.00211	532.595	504.577	312.271	489.589	16.056	15.5987	12.8796	34.3609	NM_032125	ILMN_1793632	Transmembrane protein 222	Hs.469171	84065	TMEM222	1
0.000026	0.000353	336.007	330.283	264.094	214.831	6.22825	13.5969	2.23119	8.64548	NM_138720	ILMN_1758623	Histone cluster 1, H2bd	Hs.591797	3017	HIST1H2BD	6
0.001436	0.005982	1492.61	1321.03	941.638	1308.69	66.5951	37.611	51.6424	81.4727	NM_020927	ILMN_1749466	Vesicle amine transport protein 1 homolog (T. californica)-like	Hs.461405	57687	VAT1L	16
0.000171	0.001258	359.987	308.361	227.253	324.87	12.3923	8.48121	14.353	7.02393	NM_001007072	ILMN_1653163	Zinc finger and SCAN domain containing 2	Hs.594023	54993	ZSCAN2	15
0.002194	0.008256	426.346	352.356	274.678	383.326	28.0865	13.5026	7.75604	16.7726	NM_017671	ILMN_1696585	Fermitin family homolog 1 (Drosophila)	Hs.472054	55612	FERMT1	20
0.00026	0.001711	426.043	371.78	247.008	423.099	19.7004	18.0474	9.96167	19.7088	NM_007350	ILMN_3251550	Pleckstrin homology-like domain, family A, member 1	Hs.602085	22822	PHLDA1	12
0.000736	0.003665	214.12	207.547	124.778	188.14	13.9177	11.8933	5.90374	3.69345	NM_198443	ILMN_1711359	Neuritin 1-like	Hs.435464	123904	NRN1L	16
0.000366	0.00222	299.772	289.518	190.288	234.386	15.5306	4.652	4.44824	14.4174	NM_203286	ILMN_1744815	Poliovirus receptor-related 1 (herpesvirus entry mediator C)	Hs.334846	5818	PVRL1	11
0.000415	0.002401	367.17	341.005	243.15	281.611	7.04532	6.19263	12.3809	19.4323	NM_198219	ILMN_1662243	Inhibitor of growth family, member 1	Hs.46700	3621	ING1	13
0.000439	0.002507	1153.62	1030.57	765.451	901.095	58.4708	39.1089	21.7953	11.2135	NM_018380	ILMN_1741736	DEAD (Asp-Glu-Ala-Asp) box polypeptide 28	Hs.458313	55794	DDX28	16
0.000801	0.003895	257.46	216.004	161.571	228.716	17.8448	2.28873	7.46565	1.62237	XM_001725257	ILMN_3302139	PREDICTED: hypothetical LOC729687 (LOC729687), mRNA.	-	-	-	-
0.000406	0.00237	347.31	324.826	215.548	277.973	10.3123	1.62249	9.24434	21.5601	NM_030794	ILMN_1745811	Tudor domain containing 3	Hs.525061	81550	TDRD3	13
0.000876	0.00416	14352	12917.4	8691.94	12156.5	967.68	270.487	153.716	609.235	XR_015150	ILMN_1689327	PREDICTED: similar to D-PCa-2 protein isoform c (LOC730534), mRNA.	-	-	-	-
0.000089	0.000785	703.008	614.5	408.794	649.991	34.7619	25.1667	12.579	10.4109	NM_015179	ILMN_1767253	Ribosomal RNA processing 12 homolog (S. cerevisiae)	Hs.434251	23223	RRP12	10
0.001731	0.006951	4392.55	4175.38	2806.13	3297.81	135.15	90.0419	33.5188	371.059	NM_004462	ILMN_1741096	Farnesyl-diphosphate farnesyltransferase 1	Hs.593928	2222	FDFT1	8
0.000164	0.001215	7695.27	6988.41	4454.31	6858.82	154.74	339.251	150.914	372.01	XM_937758	ILMN_1776052	PREDICTED: similar to Nonhistone chromosomal protein HMG-17 (High-mobility group nucleosome binding domain 2) (LOC148915), mRNA.	-	-	-	-
0.000514	0.002816	313.566	287.603	181.36	274.547	18.1339	10.9592	15.0969	3.64773	NM_024854	ILMN_3247826	Pyridine nucleotide-disulphide oxidoreductase domain 1	Hs.709545	79912	PYROXD1	12
0.00216	0.008158	267.299	207.863	175.061	232.617	11.4712	7.80436	15.3068	7.63938	NM_001098199	ILMN_1655348	G protein-coupled receptor 1	Hs.184907	2825	GPR1	2
0.000664	0.003393	9604.01	8477.67	5538.92	8704.8	460.837	426.519	140.048	531.534	NM_020810	ILMN_2167922	TRM5 tRNA methyltransferase 5 homolog (S. cerevisiae)	Hs.380159	57570	TRMT5	14
0.002576	0.009289	4148.46	3615.56	2732.99	3175.58	163.224	6.49363	154.825	270.2	NM_006331	ILMN_1797074	EMG1 nucleolar protein homolog (S. cerevisiae)	Hs.558447	10436	EMG1	12
0.000013	0.000237	477.742	413.727	265.037	468.239	5.3316	16.2817	10.3472	18.3569	NM_005956	ILMN_1785324	Methylenetetrahydrofolate dehydrogenase (NADP+ dependent) 1, methenyltetrahydrofolate cyclohydrolase, formyltetrahydrofolate	Hs.652308	4522	MTHFD1	14
0.001695	0.00685	944.756	885.403	716.971	588.033	26.6945	13.9755	25.24	79.1015	NM_001931	ILMN_1706583	Dihydrolipoamide S-acetyltransferase	Hs.335551	1737	DLAT	11
0.002621	0.009397	734.155	650.432	479.818	549.56	54.1227	28.5637	10.8887	19.2499	NM_002266	ILMN_1708160	Karyopherin alpha 2 (RAG cohort 1, importin alpha 1)	Hs.594238	3838	KPNA2	17
0.002141	0.0081	583.179	499.164	372.455	460.431	24.1431	21.9606	15.0678	33.809	NM_021127	ILMN_1689525	Phorbol-12-myristate-13-acetate-induced protein 1	Hs.96	5366	PMAIP1	18
0.002853	0.009942	886.705	868.388	665.107	536.426	49.3932	45.8925	43.956	58.226	NM_018369	ILMN_2103685	DEP domain containing 1B	Hs.677180	55789	DEPDC1B	5
0.000592	0.003107	2566.96	2391.31	2295.72	1412.28	135.043	90.3946	45.2188	170.464	NM_014750	ILMN_3239771	Discs, large (Drosophila) homolog-associated protein 5	Hs.77695	9787	DLGAP5	14
0.001524	0.006282	310.353	269.32	195.316	241.548	17.4677	13.6278	5.13467	12.357	NM_005414	ILMN_1736834	SKI-like oncogene	Hs.581632	6498	SKIL	3
0.001175	0.005121	744.449	697.566	468.446	541.991	37.0533	7.47088	5.19146	54.7389	NM_177538	ILMN_1718177	Cytochrome P450, family 20, subfamily A, polypeptide 1	Hs.446065	57404	CYP20A1	2
0.001109	0.004904	1909.05	1461.54	1228.48	1631.99	115.68	51.2223	16.5187	71.7151	NM_015168	ILMN_2087575	Zinc finger CCCH-type containing 4	Hs.104661	23211	ZC3H4	19
0.000743	0.003694	2788.01	2581.17	2517.54	1504.45	68.9475	71.8111	134.574	219.629	NM_004336	ILMN_2202948	Budding uninhibited by benzimidazoles 1 homolog (yeast)	Hs.469649	699	BUB1	2
0.002705	0.009588	729.416	520.682	480.043	648.066	21.6434	10.247	21.7917	58.9259	AK056312	ILMN_1852384	CDNA FLJ31750 fis, clone NT2RI2007406	Hs.655744	-	-	12
0.000241	0.001613	602.618	554.909	383.259	427.526	18.457	28.1616	6.08984	25.0498	NM_021020	ILMN_1677261	Leucine zipper, putative tumor suppressor 1	Hs.521432	11178	LZTS1	8
0.000323	0.002018	726.071	681.436	495.584	465.849	29.8044	19.3099	4.82146	42.6801	XR_015391	ILMN_3305397	Ribosomal protein L7 pseudogene 20	Hs.693272	728843	RPL7P20	5
0.000013	0.000237	6398.93	5722.65	3374.58	5834.78	182.756	223.966	93.7853	208.721	NM_006372	ILMN_1727740	Synaptotagmin binding, cytoplasmic RNA interacting protein	Hs.571177	10492	SYNCRIP	6
0.000156	0.001187	757.04	706.475	404.855	637.57	37.7131	21.4296	23.2468	34.247	NM_178517	ILMN_1743397	Phosphatidylinositol glycan anchor biosynthesis, class W	Hs.378885	284098	PIGW	17
0.000392	0.00231	925.03	675.279	574.01	802.864	22.9631	47.342	13.2638	39.211	NM_004269	ILMN_3251445	Mediator complex subunit 27	Hs.374262	9442	MED27	9
0.000479	0.002676	808.473	655.357	519.765	598.589	43.0729	17.9141	24.3222	16.3445	NM_152562	ILMN_1660654	Cell division cycle associated 2	Hs.33366	157313	CDCA2	8
0.002602	0.009372	5635.8	5166.63	4694.8	3044.19	158.272	55.6633	345.126	532.114	NM_001067	ILMN_1686097	Topoisomerase (DNA) II alpha 170kDa	Hs.156346	7153	TOP2A	17
0.000821	0.003967	1214.1	1007.48	729.4	950.703	31.5739	76.2655	9.12462	50.7051	NM_014712	ILMN_1714327	SET domain containing 1A	Hs.297483	9739	SETD1A	16
0.000144	0.00112	363.73	312.352	220.586	271.812	18.4351	6.70942	7.28432	9.88796	NM_001010986	ILMN_1804137	ATPase, class VI, type 11C	Hs.88252	286410	ATP11C	X
0.000045	0.000504	431.596	366.02	264.046	322.402	18.3889	7.85944	5.07597	10.0958	CR738291	ILMN_1836486	Transcribed locus	Hs.540111	-	-	14
0.002723	0.00964	1373.09	1133.47	862.97	1015.66	70.0112	27.6463	72.8497	70.0811	NM_006759	ILMN_2389155	UDP-glucose pyrophosphorylase 2	Hs.516217	7360	UGP2	2
0.000073	0.000684	1813.92	1347.74	1139.89	1480.29	24.5689	12.4322	28.5243	89.86	NM_017812	ILMN_1673026	Coiled-coil-helix-coiled-coil-helix domain containing 3	Hs.655010	54927	CHCHD3	7
0.001101	0.004881	404.625	307.631	259.705	308.465	16.085	14.5048	14.4701	16.8009	NM_181676	ILMN_2360202	Protein phosphatase 2 (formerly 2A), regulatory subunit B, beta isoform	Hs.655213	5521	PPP2R2B	5
0.002462	0.009035	2095.03	1766.89	1415.36	1367.88	137.591	33.8772	17.9721	133.84	NM_006327	ILMN_1773493	Translocase of inner mitochondrial membrane 23 homolog (yeast)	Hs.524308	10431	TIMM23	10
0.00228	0.008497	1204.62	1117.87	787.318	756.142	73.076	69.651	46.491	67.217	NM_002816	ILMN_2368971	Proteasome (prosome, macropain) 26S subunit, non-ATPase, 12	Hs.646575	5718	PSMD12	17
0.001578	0.006445	311.157	232.708	203.959	231.199	9.32403	14.165	7.67729	16.4895	NM_032138	ILMN_1730303	Kelch repeat and BTB (POZ) domain containing 7	Hs.63841	84078	KBTBD7	13
0.001401	0.005876	269.165	218.825	196.324	166.899	17.1984	13.8928	1.83725	5.3689	NM_002522	ILMN_1814221	Neuronal pentraxin I	Hs.514556	4884	NPTX1	17
0.000966	0.004454	1043.21	785.464	558.008	1015.23	19.0032	37.63	22.3774	102.784	NM_015440	ILMN_1772521	Methylenetetrahydrofolate dehydrogenase (NADP+ dependent) 1-like	Hs.591343	25902	MTHFD1L	6
0	0	872.453	642.385	480.755	822.519	18.5666	21.2577	7.82521	6.01404	NM_022743	ILMN_1741954	SET and MYND domain containing 3	Hs.567571	64754	SMYD3	1
0.001788	0.007148	147.468	104.992	82.751	140.73	7.45878	4.39779	6.70358	12.6632	NM_012281	ILMN_1748755	Potassium voltage-gated channel, Shal-related subfamily, member 2	Hs.654739	3751	KCND2	7
0.001506	0.006224	382.568	293.086	269.113	252.363	17.8574	11.2625	18.8641	12.6104	NM_018644	ILMN_2371440	Beta-1,3-glucuronyltransferase 1 (glucuronosyltransferase P)	Hs.381050	27087	B3GAT1	11
0.000211	0.001456	410.689	394.526	218.613	310.193	13.2432	19.4331	20.2075	17.3224	NM_001079859	ILMN_1751885	G protein-coupled receptor 64	Hs.146978	10149	GPR64	X
0.001334	0.005664	3912.31	2907.53	2374.35	3125.16	188.504	143.493	103.08	213.278	NM_021141	ILMN_2105983	X-ray repair complementing defective repair in Chinese hamster cells 5 (double-strand-break rejoining)	Hs.388739	7520	XRCC5	2
0.001468	0.006108	621.089	604.31	337.732	441.403	10.0954	24.7894	21.5671	63.6016	NM_014793	ILMN_1667577	Leucine carboxyl methyltransferase 2	Hs.200596	9836	LCMT2	15
0.000003	0.000083	1429.55	1364.74	1032.38	763.683	53.8122	17.6543	22.1845	36.5926	NM_003108	ILMN_1773459	SRY (sex determining region Y)-box 11	Hs.432638	6664	SOX11	2
0.00014	0.001097	501.946	383.181	263.008	457.903	20.4382	3.09812	7.53872	33.0432	NM_006567	ILMN_1793732	Phenylalanyl-tRNA synthetase 2, mitochondrial	Hs.484547	10667	FARS2	6
0.001087	0.004832	1638.87	1598.12	849.198	1197.26	132.624	22.3839	75.9429	109.729	NM_002128	ILMN_2231242	High-mobility group box 1	Hs.596078	3146	HMGB1	13
0.00226	0.008443	285.773	239.07	162.108	207.598	21.9244	5.09659	5.01301	18.6139	NM_002930	ILMN_1796673	Ras-like without CAAX 2	Hs.464985	6014	RIT2	18
0.001703	0.006873	1395.2	1148.37	840.546	953.763	48.1188	23.1467	5.49863	120.99	NM_031299	ILMN_1737728	Cell division cycle associated 3	Hs.524216	83461	CDCA3	12
0.000085	0.000769	478.41	342.754	284.437	376.885	18.2135	16.1179	11.4409	10.4645	NM_003199	ILMN_1814194	Transcription factor 4	Hs.605153	6925	TCF4	18
0.000235	0.001583	468.014	383.696	242.592	390.194	11.5249	27.0827	14.031	20.1019	NM_005862	ILMN_1792435	Stromal antigen 1	Hs.412586	10274	STAG1	3
0.001961	0.007609	1308.17	1194.46	681.951	950.178	79.1462	40.1444	25.6159	124.118	NM_002160	ILMN_2145670	Tenascin C	Hs.143250	3371	TNC	9
0.002823	0.00986	2607.84	2074.26	1925.02	1457.02	168.233	85.0662	94.887	182.88	XM_001126659	ILMN_3231881	PREDICTED: hypothetical LOC728026 (LOC728026), mRNA.	-	-	-	-
0.000234	0.001583	611.7	435.227	314.651	569.669	9.50651	11.0337	29.9645	43.8546	NM_201629	ILMN_1664978	Tight junction protein 2 (zona occludens 2)	Hs.50382	9414	TJP2	9
0.002732	0.00965	1662.79	1270.3	858.414	1394.82	84.8093	37.4297	47.1491	166.396	NM_006159	ILMN_1725417	NEL-like 2 (chicken)	Hs.505326	4753	NELL2	12
0.000989	0.004524	329.056	299.042	167.451	237.994	17.601	9.66693	8.45281	28.5045	BX640888	ILMN_1912185	Glypican 6	Hs.444329	10082	GPC6	13
0.000004	0.000101	440.144	436.924	201.804	349.047	16.1528	13.5853	3.14538	15.7518	NM_005756	ILMN_2349071	G protein-coupled receptor 64	Hs.146978	10149	GPR64	X
0.000301	0.001912	5954.66	5691.14	2470.11	5631.53	126.113	92.5805	56.9773	677.137	NM_005946	ILMN_1691156	Metallothionein 1A	Hs.655199	4489	MT1A	16
0.002478	0.009058	489.465	402.461	296.931	295.735	11.6689	23.9258	11.1779	45.5186	NM_007375	ILMN_1677532	TAR DNA binding protein	Hs.300624	23435	TARDBP	1
0.000207	0.001438	3955.44	3347.59	1919.68	3051.96	250.226	170.071	117.225	108.317	XR_017134	ILMN_3201975	PREDICTED: misc_RNA (LOC392285), miscRNA.	-	-	-	-
0.001265	0.005415	342.98	282.875	147.905	335.093	22.2738	10.5872	8.83573	39.0027	NM_016108	ILMN_1797974	Androgen-induced 1	Hs.567501	51390	AIG1	6
0.000364	0.002212	373.612	301.415	188.13	267.197	19.9534	10.469	3.50941	24.4536	NM_022829	ILMN_1658519	Solute carrier family 13 (sodium-dependent dicarboxylate transporter), member 3	Hs.655498	64849	SLC13A3	20
0.000751	0.003716	887.092	549.995	531.437	650.987	34.7293	41.6211	4.48456	56.9896	NM_001080394	ILMN_1887174	KIAA0146	Hs.381058	23514	KIAA0146	8
0.002818	0.009853	4840.24	4163.27	4013.98	2122.69	390.898	123.826	232.789	498.325	NM_002129	ILMN_1654268	High-mobility group box 2	Hs.434953	3148	HMGB2	4
0.002277	0.008496	226.249	205.353	99.6852	176.895	21.4608	19.9071	3.09166	11.3586	NM_005349	ILMN_1726913	Recombination signal binding protein for immunoglobulin kappa J region	Hs.479396	3516	RBPJ	4
0.000114	0.000936	1714.14	1542.92	699.171	1562.63	113.213	35.2511	6.50411	121.414	NR_024031	ILMN_3248882	KIAA0114 (KIAA0114), non-coding RNA.	-	-	-	-
0.001363	0.005748	951.158	730.125	437.453	781.506	64.4693	51.8233	15.9068	74.6334	NM_001001995	ILMN_1735438	Glycoprotein M6B	Hs.495710	2824	GPM6B	X
0.000377	0.002269	2235.57	2208.66	928.696	1711.92	143.607	107.384	34.0756	194.217	NM_005517	ILMN_3251232	High-mobility group nucleosomal binding domain 2	Hs.181163	3151	HMGN2	1
0.001095	0.004861	1171.78	826.975	547.919	993.487	111.815	38.5674	22.1202	61.4975	NM_001448	ILMN_1789502	Glypican 4	Hs.58367	2239	GPC4	X
0.000126	0.001013	565.541	408.918	238.578	491.887	26.7699	12.8865	6.19114	42.9274	NM_005862	ILMN_2151048	Stromal antigen 1	Hs.412586	10274	STAG1	3
0.002743	0.009677	9112.96	8163.39	3912.76	6219.13	1132.27	318.427	401.492	523.487	XR_018394	ILMN_3208715	PREDICTED: misc_RNA (LOC440063), miscRNA.	-	-	-	-
0.000902	0.00424	907.48	705.192	463.396	542.702	59.4749	46.2441	0.914719	61.3839	NM_001211	ILMN_1797307	Budding uninhibited by benzimidazoles 1 homolog beta (yeast)	Hs.631699	701	BUB1B	15
0.001119	0.004932	829.448	696.681	338.502	645.695	3.03765	29.4853	5.277	101.814	NM_018947	ILMN_1730416	Cytochrome c, somatic	Hs.437060	54205	CYCS	7
0.001111	0.004904	447.702	335.618	195.999	341.976	18.0659	13.1485	8.98214	46.9052	NM_017637	ILMN_1656373	Basonuclin 2	Hs.656581	54796	BNC2	9
0.00099	0.004524	734.418	571.988	324.115	504.919	47.3487	26.0629	6.92235	65.5508	NM_000216	ILMN_1750373	Kallmann syndrome 1 sequence	Hs.521869	3730	KAL1	X
0.000024	0.000339	1085.24	934.64	492.288	661.606	23.7698	38.2845	23.9339	61.0983	NM_004508	ILMN_1755075	Isopentenyl-diphosphate delta isomerase 1	Hs.283652	3422	IDI1	10
0.001365	0.005748	2137.94	1622.53	889.245	1535.57	184.41	181.204	15.9158	75.6447	XR_039453	ILMN_3282292	PREDICTED: misc_RNA (LOC646316), miscRNA.	-	-	-	-
0.000481	0.002683	1313.23	1295.53	479.737	942.982	91.9721	13.356	19.6327	148.994	NM_057157	ILMN_1788131	Cytochrome P450, family 26, subfamily A, polypeptide 1	Hs.150595	1592	CYP26A1	10
0.000002	0.000066	289.288	263.967	113.619	192.157	10.5343	8.86158	4.79279	9.61154	NM_057157	ILMN_2407314	Cytochrome P450, family 26, subfamily A, polypeptide 1	Hs.150595	1592	CYP26A1	10
0.000016	0.000262	3999.57	3284.34	1514.59	2886.52	213.017	133.912	112.259	110.909	NM_005891	ILMN_1708672	Acetyl-Coenzyme A acetyltransferase 2	Hs.571037	39	ACAT2	6
0.000539	0.002912	647.845	530.813	314.016	317.674	49.3393	11.6139	25.1964	50.3546	NM_001080430	ILMN_2413833	TOX high mobility group box family member 3	Hs.460789	27324	TOX3	16
0.000029	0.000374	1525.64	1518.26	669.302	566.107	92.4701	37.8252	1.48175	126.046	NM_001007538	ILMN_1760412	Shisa homolog 2 (Xenopus laevis)	Hs.433791	387914	SHISA2	13
0.00018	0.001309	1438.77	950.319	430.318	1180.44	35.038	51.4661	22.3304	155.117	NM_017784	ILMN_1669497	Oxysterol binding protein-like 10	Hs.150122	114884	OSBPL10	3
0.000005	0.000123	2111.93	1810.78	602.496	1238.53	90.6327	17.127	9.77503	132.921	NM_005938	ILMN_1712095	Forkhead box O4	Hs.584654	4303	FOXO4	X
0.000061	0.000614	866.698	797.426	258.666	338.117	47.3332	7.43261	11.6518	93.1053	NM_003865	ILMN_1742929	HESX homeobox 1	Hs.171980	8820	HESX1	3
[truncated: 74 more columns]
