# Supplementary material for: Acute Hypersensitivity of Pluripotent Testicular Cancer-Derived Embryonal Carcinoma to Low-Dose 5-Aza Deoxycytidine Is Associated with Global DNA Damage-Associated p53 Activation, Anti-Pluripotency and DNA Demethylation
Source: PLoS One. 2012 Dec 27;7(12):e53003. doi: 10.1371/journal.pone.0053003 (PMC3531428; doi:10.1371/journal.pone.0053003)
Supplement: Table S2 — Genes clusters for the PAM analysis in Figure 3B . Clusters of the 1130 genes altered >1.5-fold, p<0.02 ANOVA, Benjamini and Hochberg corrected with low dose 5-aza or cisplatin in NT2/D1 cells. (TXT) [file pone.0053003.s007.txt]

Table S2. Genes Clustered in PAM analysis (Fig 3B) 1.5-fold change p < 0.02 ANOVA Benjamini and Hochberg
Condition 1: Control
Condition 2 : 1 day aza
Condition 3 : 3 day aza
Condition 4 : cisplatin
Statistics:	ANOVA
Correction:	Benjamini and Hochberg
Data Transformation:	None
Cluster 1	Cluster 1	Cluster 2	Cluster 2	Cluster 3	Cluster 3	Cluster 4	Cluster 4	Cluster 5	Cluster 5
Gene Title	Gene ID	Anoctamin 1, calcium activated chloride channel	ANO1	PREDICTED: meteorin, glial cell differentiation regulator-like (METRNL), mRNA.	-	Mannosyl (alpha-1,3-)-glycoprotein beta-1,4-N-acetylglucosaminyltransferase, isozyme C (putative)	MGAT4C	PREDICTED: hypothetical LOC728026 (LOC728026), mRNA.	-
CDC42 effector protein (Rho GTPase binding) 5	CDC42EP5	Sulfatase 2	SULF2	Oxysterol binding protein-like 2	OSBPL2	CD320 molecule	CD320	High-mobility group box 2	HMGB2
Silver homolog (mouse)	SILV	RNA, U1G2 small nuclear (RNU1G2), small nuclear RNA.	-	SERTA domain containing 1	SERTAD1	Ephrin-B1	EFNB1	PREDICTED: misc_RNA (LOC729686), miscRNA.	-
Complement component 5	C5	Bardet-Biedl syndrome 9	BBS9	Inhibitor of DNA binding 3, dominant negative helix-loop-helix protein	ID3	Ubiquitin specific peptidase 9, X-linked	USP9X	G patch domain containing 4	GPATCH4
LEM domain containing 2	LEMD2	Growth arrest and DNA-damage-inducible, alpha	GADD45A	Methylthioribose-1-phosphate isomerase homolog (S. cerevisiae)	MRI1	PREDICTED: misc_RNA (LOC440063), miscRNA.	-	F-box protein 30	FBXO30
Nuclear factor of kappa light polypeptide gene enhancer in B-cells 1	NFKB1	Von Willebrand factor C and EGF domains	VWCE	PREDICTED: similar to Ras-related protein Rab-13 (LOC644615), mRNA.	-	Methyltransferase like 7A	METTL7A	ATPase, class VI, type 11C	ATP11C
ADP-ribosylation-like factor 6 interacting protein 5	ARL6IP5	Olfactomedin 1	OLFM1	CAMP responsive element binding protein 5	CREB5	Family with sequence similarity 33, member A	FAM33A	Proteasome (prosome, macropain) 26S subunit, non-ATPase, 12	PSMD12
Methylthioribose-1-phosphate isomerase homolog (S. cerevisiae)	MRI1	Astrotactin 2	ASTN2	Integrin, alpha 3 (antigen CD49C, alpha 3 subunit of VLA-3 receptor)	ITGA3	GA binding protein transcription factor, beta subunit 1	GABPB1	3-hydroxy-3-methylglutaryl-Coenzyme A reductase	HMGCR
Vacuolar protein sorting 37 homolog D (S. cerevisiae)	VPS37D	Polo-like kinase 2 (Drosophila)	PLK2	NudE nuclear distribution gene E homolog (A. nidulans)-like 1	NDEL1	PREDICTED: similar to D-PCa-2 protein isoform c (LOC730534), mRNA.	-	Mex-3 homolog C (C. elegans)	MEX3C
Synaptotagmin XIII	SYT13	Methionine sulfoxide reductase A	MSRA	Epithelial membrane protein 3	EMP3	TIA1 cytotoxic granule-associated RNA binding protein	TIA1	Inhibitor of growth family, member 1	ING1
Von Willebrand factor A domain containing 5A	VWA5A	Tumor necrosis factor receptor superfamily, member 10b	TNFRSF10B	Tribbles homolog 3 (Drosophila)	TRIB3	SET and MYND domain containing 3	SMYD3	Der1-like domain family, member 1	DERL1
Haloacid dehalogenase-like hydrolase domain containing 3	HDHD3	Annexin A1	ANXA1	CDNA clone IMAGE:5261213	-	KIAA0146	KIAA0146	Proteolipid protein 1	PLP1
Ras homolog gene family, member Q	RHOQ	Endosulfine alpha	ENSA	Growth arrest and DNA-damage-inducible, alpha	GADD45A	PREDICTED: misc_RNA (LOC392285), miscRNA.	-	Ribosomal protein L37a	RPL37A
Alanyl-tRNA synthetase	AARS	ADP-ribosylation factor GTPase activating protein 3	ARFGAP3	Aldehyde dehydrogenase 1 family, member A3	ALDH1A3	RNA binding motif protein 15B	RBM15B	Chromosome 13 open reading frame 34	C13orf34
F-box and leucine-rich repeat protein 20	FBXL20	RNA, U4 small nuclear 2 (RNU4-2), small nuclear RNA.	-	SERTA domain containing 4	SERTAD4	DEAD (Asp-Glu-Ala-Asp) box polypeptide 46	DDX46	Shisa homolog 3 (Xenopus laevis)	SHISA3
Histidine triad nucleotide binding protein 2	HINT2	CD44 molecule (Indian blood group)	CD44	Tuftelin 1	TUFT1	PREDICTED: similar to cofactor required for Sp1 transcriptional activation, subunit 8, 34kDa, transcript variant 2 (LOC100134189), mRNA.	-	PREDICTED: misc_RNA (LOC202227), miscRNA.	-
Coiled-coil domain containing 136	CCDC136	Plasminogen activator, tissue	PLAT	PREDICTED: misc_RNA (LOC100128326), miscRNA.	-	Diaphanous homolog 2 (Drosophila)	DIAPH2	Septin 3	12:00 AM
Dicarbonyl/L-xylulose reductase	DCXR	Nescient helix loop helix 2	NHLH2	FYVE, RhoGEF and PH domain containing 5	FGD5	Dual specificity phosphatase 6	DUSP6	Cytochrome P450, family 20, subfamily A, polypeptide 1	CYP20A1
Spermatogenesis associated 20	SPATA20	Solute carrier family 30 (zinc transporter), member 1	SLC30A1	F-box protein 22	FBXO22	C-myc-P64 mRNA, initiating from promoter P0, (HLmyc3.1) partial cds	-	Ribosomal protein L7 pseudogene 20	RPL7P20
Protein phosphatase 3 (formerly 2B), catalytic subunit, gamma isoform	PPP3CC	Adenylate kinase 3-like 1	AK3L1	non-protein coding RNA 152	-	SKI-like oncogene	SKIL	Chromosome 12 open reading frame 11	C12orf11
PREDICTED: misc_RNA (LOC728537), miscRNA.	-	PREDICTED: similar to hCG1644233 (LOC100132934), mRNA.	-	Breast carcinoma amplified sequence 4	BCAS4	Phosphatidic acid phosphatase type 2B	PPAP2B	Karyopherin alpha 2 (RAG cohort 1, importin alpha 1)	KPNA2
Calcium/calmodulin-dependent protein kinase II inhibitor 1	CAMK2N1	Slowmo homolog 1 (Drosophila)	SLMO1	Adrenomedullin	ADM	Transcribed locus	-	TAR DNA binding protein	TARDBP
SMAD family member 6	SMAD6	Metallothionein 2A	MT2A	Cathepsin H	CTSH	Metallothionein 1X	MT1X	SRY (sex determining region Y)-box 11	SOX11
Mannosidase, beta A, lysosomal	MANBA	RNA, U1 small nuclear 5 (RNU1-5), small nuclear RNA.	-	1-aminocyclopropane-1-carboxylate synthase homolog (Arabidopsis)(non-functional)	ACCS	Methyl-CpG binding domain protein 3	MBD3	Budding uninhibited by benzimidazoles 1 homolog beta (yeast)	BUB1B
N-myc downstream regulated 1	NDRG1	Thymidylate synthetase	TYMS	Synaptotagmin-like 1	SYTL1	PREDICTED: inositol polyphosphate-5-phosphatase, 40kDa (INPP5A), mRNA.	-	Isopentenyl-diphosphate delta isomerase 1	IDI1
S100 calcium binding protein A10	S100A10	Cysteine rich transmembrane BMP regulator 1 (chordin-like)	CRIM1	Complement factor D (adipsin)	CFD	Membrane protein, palmitoylated 6 (MAGUK p55 subfamily member 6)	MPP6	Discs, large (Drosophila) homolog-associated protein 5	DLGAP5
hypothetical LOC400043	-	Grainyhead-like 3 (Drosophila)	GRHL3	Dual specificity phosphatase 13	DUSP13	Microtubule-associated protein 7	MAP7	3-hydroxy-3-methylglutaryl-Coenzyme A synthase 1 (soluble)	HMGCS1
Single-strand-selective monofunctional uracil-DNA glycosylase 1	SMUG1	FOS-like antigen 1	FOSL1	Solute carrier family 3 (activators of dibasic and neutral amino acid transport), member 2	SLC3A2	Synaptotagmin binding, cytoplasmic RNA interacting protein	SYNCRIP	DEAD (Asp-Glu-Ala-Asp) box polypeptide 10	DDX10
Otoferlin	OTOF	Signal-induced proliferation-associated 1 like 2	SIPA1L2	TRAF3 interacting protein 2	TRAF3IP2	Metallothionein 1H	MT1H	Shisa homolog 2 (Xenopus laevis)	SHISA2
Polymerase (RNA) III (DNA directed) polypeptide G (32kD)-like	POLR3GL	Cyclin-dependent kinase inhibitor 1A (p21, Cip1)	CDKN1A	Growth arrest and DNA-damage-inducible, beta	GADD45B	Pleckstrin homology-like domain, family A, member 1	PHLDA1	Leucine zipper transcription factor-like 1	LZTFL1
RAS-like, family 12	RASL12	Zinc finger and SCAN domain containing 10	ZSCAN10	Ras homolog gene family, member C	RHOC	Abhydrolase domain containing 5	ABHD5	EMG1 nucleolar protein homolog (S. cerevisiae)	EMG1
PREDICTED: similar to solute carrier family 29 (nucleoside transporters), member 4 (LOC402509), mRNA.	-	small nucleolar RNA, C/D box 3A (SNORD3A), small nucleolar RNA.	-	Regulator of calcineurin 1	RCAN1	Left-right determination factor 1	LEFTY1	RNA binding motif protein 12	RBM12
Peroxisome proliferator-activated receptor gamma	PPARG	Glutathione peroxidase 1	GPX1	Rhomboid 5 homolog 1 (Drosophila)	RHBDF1	Basonuclin 2	BNC2	Cathepsin C	CTSC
Guanine nucleotide binding protein (G protein), gamma 7	GNG7	RNA, 7SK small nuclear	-	S100 calcium binding protein A11	S100A11	Chromosome 10 open reading frame 2	C10orf2	Histone cluster 1, H2bd	HIST1H2BD
Cytochrome b-561 domain containing 1	CYB561D1	Tropomyosin 3	TPM3	Growth differentiation factor 15	GDF15	COX4 neighbor	COX4NB	Suppressor of Ty 4 homolog 1 (S. cerevisiae)	SUPT4H1
Kelch-like 12 (Drosophila)	KLHL12	PREDICTED: misc_RNA (LOC100131093), miscRNA.	-	Stanniocalcin 2	STC2	Related RAS viral (r-ras) oncogene homolog 2	RRAS2	Budding uninhibited by benzimidazoles 1 homolog (yeast)	BUB1
Peroxisomal proliferator-activated receptor A interacting complex 285	PRIC285	2-oxoglutarate and iron-dependent oxygenase domain containing 1	OGFOD1	Transforming, acidic coiled-coil containing protein 1	TACC1	Acireductone dioxygenase 1	ADI1	HESX homeobox 1	HESX1
AHNAK nucleoprotein	AHNAK	PREDICTED: misc_RNA (LOC441481), miscRNA.	-	G protein-coupled estrogen receptor 1	GPER	Chromosome 11 open reading frame 51	C11orf51	DEAD (Asp-Glu-Ala-Asp) box polypeptide 28	DDX28
Host cell factor C1 regulator 1 (XPO1 dependent)	HCFC1R1	SIL1 homolog, endoplasmic reticulum chaperone (S. cerevisiae)	SIL1	WAP four-disulfide core domain 2	WFDC2	G patch domain containing 2	GPATCH2	Discoidin, CUB and LCCL domain containing 2	DCBLD2
Pleckstrin homology domain containing, family A (phosphoinositide binding specific) member 2	PLEKHA2	B cell RAG associated protein	GALNAC4S-6ST	CAMP responsive element binding protein 5	CREB5	Deleted in bladder cancer 1	DBC1	PREDICTED: misc_RNA (LOC729342), miscRNA.	-
Transcribed locus, strongly similar to XP_001151823.1 PREDICTED: hypothetical protein [Pan troglodytes]	-	Chaperone, ABC1 activity of bc1 complex homolog (S. pombe)	CABC1	Filamin C, gamma (actin binding protein 280)	FLNC	C-myc-P64 mRNA, initiating from promoter P0, (HLmyc3.1) partial cds	-	Transcribed locus	-
heterogeneous nuclear ribonucleoprotein D-like (HNRPDL), transcript variant 3, transcribed RNA.	-	PR domain containing 1, with ZNF domain	PRDM1	Ras homolog gene family, member U	RHOU	Fas (TNFRSF6) associated factor 1	FAF1	Transcribed locus	-
RCC1 domain containing 1	RCCD1	Versican	VCAN	Ubiquitin associated and SH3 domain containing, B	UBASH3B	SET domain containing 1A	SETD1A	Poliovirus receptor-related 1 (herpesvirus entry mediator C)	PVRL1
Protein C receptor, endothelial (EPCR)	PROCR	Inositol polyphosphate-5-phosphatase, 145kDa	INPP5D	Sodium channel, nonvoltage-gated 1 alpha	SCNN1A	Growth differentiation factor 3	GDF3	Zinc finger protein 22 (KOX 15)	ZNF22
Chromosome 5 open reading frame 32	C5orf32	Phosphohistidine phosphatase 1	PHPT1	PDZ and LIM domain 1	PDLIM1	Ubiquitin specific peptidase 16	USP16	Dihydrolipoamide S-acetyltransferase	DLAT
Signal transducer and activator of transcription 2, 113kDa	STAT2	Kelch-like 7 (Drosophila)	KLHL7	C1q and tumor necrosis factor related protein 6	C1QTNF6	Hairy/enhancer-of-split related with YRPW motif 2	HEY2	Neuroligin 4, Y-linked	NLGN4Y
Heat shock protein family B (small), member 11	HSPB11	Protein kinase (cAMP-dependent, catalytic) inhibitor gamma	PKIG	Solute carrier family 44, member 2	SLC44A2	BEN domain containing 3	BEND3	Polo-like kinase 1 (Drosophila)	PLK1
Nucleotide-binding oligomerization domain containing 1	NOD1	small nucleolar RNA, C/D box 3C (SNORD3C), small nucleolar RNA.	-	Fibulin 2	FBLN2	Chromatin accessibility complex 1	CHRAC1	PREDICTED: misc_RNA (LOC100130550), miscRNA.	-
Family with sequence similarity 167, member A	FAM167A	Oxysterol binding protein 2	OSBP2	PREDICTED: hypothetical LOC387763 (LOC387763), mRNA.	-	Metallothionein 1F	MT1F	High-mobility group box 1	HMGB1
Tubulin, gamma 1	TUBG1	Tripartite motif-containing 22	TRIM22	LY6/PLAUR domain containing 1	LYPD1	Transmembrane protein 132D	TMEM132D	LEM domain containing 3	LEMD3
RNA pseudouridylate synthase domain containing 3	RPUSD3	Ral guanine nucleotide dissociation stimulator-like 1	RGL1	Chromosome 1 open reading frame 183	C1orf183	Fermitin family homolog 1 (Drosophila)	FERMT1	Kinesin family member 23	KIF23
Brevican	BCAN	Solute carrier family 7 (cationic amino acid transporter, y+ system), member 14	SLC7A14	Sterol carrier protein 2	SCP2	Phosphatidic acid phosphatase type 2B	PPAP2B	Enhancer of yellow 2 homolog (Drosophila)	ENY2
Bestrophin 1	BEST1	Ribosomal protein S27-like	RPS27L	MRNA; cDNA DKFZp762M127 (from clone DKFZp762M127)	-	Solute carrier family 22 (extraneuronal monoamine transporter), member 3	SLC22A3	PREDICTED: misc_RNA (LOC441073), miscRNA.	-
Inhibin, beta E	INHBE	Hippocalcin-like 1	HPCAL1	Epstein-Barr virus induced 3	EBI3	Adaptor-related protein complex 1, sigma 2 subunit	AP1S2	Beta-1,3-glucuronyltransferase 1 (glucuronosyltransferase P)	B3GAT1
Chromosome 13 open reading frame 15	C13orf15	Tumor necrosis factor receptor superfamily, member 10b	TNFRSF10B	Inositol polyphosphate-1-phosphatase	INPP1	Asparagine-linked glycosylation 5, dolichyl-phosphate beta-glucosyltransferase homolog (S. cerevisiae)	ALG5	HORMA domain containing 1	HORMAD1
Regulator of G-protein signaling 10	RGS10	Lecithin-cholesterol acyltransferase	LCAT	Coiled-coil domain containing 84	CCDC84	LanC lantibiotic synthetase component C-like 2 (bacterial)	LANCL2	Multiple EGF-like-domains 10	MEGF10
6-phosphofructo-2-kinase/fructose-2,6-biphosphatase 4	PFKFB4	adaptor-related protein complex 1, sigma 1 subunit	-	Transporter 1, ATP-binding cassette, sub-family B (MDR/TAP)	TAP1	GTF2I repeat domain containing 2	GTF2IRD2	UDP-glucose pyrophosphorylase 2	UGP2
Cullin-associated and neddylation-dissociated 2 (putative)	CAND2	Neuroligin 4, X-linked	NLGN4X	Family with sequence similarity 46, member A	FAM46A	Zinc finger CCCH-type containing 4	ZC3H4	Leucine carboxyl methyltransferase 2	LCMT2
Nucleoporin 62kDa C-terminal like	NUP62CL	Cut-like homeobox 1	CUX1	Transmembrane emp24 protein transport domain containing 3	TMED3	Suppressor of cytokine signaling 2	SOCS2	Kelch repeat and BTB (POZ) domain containing 7	KBTBD7
Leukotriene A4 hydrolase	LTA4H	Sestrin 1	SESN1	ATPase, Ca++ transporting, plasma membrane 4	ATP2B4	Thrombospondin 2	THBS2	Formin-like 2	FMNL2
Laminin, alpha 5	LAMA5	SIL1 homolog, endoplasmic reticulum chaperone (S. cerevisiae)	SIL1	Serpin peptidase inhibitor, clade B (ovalbumin), member 6	SERPINB6	DNA (cytosine-5-)-methyltransferase 3 beta	DNMT3B	Zinc finger protein 609	ZNF609
Cellular retinoic acid binding protein 1	CRABP1	Sorting and assembly machinery component 50 homolog (S. cerevisiae)	SAMM50	Immediate early response 3	IER3	G protein-coupled receptor 64	GPR64	Squalene epoxidase	SQLE
Muscleblind-like 3 (Drosophila)	MBNL3	Spermatogenesis associated 18 homolog (rat)	SPATA18	CCAAT/enhancer binding protein (C/EBP), beta	CEBPB	chaperonin containing TCP1, subunit 6 (zeta) pseudogene 1 (CCT6P1), non-coding RNA.	-	Topoisomerase (DNA) II alpha 170kDa	TOP2A
Chloride channel Ka	CLCNKA	Fanconi anemia, complementation group C	FANCC	CKLF-like MARVEL transmembrane domain containing 4	CMTM4	Kallmann syndrome 1 sequence	KAL1	PDS5, regulator of cohesion maintenance, homolog B (S. cerevisiae)	PDS5B
Xylosyltransferase II	XYLT2	A kinase (PRKA) anchor protein 7	AKAP7	Inositol-3-phosphate synthase 1	ISYNA1	Ras-like without CAAX 2	RIT2	Splicing factor, arginine/serine-rich 3	SFRS3
Ubiquitin-conjugating enzyme E2L 6	UBE2L6	Transgelin	TAGLN	Islet cell autoantigen 1, 69kDa	ICA1	Similar to hCG2042915	LOC100129673	Leucine-rich repeats and immunoglobulin-like domains 1	LRIG1
WD repeat domain 54	WDR54	Damage-regulated autophagy modulator	DRAM	General transcription factor IIE, polypeptide 2, beta 34kDa	GTF2E2	metallothionein E (MTE), mRNA.	-	Signal recognition particle 9-like 1	SRP9L1
Acyl-Coenzyme A dehydrogenase family, member 11	ACAD11	Integrin, beta 5	ITGB5	G protein-coupled estrogen receptor 1	GPER	TIMP metallopeptidase inhibitor 4	TIMP4	Neuronal pentraxin I	NPTX1
G protein-coupled receptor 56	GPR56	Regulator of calcineurin 1	RCAN1	PREDICTED: misc_RNA (LOC645638), miscRNA.	-	PREDICTED: similar to Nonhistone chromosomal protein HMG-17 (High-mobility group nucleosome binding domain 2) (LOC148915), mRNA.	-	DEP domain containing 1B	DEPDC1B
PREDICTED: hypothetical protein LOC652097 (LOC652097), mRNA.	-	Thioredoxin reductase 2	TXNRD2	Eukaryotic translation elongation factor 1 alpha 2	EEF1A2	Ribosomal protein S6 kinase, 90kDa, polypeptide 2	RPS6KA2	Lin-9 homolog (C. elegans)	LIN9
Tumor necrosis factor, alpha-induced protein 8-like 1	TNFAIP8L1	Phosphodiesterase 4B, cAMP-specific (phosphodiesterase E4 dunce homolog, Drosophila)	PDE4B	WD repeat domain 86	WDR86	G protein-coupled receptor 1	GPR1	Platelet-derived growth factor receptor, alpha polypeptide	PDGFRA
Transmembrane protein 91	TMEM91	Ankyrin 1, erythrocytic	ANK1			Cytochrome c, somatic	CYCS	ATP-binding cassette, sub-family E (OABP), member 1	ABCE1
Solute carrier family 22, member 18	SLC22A18	Adenylate kinase 3-like 1	AK3L1			SIVA1, apoptosis-inducing factor	SIVA1	Gap junction protein, alpha 1, 43kDa	GJA1
Tubulin, gamma 2	TUBG2	Damage-specific DNA binding protein 2, 48kDa	DDB2			Ribosomal RNA processing 12 homolog (S. cerevisiae)	RRP12	Phospholipase C, eta 1	PLCH1
Peripherin	PRPH	Actin, alpha 2, smooth muscle, aorta	ACTA2			Odz, odd Oz/ten-m homolog 3 (Drosophila)	ODZ3	Translocase of inner mitochondrial membrane 23 homolog (yeast)	TIMM23
Sirtuin (silent mating type information regulation 2 homolog) 4 (S. cerevisiae)	SIRT4	Interleukin 23, alpha subunit p19	IL23A			Transcription elongation regulator 1-like	TCERG1L	Janus kinase and microtubule interacting protein 2	JAKMIP2
E74-like factor 3 (ets domain transcription factor, epithelial-specific )	ELF3	Protein phosphatase 1D magnesium-dependent, delta isoform	PPM1D			Serine/threonine kinase 11 interacting protein	STK11IP	Cell division cycle associated 3	CDCA3
Zinc finger protein 467	ZNF467	Acyl-Coenzyme A dehydrogenase, very long chain	ACADVL			ArfGAP with GTPase domain, ankyrin repeat and PH domain 1	AGAP1	COMM domain containing 10	COMMD10
EH domain binding protein 1-like 1	EHBP1L1	GLI pathogenesis-related 1 like 1	GLIPR1L1			High-mobility group nucleosomal binding domain 2	HMGN2	Mediator complex subunit 7	MED7
Scavenger receptor class A, member 5 (putative)	SCARA5	Astrotactin 2	ASTN2			Phorbol-12-myristate-13-acetate-induced protein 1	PMAIP1	Cell division cycle associated 2	CDCA2
Protein tyrosine phosphatase domain containing 1	PTPDC1	Solute carrier family 38, member 1	SLC38A1			Metallothionein 1A	MT1A	Ribosomal protein L29	RPL29
GATS protein-like 3	GATSL3					Cytochrome P450, family 26, subfamily A, polypeptide 1	CYP26A1	TOX high mobility group box family member 3	TOX3
Ladinin 1	LAD1					Methylenetetrahydrofolate dehydrogenase (NADP+ dependent) 1-like	MTHFD1L	RAP1 interacting factor homolog (yeast)	RIF1
PREDICTED: dual specificity phosphatase 22 (DUSP22), mRNA.	-					High-mobility group nucleosomal binding domain 2	HMGN2	Hydrolethalus syndrome 1	HYLS1
Interferon, alpha-inducible protein 6	IFI6					Metallothionein 1M	MT1M	Leucine zipper, putative tumor suppressor 1	LZTS1
Ataxin 3	ATXN3					Zinc finger protein 597	ZNF597	Kelch repeat and BTB (POZ) domain containing 7	KBTBD7
PREDICTED: misc_RNA (LOC100130291), miscRNA.	-					Acetyl-Coenzyme A acetyltransferase 2	ACAT2	Poly(A) binding protein interacting protein 2, mRNA (cDNA clone MGC:43513 IMAGE:5268469)	-
Protein kinase C, delta	PRKCD					Transcription factor 4	TCF4	Farnesyl-diphosphate farnesyltransferase 1	FDFT1
Lymphocyte-activation gene 3	LAG3					Transmembrane protein 222	TMEM222
AXL receptor tyrosine kinase	AXL					Zinc finger protein 827	ZNF827
Tripartite motif-containing 68	TRIM68					Stromal antigen 1	STAG1
Acyl-Coenzyme A oxidase 2, branched chain	ACOX2					Phenylalanyl-tRNA synthetase 2, mitochondrial	FARS2
Leucine rich repeat containing 26	LRRC26					Adaptor-related protein complex 1, sigma 2 subunit	AP1S2
Nudix (nucleoside diphosphate linked moiety X)-type motif 14	NUDT14					NADH dehydrogenase (ubiquinone) 1 alpha subcomplex, 9, 39kDa	NDUFA9
S100 calcium binding protein A10	S100A10					Pyridine nucleotide-disulphide oxidoreductase domain 1	PYROXD1
Phytanoyl-CoA 2-hydroxylase	PHYH					Selenophosphate synthetase 1	SEPHS1
KIAA1949	KIAA1949					Vesicle amine transport protein 1 homolog (T. californica)-like	VAT1L
Tetraspanin 7	TSPAN7					Polymerase (DNA-directed), delta interacting protein 2	POLDIP2
Interferon regulatory factor 1	IRF1					PREDICTED: misc_RNA (LOC646316), miscRNA.	-
Galactosidase, beta 1	GLB1					Insulin-degrading enzyme	IDE
Peripheral myelin protein 22	PMP22					Chromosome 3 open reading frame 59	C3orf59
Interferon, alpha-inducible protein 27-like 2	IFI27L2					Cdk5 and Abl enzyme substrate 1	CABLES1
Heat shock 70kDa protein 12A	HSPA12A					Adenylate kinase 2	AK2
zinc finger protein 702 (pseudogene) (ZNF702P), non-coding RNA.	-					Methyltransferase 11 domain containing 1	METT11D1
Chromosome 11 open reading frame 75	C11orf75					N-acetylglucosamine-1-phosphodiester alpha-N-acetylglucosaminidase	NAGPA
TIMP metallopeptidase inhibitor 1	TIMP1					NEL-like 2 (chicken)	NELL2
ISG15 ubiquitin-like modifier	ISG15					Glycoprotein M6B	GPM6B
Troponin C type 2 (fast)	TNNC2					Connective tissue growth factor	CTGF
KN motif and ankyrin repeat domains 4	KANK4					X-ray repair complementing defective repair in Chinese hamster cells 5 (double-strand-break rejoining)	XRCC5
Forkhead box I2	FOXI2					TRM5 tRNA methyltransferase 5 homolog (S. cerevisiae)	TRMT5
Transmembrane protein 54	TMEM54					Glypican 4	GPC4
Nuclear receptor subfamily 1, group H, member 3	NR1H3					Phosphoribosylformylglycinamidine synthase	PFAS
Zinc finger, DHHC-type containing 19	ZDHHC19					Tudor domain containing 3	TDRD3
olfactory receptor, family 2, subfamily A, member 9 pseudogene	-					Recombination signal binding protein for immunoglobulin kappa J region	RBPJ
Sorbin and SH3 domain containing 3	SORBS3					Phosphatidylinositol glycan anchor biosynthesis, class W	PIGW
RAB11 family interacting protein 1 (class I)	RAB11FIP1					Eukaryotic translation initiation factor 6	EIF6
RAS-like, family 10, member A	RASL10A					ADP-ribosylhydrolase like 1	ADPRHL1
Interferon stimulated exonuclease gene 20kDa	ISG20					Echinoderm microtubule associated protein like 1	EML1
BCL2-associated athanogene 3	BAG3					Ubiquitin-conjugating enzyme E2C	UBE2C
KDEL (Lys-Asp-Glu-Leu) endoplasmic reticulum protein retention receptor 3	KDELR3					Tight junction protein 2 (zona occludens 2)	TJP2
BAI1-associated protein 2-like 1	BAIAP2L1					KIAA0114 (KIAA0114), non-coding RNA.	-
NEDD4 binding protein 2-like 1	N4BP2L1					Scaffold attachment factor B2	SAFB2
Troponin C type 1 (slow)	TNNC1					Paroxysmal nonkinesigenic dyskinesia	PNKD
Adenosine A2b receptor	ADORA2B					Methylenetetrahydrofolate dehydrogenase (NADP+ dependent) 1, methenyltetrahydrofolate cyclohydrolase, formyltetrahydrofolate	MTHFD1
Acyl-CoA synthetase family member 2	ACSF2					PREDICTED: similar to similar to RPL23AP7 protein (LOC644033), mRNA.	-
Solute carrier family 29 (nucleoside transporters), member 4	SLC29A4					CDNA FLJ31750 fis, clone NT2RI2007406	-
Coenzyme Q10 homolog A (S. cerevisiae)	COQ10A					Polymerase (DNA directed), alpha 1, catalytic subunit	POLA1
Protein phosphatase 1, regulatory (inhibitor) subunit 15A	PPP1R15A					Chromosome 12 open reading frame 26	C12orf26
Sterile alpha motif domain containing 14	SAMD14					Nanog homeobox	NANOG
Rab interacting lysosomal protein-like 1	RILPL1					Recombination signal binding protein for immunoglobulin kappa J region	RBPJ
Keratin associated protein 21-1	KRTAP21-1					Tenascin C	TNC
Iroquois homeobox 3	IRX3					Nebulette	NEBL
Mannose-6-phosphate receptor binding protein 1	M6PRBP1					Forkhead box O4	FOXO4
Family with sequence similarity 107, member A	FAM107A					Coiled-coil-helix-coiled-coil-helix domain containing 3	CHCHD3
tachykinin 3	-					ADP-ribosylation factor guanine nucleotide-exchange factor 1(brefeldin A-inhibited)	ARFGEF1
Jun oncogene	JUN					PREDICTED: misc_RNA (LOC387703), miscRNA.	-
MAX interactor 1	MXI1					Androgen-induced 1	AIG1
Stathmin-like 4	STMN4					Integrin alpha FG-GAP repeat containing 2	ITFG2
Ras-related GTP binding D	RRAGD					DEAD (Asp-Glu-Ala-Asp) box polypeptide 23	DDX23
Tumor necrosis factor receptor superfamily, member 1B	TNFRSF1B					G protein-coupled receptor 64	GPR64
Integrin beta 1 binding protein 3	ITGB1BP3					chromosome 6 open reading frame 141	-
Cytochrome P450, family 26, subfamily B, polypeptide 1	CYP26B1					DnaJ (Hsp40) homolog, subfamily B, member 6	DNAJB6
MAP kinase interacting serine/threonine kinase 2	MKNK2					ATPase inhibitory factor 1	ATPIF1
Myosin, heavy chain 11, smooth muscle	MYH11					Histone cluster 1, H1c	HIST1H1C
Pleckstrin homology domain containing, family H (with MyTH4 domain) member 3	PLEKHH3					Potassium voltage-gated channel, Shal-related subfamily, member 2	KCND2
Rac/Cdc42 guanine nucleotide exchange factor (GEF) 6	ARHGEF6					Gamma-aminobutyric acid (GABA) A receptor, beta 3	GABRB3
Solute carrier family 24 (sodium/potassium/calcium exchanger), member 6	SLC24A6					Zinc finger and SCAN domain containing 2	ZSCAN2
Polycystic kidney disease 1-like 2	PKD1L2					Ornithine decarboxylase 1	ODC1
Von Willebrand factor	VWF					Kinesin family member 11	KIF11
Lectin, galactoside-binding, soluble, 1	LGALS1					MLF1 interacting protein	MLF1IP
MIF4G domain containing	MIF4GD					Protein phosphatase 2 (formerly 2A), regulatory subunit B, beta isoform	PPP2R2B
B-cell CLL/lymphoma 6, member B (zinc finger protein)	BCL6B					polyglutamine binding protein 1	-
Numb homolog (Drosophila)	NUMB					Oxysterol binding protein-like 10	OSBPL10
Fanconi anemia, complementation group E	FANCE					Mediator complex subunit 27	MED27
ATPase, Ca++ transporting, plasma membrane 4	ATP2B4					Penta-EF-hand domain containing 1	PEF1
Synaptosomal-associated protein, 91kDa homolog (mouse)	SNAP91					BH3 interacting domain death agonist	BID
Thioredoxin interacting protein	TXNIP					Lysosomal protein transmembrane 4 beta	LAPTM4B
Optineurin	OPTN					Cytochrome P450, family 26, subfamily A, polypeptide 1	CYP26A1
S100 calcium binding protein A13	S100A13					NEDD8 activating enzyme E1 subunit 1	NAE1
Calcium channel, voltage-dependent, gamma subunit 6	CACNG6					Sterol-C4-methyl oxidase-like	SC4MOL
Biliverdin reductase B (flavin reductase (NADPH))	BLVRB					Tenascin C	TNC
Mixed lineage kinase domain-like	MLKL					Connective tissue growth factor	CTGF
Phospholipase A2, group IIA (platelets, synovial fluid)	PLA2G2A					CDK5 regulatory subunit associated protein 1-like 1	CDKAL1
SEC22 vesicle trafficking protein homolog A (S. cerevisiae)	SEC22A					Pleckstrin homology-like domain, family A, member 1	PHLDA1
Splicing factor, arginine/serine-rich 14	SFRS14					24-dehydrocholesterol reductase	DHCR24
Deoxyribonuclease II, lysosomal	DNASE2					Polymerase (RNA) II (DNA directed) polypeptide L, 7.6kDa	POLR2L
Dickkopf homolog 3 (Xenopus laevis)	DKK3					Chromosome 3 open reading frame 26	C3orf26
Integrin beta 1 binding protein 3	ITGB1BP3					Suppressor of cytokine signaling 2	SOCS2
PREDICTED: acetylserotonin O-methyltransferase-like (ASMTL), mRNA.	-					Chromosome 1 open reading frame 53	C1orf53
C-mer proto-oncogene tyrosine kinase	MERTK					Neuritin 1-like	NRN1L
Hairy and enhancer of split 4 (Drosophila)	HES4					CSE1 chromosome segregation 1-like (yeast)	-
Calponin 1, basic, smooth muscle	CNN1					RAS-like, family 11, member B	RASL11B
Tumor protein D52-like 1	TPD52L1					PREDICTED: hypothetical LOC729687 (LOC729687), mRNA.	-
Angiogenin, ribonuclease, RNase A family, 5	ANG					Stromal antigen 1	STAG1
LIM homeobox 2	LHX2					Zinc finger, DHHC-type containing 16	ZDHHC16
Septin 4	4-Sep					Transmembrane protein 208	TMEM208
Rho family GTPase 2	RND2					Acetyl-Coenzyme A carboxylase alpha	ACACA
ATPase, Na+/K+ transporting, alpha 2 (+) polypeptide	ATP1A2					ADAM metallopeptidase with thrombospondin type 1 motif, 8	ADAMTS8
Chromosome 7 open reading frame 44	C7orf44					Transmembrane protein 39B	TMEM39B
CAP-GLY domain containing linker protein 3	CLIP3					Exosome component 5	EXOSC5
Protein S (alpha)	PROS1					Glypican 6	GPC6
V-ral simian leukemia viral oncogene homolog B (ras related; GTP binding protein)	RALB					Solute carrier family 13 (sodium-dependent dicarboxylate transporter), member 3	SLC13A3
LFNG O-fucosylpeptide 3-beta-N-acetylglucosaminyltransferase	LFNG					Polymerase (RNA) III (DNA directed) polypeptide B	POLR3B
Translocator protein (18kDa)	TSPO					Transmembrane 4 L six family member 18	TM4SF18
Peptidase domain containing associated with muscle regeneration 1	PAMR1					USP6 N-terminal like	USP6NL
Thrombospondin 4	THBS4					Glycoprotein M6B	GPM6B
GATA binding protein 5	GATA5
Mitogen-activated protein kinase kinase kinase 8	MAP3K8
RAD52 motif 1	RDM1
Nuclear factor (erythroid-derived 2), 45kDa	NFE2
Serine peptidase inhibitor, Kunitz type, 2	SPINT2
endogenous retroviral sequence K, 6	-
Collagen, type XIII, alpha 1	COL13A1
PDZ and LIM domain 3	PDLIM3
Histidine rich calcium binding protein	HRC
S100 calcium binding protein A13	S100A13
Chromosome 12 open reading frame 76	C12orf76
Harakiri, BCL2 interacting protein (contains only BH3 domain)	HRK
Arginine decarboxylase	ADC
Chromosome 7 open reading frame 41	C7orf41
Regulating synaptic membrane exocytosis 3	RIMS3
AarF domain containing kinase 2	ADCK2
Scavenger receptor class B, member 2	SCARB2
Echinoderm microtubule associated protein like 3	EML3
Interleukin 11 receptor, alpha	IL11RA
Rap guanine nucleotide exchange factor (GEF)-like 1	RAPGEFL1
Calcium channel, voltage-dependent, beta 3 subunit	CACNB3
Multiple PDZ domain protein	MPDZ
RASD family, member 2	RASD2
PREDICTED: KIAA0363 protein (KIAA0363), mRNA.	-
Filamin A interacting protein 1	FILIP1
Transmembrane channel-like 6	TMC6
PTEN induced putative kinase 1	PINK1
StAR-related lipid transfer (START) domain containing 8	STARD8
Carcinoembryonic antigen-related cell adhesion molecule 1 (biliary glycoprotein)	CEACAM1
Regulator of G-protein signaling 20	RGS20
Sushi-repeat-containing protein, X-linked	SRPX
Trafficking protein particle complex 6A	TRAPPC6A
Chromosome 5 open reading frame 41	C5orf41
hypothetical LOC728855 (LOC728855), non-coding RNA.	-
Prostaglandin reductase 1	PTGR1
G protein-coupled receptor 56	GPR56
Chloride channel Ka	CLCNKA
Hypothetical protein LOC147646	LOC147646
Ral guanine nucleotide dissociation stimulator	RALGDS
Enolase 3 (beta, muscle)	ENO3
Ribosomal protein S29	RPS29
Contactin associated protein 1	CNTNAP1
Spermidine/spermine N1-acetyltransferase 1	SAT1
ATPase, H+ transporting, lysosomal 31kDa, V1 subunit E2	ATP6V1E2
Chromosome 22 open reading frame 9	C22orf9
Potassium inwardly-rectifying channel, subfamily J, member 4	KCNJ4
RAB13, member RAS oncogene family	RAB13
Polycystic kidney disease 1-like 2	PKD1L2
Myosin, light chain 6B, alkali, smooth muscle and non-muscle	MYL6B
DnaJ (Hsp40) homolog, subfamily B, member 2	DNAJB2
Peroxiredoxin 5	PRDX5
Chloride intracellular channel 6	CLIC6
Mitogen-activated protein kinase kinase kinase 6	MAP3K6
TSC22 domain family, member 3	TSC22D3
Peptide YY	PYY
DNA-damage-inducible transcript 3	DDIT3
TOX high mobility group box family member 2	TOX2
Ankyrin repeat domain 24	ANKRD24
Ankyrin repeat and BTB (POZ) domain containing 1	ABTB1
Polymerase I and transcript release factor	PTRF
E74-like factor 4 (ets domain transcription factor)	ELF4
Cyclin B1 interacting protein 1	CCNB1IP1
Related RAS viral (r-ras) oncogene homolog	RRAS
Zinc finger protein 792	ZNF792
Tudor domain containing 7	TDRD7
Syntaxin 3	STX3
Interferon induced transmembrane protein 1 (9-27)	IFITM1
NEDD4 binding protein 2-like 1	N4BP2L1
Tctex1 domain containing 1	TCTEX1D1
EGF-containing fibulin-like extracellular matrix protein 2	EFEMP2
S100 calcium binding protein A4	S100A4
Angiopoietin-like 4	ANGPTL4
S100 calcium binding protein A4	S100A4
Interferon induced transmembrane protein 2 (1-8D)	IFITM2
PREDICTED: chromosome 12 open reading frame 47 (C12orf47), misc RNA.	-
Apelin receptor	APLNR
Protor-2	FLJ14213
RAS guanyl releasing protein 2 (calcium and DAG-regulated)	-
Cytochrome P450, family 4, subfamily F, polypeptide 22	CYP4F22
Activating transcription factor 5	ATF5
Tetratricopeptide repeat domain 23	TTC23
Carbonic anhydrase XII	CA12
Tight junction protein 3 (zona occludens 3)	TJP3
Transcription elongation factor A (SII), 2	TCEA2
Collagen, type XI, alpha 1	COL11A1
Integrin, alpha 5 (fibronectin receptor, alpha polypeptide)	ITGA5
Small G protein signaling modulator 1	SGSM1
Src homology 2 domain containing E	SHE
Naked cuticle homolog 2 (Drosophila)	NKD2
Chromosome 1 open reading frame 54	C1orf54
inositol polyphosphate-5-phosphatase J	-
KDEL (Lys-Asp-Glu-Leu) endoplasmic reticulum protein retention receptor 3	KDELR3
Calpain 11	CAPN11
RAB7, member RAS oncogene family-like 1	RAB7L1
PREDICTED: misc_RNA (LOC100132535), miscRNA.	-
Interleukin 10 receptor, beta	IL10RB
Solute carrier family 27 (fatty acid transporter), member 1	SLC27A1
Kinesin-associated protein 3	KIFAP3
Adrenomedullin 2	ADM2
ATPase, Ca++ transporting, plasma membrane 4	ATP2B4
Gem (nuclear organelle) associated protein 8	GEMIN8
Solute carrier family 7, (neutral amino acid transporter, y+ system) member 10	SLC7A10
Carbonic anhydrase IV	CA4
Actin filament associated protein 1-like 2	AFAP1L2
Slingshot homolog 3 (Drosophila)	SSH3
Anterior pharynx defective 1 homolog B (C. elegans)	APH1B
Delta-like 3 (Drosophila)	DLL3
Phosphatidylinositol glycan anchor biosynthesis, class X	PIGX
RAB3A interacting protein (rabin3)-like 1	RAB3IL1
Fc fragment of IgE, low affinity II, receptor for (CD23)	FCER2
Iroquois homeobox 6	IRX6
OCIA domain containing 2	OCIAD2
Rho GTPase activating protein 9	ARHGAP9
Acetylserotonin O-methyltransferase-like	ASMTL
Zinc finger protein 823	ZNF823
SECIS binding protein 2	SECISBP2
Biglycan	BGN
Lysyl oxidase-like 4	LOXL4
Cyclin G1	CCNG1
Myotubularin related protein 11	MTMR11
ribonuclease, RNase A family, 4	-
BTG family, member 3	BTG3
Down syndrome critical region gene 6	DSCR6
LIM domain only 2 (rhombotin-like 1)	LMO2
HD domain containing 3	HDDC3
Coactosin-like 1 (Dictyostelium)	COTL1
Active BCR-related gene	ABR
Asialoglycoprotein receptor 1	ASGR1
Uroplakin 1A	UPK1A
Stathmin-like 2	STMN2
MFNG O-fucosylpeptide 3-beta-N-acetylglucosaminyltransferase	MFNG
Spermatogenesis associated 17	SPATA17
Fibulin 2	FBLN2
Pregnancy up-regulated non-ubiquitously expressed CaM kinase	PNCK
Transgelin 3	TAGLN3
Nuclear factor of kappa light polypeptide gene enhancer in B-cells inhibitor, zeta	NFKBIZ
Family with sequence similarity 43, member B	FAM43B
Glutathione S-transferase omega 2	GSTO2
Cyclin O	CCNO
Hydroxysteroid (17-beta) dehydrogenase 14	HSD17B14
PREDICTED: similar to ZMYM6 protein (LOC100130633), mRNA.	-
DEAD (Asp-Glu-Ala-Asp) box polypeptide 50	DDX50
Pleckstrin homology domain containing, family B (evectins) member 1	PLEKHB1
Small trans-membrane and glycosylated protein	SMAGP
Src homology 2 domain containing transforming protein D	SHD
Nudix (nucleoside diphosphate linked moiety X)-type motif 18	NUDT18
Zinc finger protein 823	ZNF823
Collagen, type I, alpha 1	COL1A1
PREDICTED: similar to hCG1811002 (LOC100134361), mRNA.	-
Occludin/ELL domain containing 1	OCEL1
Sulfotransferase family, cytosolic, 2B, member 1	SULT2B1
Interleukin 32	IL32
Chondroitin sulfate proteoglycan 4	CSPG4
Phosphomannomutase 1	PMM1
Ring finger protein 39	RNF39
HLA complex P5	HCP5
Leucine-rich, glioma inactivated 1	LGI1
Claudin 23	CLDN23
Dual specificity phosphatase 3	DUSP3
Phosphoenolpyruvate carboxykinase 2 (mitochondrial)	PCK2
MLX interacting protein-like	MLXIPL
Tetraspanin 7	TSPAN7
PREDICTED: similar to ribosomal protein L13a, transcript variant 4 (LOC283340), mRNA.	-
Vasohibin 1	VASH1
SPOC domain containing 1	SPOCD1
Collagen, type XIII, alpha 1	COL13A1
Kruppel-like factor 6	KLF6
Chromosome 1 open reading frame 26	C1orf26
5-hydroxytryptamine (serotonin) receptor 3A	HTR3A
Renin binding protein	RENBP
Chromosome 19 open reading frame 66	C19orf66
Opiate receptor-like 1	OPRL1
Secretogranin II (chromogranin C)	SCG2
Delta-like 1 homolog (Drosophila)	DLK1
SH2 domain containing 3C	SH2D3C
Kinesin family member 15	KIF15
Contactin associated protein-like 2	CNTNAP2
Aryl hydrocarbon receptor interacting protein-like 1	AIPL1
Interleukin 20 receptor beta	IL20RB
PREDICTED: hypothetical protein LOC100132774, transcript variant 2 (LOC100132774), mRNA.	-
Chromosome 5 open reading frame 41	C5orf41
Chemokine (C-X-C motif) ligand 14	CXCL14
Early growth response 1	EGR1
Family with sequence similarity 65, member A	FAM65A
Neuronal PAS domain protein 1	NPAS1
Enolase 2 (gamma, neuronal)	ENO2
MOB1, Mps One Binder kinase activator-like 2C (yeast)	MOBKL2C
SCO-spondin homolog (Bos taurus)	SSPO
Radial spoke 3 homolog (Chlamydomonas)	RSPH3
5'-nucleotidase domain containing 3	-
FERM domain containing 8	FRMD8
Synaptogyrin 1	SYNGR1
PREDICTED: radical fringe homolog (Drosophila) (RFNG), mRNA.	-
Dickkopf homolog 3 (Xenopus laevis)	DKK3
Kruppel-like factor 9	KLF9
Tudor domain containing 5	TDRD5
Solute carrier family 25, member 42	SLC25A42
Coiled-coil domain containing 151	CCDC151
Niemann-Pick disease, type C2	NPC2
Chromosome 19 open reading frame 62	C19orf62
RAB7A, member RAS oncogene family	RAB7A
Leucine rich repeat containing 28	LRRC28
Pleckstrin homology domain containing, family G (with RhoGef domain) member 4	PLEKHG4
Myb-related transcription factor, partner of profilin	MYPOP
FXYD domain containing ion transport regulator 5	FXYD5
Heat shock 22kDa protein 8	HSPB8
CD70 molecule	CD70
ribosomal protein L23a pseudogene 53 (RPL23AP53), non-coding RNA.	-
Family with sequence similarity 120B	FAM120B
Immunoglobulin superfamily, DCC subclass, member 3	IGDCC3
PREDICTED: hypothetical protein LOC727820 (LOC727820), mRNA.	-
PREDICTED: chromosome 14 open reading frame 78 (C14orf78), mRNA.	-
RAB32, member RAS oncogene family	RAB32
Protein phosphatase 1, regulatory (inhibitor) subunit 14A	PPP1R14A
Dual specificity phosphatase 5	DUSP5
Family with sequence similarity 131, member A	FAM131A
Phospholipase A2, group XVI	PLA2G16
Ras-related C3 botulinum toxin substrate 2 (rho family, small GTP binding protein Rac2)	RAC2
Roadblock domain containing 3	ROBLD3
Lactamase, beta	LACTB
PREDICTED: similar to hCG1983233 (LOC100134304), mRNA.	-
Solute carrier family 16, member 3 (monocarboxylic acid transporter 4)	SLC16A3
Prostaglandin reductase 1	PTGR1
Plasminogen activator, urokinase	PLAU
Zinc finger and BTB domain containing 46	ZBTB46
SRY (sex determining region Y)-box 18	SOX18
PREDICTED: similar to creatine kinase, mitochondrial 1B precursor (LOC649970), mRNA.	-
Activating transcription factor 3	ATF3
Differentially expressed in FDCP 8 homolog (mouse)	DEF8
Zinc finger, CCHC domain containing 12	ZCCHC12
SET domain, bifurcated 2	SETDB2
Microtubule-associated protein 1 light chain 3 alpha	MAP1LC3A
Kallikrein-related peptidase 6	KLK6
Basic helix-loop-helix family, member e40	BHLHE40
Tyrosine kinase with immunoglobulin-like and EGF-like domains 1	TIE1
PREDICTED: misc_RNA (LOC392437), miscRNA.	-
B-cell CLL/lymphoma 6	BCL6
Eukaryotic elongation factor-2 kinase	EEF2K
Monoamine oxidase A	MAOA
Gem (nuclear organelle) associated protein 8	GEMIN8
PREDICTED: similar to hCG2040918 (LOC100131138), mRNA.	-
Chromosome 6 open reading frame 57	C6orf57
Family with sequence similarity 71, member F1	FAM71F1
Mitogen-activated protein kinase kinase kinase kinase 2	MAP4K2
Coagulation factor XII (Hageman factor)	F12
RAB24, member RAS oncogene family	RAB24
Solute carrier family 13 (sodium-dependent citrate transporter), member 5	SLC13A5
Secernin 1	SCRN1
NDRG family member 4	NDRG4
Clone 24583 mRNA sequence	-
Glucosamine-6-phosphate deaminase 1	GNPDA1
Fibronectin type III domain containing 5	FNDC5
Carboxymethylenebutenolidase homolog (Pseudomonas)	CMBL
Sulfatase modifying factor 2	SUMF2
Spermatogenesis associated 7	SPATA7
Prolyl 4-hydroxylase, alpha polypeptide II	P4HA2
Hexosaminidase B (beta polypeptide)	HEXB
Stathmin-like 2	STMN2
DNA fragmentation factor, 45kDa, alpha polypeptide	DFFA
Cysteine conjugate-beta lyase, cytoplasmic	CCBL1
PREDICTED: arachidonate 5-lipoxygenase (ALOX5), mRNA.	-
Runt-related transcription factor 3	RUNX3
Beta-2-microglobulin	B2M
Glutathione S-transferase omega 1	GSTO1
Kelch-like 5 (Drosophila)	KLHL5
Amyloid beta (A4) precursor protein-binding, family B, member 3	APBB3
Retinoic acid receptor responder (tazarotene induced) 3	RARRES3
Dual specificity phosphatase 10	DUSP10
La ribonucleoprotein domain family, member 6	LARP6
MHC class I polypeptide-related sequence A	MICA
Palladin, cytoskeletal associated protein	PALLD
Tetratricopeptide repeat domain 3	TTC3
Chromosome 4 open reading frame 31	C4orf31
Hect domain and RLD 5	HERC5
Prostaglandin-endoperoxide synthase 1 (prostaglandin G/H synthase and cyclooxygenase)	PTGS1
Adenosine deaminase	ADA
Enoyl Coenzyme A hydratase domain containing 2	ECHDC2
Chromodomain helicase DNA binding protein 3	CHD3
DEAH (Asp-Glu-Ala-His) box polypeptide 32	DHX32
Chromosome 5 open reading frame 4	C5orf4
Inositol 1,4,5-triphosphate receptor, type 3	ITPR3
SID1 transmembrane family, member 2	SIDT2
Chemokine (C-C motif) receptor 7	CCR7
Integrin, alpha X (complement component 3 receptor 4 subunit)	ITGAX
Sequestosome 1	SQSTM1
PREDICTED: lemur tyrosine kinase 3 (LMTK3), mRNA.	-
Mitogen-activated protein kinase kinase kinase kinase 1	MAP4K1
Transcribed locus	-
Microtubule-associated protein 1 light chain 3 gamma	MAP1LC3C
PQ loop repeat containing 3	PQLC3
Family with sequence similarity 162, member B	FAM162B
Leucine rich repeat containing 42	LRRC42
Peptidylprolyl isomerase C (cyclophilin C)	PPIC
Transcribed locus, strongly similar to XP_001164657.1 PREDICTED: dual-specificity tyrosine-(Y)-phosphorylation regulated kina	-
Papilin, proteoglycan-like sulfated glycoprotein	PAPLN
Forkhead box D2	FOXD2
NHL repeat containing 3	NHLRC3
Solute carrier family 35 (CMP-sialic acid transporter), member A1	SLC35A1
Myelin protein zero-like 2	MPZL2
Cytoplasmic polyadenylation element binding protein 1	CPEB1
PREDICTED: hypothetical protein LOC202781 (LOC202781), mRNA.	-
Chromosome 16 open reading frame 73	C16orf73
DEAD (Asp-Glu-Ala-Asp) box polypeptide 25	DDX25
Calcium modulating ligand	CAMLG
Lysophospholipase-like 1	LYPLAL1
Syndecan binding protein (syntenin)	SDCBP
Fucosidase, alpha-L- 1, tissue	FUCA1
Transcription elongation factor A (SII)-like 2	TCEAL2
Cellular retinoic acid binding protein 2	CRABP2
ADAM metallopeptidase domain 19 (meltrin beta)	ADAM19
Chromosome 6 open reading frame 125	C6orf125
Indoleamine 2,3-dioxygenase 1	IDO1
Tetraspanin 31	TSPAN31
hypothetical LOC92659 (LOC92659), non-coding RNA.	-
Craniofacial development protein 1	CFDP1
Selenophosphate synthetase 2	SEPHS2
Mitochondrial translational initiation factor 3	MTIF3
Interleukin 28 receptor, alpha (interferon, lambda receptor)	IL28RA
COMM domain containing 3	COMMD3
Family with sequence similarity 161, member A	FAM161A
Potassium inwardly-rectifying channel, subfamily J, member 8	KCNJ8
Argininosuccinate synthetase 1	ASS1
Pituitary tumor-transforming 1	PTTG1
Chromatin modifying protein 2A	CHMP2A
NOL1/NOP2/Sun domain family, member 7	NSUN7
OMA1 homolog, zinc metallopeptidase (S. cerevisiae)	OMA1
ATP-binding cassette, sub-family G (WHITE), member 1	ABCG1
De-etiolated homolog 1 (Arabidopsis)	DET1
Hypothetical LOC29092	HSPC157
Immunoglobulin superfamily, member 3	IGSF3
Similar to hCG38149	LOC728715
Nedd4 family interacting protein 2	NDFIP2
FXYD domain containing ion transport regulator 6	FXYD6
RAB23, member RAS oncogene family	RAB23
Zinc finger protein 337	ZNF337
Synaptotagmin VII	SYT7
Amyotrophic lateral sclerosis 2 (juvenile)	ALS2
Ephrin-A1	EFNA1
Kelch-like 36 (Drosophila)	KLHL36
Zinc finger protein 330	ZNF330
Leucine proline-enriched proteoglycan (leprecan) 1	LEPRE1
Transcription factor AP-2 gamma (activating enhancer binding protein 2 gamma)	TFAP2C
Zinc finger, AN1-type domain 2B	ZFAND2B
Bardet-Biedl syndrome 2	BBS2
Tripartite motif-containing 4	TRIM4
Cyclin-dependent kinase inhibitor 3	CDKN3
Interferon, alpha-inducible protein 27-like 2	IFI27L2
Adaptor-related protein complex 3, mu 2 subunit	AP3M2
Proteasome (prosome, macropain) activator subunit 1 (PA28 alpha)	PSME1
Chromosome 6 open reading frame 129	C6orf129
aminolevulinate dehydratase	-
chromosome 14 open reading frame 167 (C14orf167), transcript variant 2, non-coding RNA.	-
Dynein, axonemal, light intermediate chain 1	DNALI1
Proline rich 13	PRR13
Progestin and adipoQ receptor family member III	PAQR3
Synuclein, alpha (non A4 component of amyloid precursor)	SNCA
Chromosome 21 open reading frame 58	C21orf58
Chromosome 17 open reading frame 49	C17orf49
Phospholipase C, gamma 2 (phosphatidylinositol-specific)	PLCG2
EFR3 homolog B (S. cerevisiae)	EFR3B
Carbonyl reductase 4	CBR4
PREDICTED: hypothetical protein LOC644128 (LOC644128), mRNA.	-
Transmembrane protein 144	TMEM144
Splicing factor, arginine/serine-rich 18	SFRS18
Folliculin interacting protein 1	FNIP1
Cysteine-rich with EGF-like domains 1	CRELD1
Cadherin 10, type 2 (T2-cadherin)	CDH10
Zinc finger protein 197	ZNF197
Latent transforming growth factor beta binding protein 4	LTBP4
Mannosyl (beta-1,4-)-glycoprotein beta-1,4-N-acetylglucosaminyltransferase	MGAT3
Ciliary neurotrophic factor receptor	CNTFR
Complement component 1, q subcomponent-like 4	C1QL4
PREDICTED: similar to 60S ribosomal protein L7a (LOC644029), mRNA.	-
Transcription factor B1, mitochondrial	TFB1M
SRY (sex determining region Y)-box 21	SOX21
Monocyte to macrophage differentiation-associated	MMD
Prodynorphin	PDYN
Interleukin 27 receptor, alpha	IL27RA
Mannosidase, alpha, class 2B, member 2	MAN2B2
WD repeat domain 33	WDR33
Lix1 homolog (mouse)-like	LIX1L
Cathepsin L1	CTSL1
Chromosome 9 open reading frame 140	C9orf140
Adipose differentiation-related protein	ADFP
TM2 domain containing 1	TM2D1
Oxysterol binding protein-like 6	OSBPL6
Endoplasmic reticulum metallopeptidase 1	ERMP1
Cathepsin L1	CTSL1
Transmembrane protein 31	TMEM31
PNMA-like 1	PNMAL1
Ring finger protein 14	RNF14
Mitochondrial fission regulator 1	MTFR1
CD52 molecule	CD52
Transcribed locus	-
Delta-like 1 (Drosophila)	DLL1
Coiled-coil domain containing 28B	CCDC28B
Protein phosphatase 1, regulatory (inhibitor) subunit 11	PPP1R11
Prolylcarboxypeptidase (angiotensinase C)	PRCP
Tryptophan rich basic protein	WRB
Chromosome 9 open reading frame 64	C9orf64
Chromosome 9 open reading frame 135	C9orf135
BCL2/adenovirus E1B 19kDa interacting protein 3	BNIP3
ATP synthase, H+ transporting, mitochondrial F1 complex, epsilon subunit	ATP5E
HSPB (heat shock 27kDa) associated protein 1	HSPBAP1
Anti-Mullerian hormone receptor, type II	AMHR2
Selenoprotein M	SELM
SWI/SNF related, matrix associated, actin dependent regulator of chromatin, subfamily a-like 1	SMARCAL1
PREDICTED: similar to hCG1983233 (LOC100133489), mRNA.	-
NIMA (never in mitosis gene a)-related kinase 2	NEK2
Microsomal glutathione S-transferase 2	MGST2
Oligodendrocyte lineage transcription factor 2	OLIG2
Tumor suppressor candidate 4	TUSC4
MAP kinase interacting serine/threonine kinase 1	MKNK1
PREDICTED: family with sequence similarity 89, member A (FAM89A), mRNA.	-
Chromosome 10 open reading frame 10	C10orf10
Zinc finger protein 319	ZNF319
AXL receptor tyrosine kinase	AXL
PREDICTED: similar to NACHT, leucine rich repeat and PYD (pyrin domain) containing 1, transcript variant 1 (LOC730994), mRNA.	-
Alpha 1,4-galactosyltransferase	A4GALT
Calmodulin binding transcription activator 1	CAMTA1
Protein kinase-like protein SgK493	SGK493
Arrestin domain containing 2	ARRDC2
Negative regulator of ubiquitin-like proteins 1	NUB1
Sphingosine-1-phosphate receptor 5	S1PR5
Cyclin D-type binding-protein 1	CCNDBP1
Yippee-like 5 (Drosophila)	YPEL5
Zinc finger, MYM-type 6	ZMYM6
Troponin I type 3 (cardiac)	TNNI3
Protein kinase C, beta	PRKCB
PNMA-like 1	PNMAL1
Nudix (nucleoside diphosphate linked moiety X)-type motif 7	NUDT7
Sorting nexin 2	SNX2
Rho/rac guanine nucleotide exchange factor (GEF) 2	ARHGEF2
KIAA1305	KIAA1305
Potassium voltage-gated channel, shaker-related subfamily, member 5	KCNA5
Motile sperm domain containing 2	MOSPD2
COMM domain containing 6	COMMD6
Receptor accessory protein 6	REEP6
Chromosome 4 open reading frame 34	C4orf34
WD repeat, sterile alpha motif and U-box domain containing 1	WDSUB1
TP53 target 3	TP53TG3
Chromosome 9 open reading frame 95	C9orf95
Collagen triple helix repeat containing 1	CTHRC1
Lysophospholipase-like 1	LYPLAL1
Centrin, EF-hand protein, 3 (CDC31 homolog, yeast)	CETN3
PREDICTED: leucine rich repeat containing 58 (LRRC58), mRNA.	-
Lactate dehydrogenase D	LDHD
FLJ42957 protein (FLJ42957), mRNA.	-
Rieske (Fe-S) domain containing	RFESD
Transmembrane protein 136	TMEM136
Solute carrier family 7 (cationic amino acid transporter, y+ system), member 5	SLC7A5
PREDICTED: acyl-Coenzyme A binding domain containing 7 (ACBD7), mRNA.	-
Leucine rich repeat containing 26	LRRC26
Cyclin B1 interacting protein 1	CCNB1IP1
EF-hand domain family, member D1	EFHD1
NOL1/NOP2/Sun domain family, member 4	NSUN4
Zinc finger and BTB domain containing 34	ZBTB34
Heterogeneous nuclear ribonucleoprotein A2/B1	HNRNPA2B1
G protein-coupled receptor 177	GPR177
TERF1 (TRF1)-interacting nuclear factor 2	TINF2
Dynein, cytoplasmic 2, light intermediate chain 1	DYNC2LI1
Galactose-1-phosphate uridylyltransferase	GALT
PREDICTED: misc_RNA (RPL12P6), miscRNA.	-
Dolichyl-phosphate (UDP-N-acetylglucosamine) N-acetylglucosaminephosphotransferase 1 (GlcNAc-1-P transferase)	DPAGT1
Ankyrin repeat and death domain containing 1A	ANKDD1A
Zinc finger protein 330	ZNF330
Tuberous sclerosis 1	TSC1
Autism susceptibility candidate 2	AUTS2
Glutathione S-transferase alpha 4	GSTA4
Dysbindin (dystrobrevin binding protein 1) domain containing 2	DBNDD2
HERV-H LTR-associating 3	HHLA3
PREDICTED: hypothetical LOC401397 (LOC401397), mRNA.	-
Ephrin-B3	EFNB3
Fatty acid binding protein 3, muscle and heart (mammary-derived growth inhibitor)	FABP3
Immunoglobulin superfamily, member 11	IGSF11
Tripeptidyl peptidase I	TPP1
Bardet-Biedl syndrome 2	BBS2
Chromosome 9 open reading frame 23	C9orf23
hypothetical locus LOC678655 (LOC678655), non-coding RNA.	-
Neurotrophin 3	NTF3
FXYD domain containing ion transport regulator 5	FXYD5
Ring finger protein 149	RNF149
C-type lectin domain family 3, member B	CLEC3B
Kruppel-like factor 2 (lung)	KLF2
Tachykinin 3	TAC3
Synaptotagmin XI	SYT11
Pituitary tumor-transforming 1	PTTG1
Zinc finger protein 34	ZNF34
SECIS binding protein 2-like	SECISBP2L
RAB3A interacting protein (rabin3)	RAB3IP
Mucolipin 2	MCOLN2
Solute carrier family 25 (mitochondrial carrier; phosphate carrier), member 23	SLC25A23
Cyclin-dependent kinase inhibitor 1B (p27, Kip1)	CDKN1B
Reprimo, TP53 dependent G2 arrest mediator candidate	RPRM
Unc-5 homolog A (C. elegans)	UNC5A
Apolipoprotein C-I	APOC1
Fibronectin leucine rich transmembrane protein 3	FLRT3
Family with sequence similarity 181, member B	FAM181B
Transmembrane protein 44	TMEM44
Erythropoietin receptor	EPOR
Ankyrin repeat and MYND domain containing 2	ANKMY2
chromosome 12 open reading frame 28	-
IQ motif containing K	IQCK
Cadherin 1, type 1, E-cadherin (epithelial)	CDH1
Thioesterase superfamily member 2	THEM2
Paraneoplastic antigen MA2	PNMA2
ADP-ribosylation factor-like 9	ARL9
DnaJ (Hsp40) homolog, subfamily C, member 27	DNAJC27
Solute carrier family 8 (sodium/calcium exchanger), member 2	SLC8A2
Claudin 10	CLDN10
Kelch domain containing 8B	KLHDC8B
Amyloid beta (A4) precursor protein-binding, family A, member 3	APBA3
Transcribed locus	-
Claudin 10	CLDN10
Kelch-like 24 (Drosophila)	KLHL24
Neuronal pentraxin II	NPTX2
Grancalcin, EF-hand calcium binding protein	GCA
PREDICTED: similar to M-phase phosphoprotein, mpp8 (LOC642333), mRNA.	-
Nuclear factor, interleukin 3 regulated	NFIL3
