# Supplementary material for: Acute Hypersensitivity of Pluripotent Testicular Cancer-Derived Embryonal Carcinoma to Low-Dose 5-Aza Deoxycytidine Is Associated with Global DNA Damage-Associated p53 Activation, Anti-Pluripotency and DNA Demethylation
Source: PLoS One. 2012 Dec 27;7(12):e53003. doi: 10.1371/journal.pone.0053003 (PMC3531428; doi:10.1371/journal.pone.0053003)
Supplement: Table S3 — Genes used for cluster analysis in Figure 5B . The 541 genes altered >1.8-fold, p<0.01 ANOVA, Benjamini and Hochberg corrected between NT2/D1-R1 control or DNMT3B knockdown cells untreated or treated with low dose 5-aza. (TXT) [file pone.0053003.s008.txt]

Table S3. Genes for cluster analysis (Fig 5B) 1.8-fold change p < 0.01 ANOVA Benjamini and Hochberg
Condition 1 : plkq	sh-Ctrl
Condition 2 : plkazaq	sh-Ctrl+aza
Condition 3 : shq	sh-3B
Condition 4 : shazaq	sh-3B+aza
ANOVA	Benjamini and Hochberg	mean 1	mean 2	mean 3	mean 4	SEM 1	SEM 2	SEM 3	SEM 4	Gene Identifier	Other ID	Gene Title	UG Cluster	LocusLink	Gene ID	Chromosome
0.000119	3.14E-04	939.464	6659.76	1017.38	4025.84	32.0203	819.499	64.5843	598.188	XR_016703	ILMN_1671971	PREDICTED: hypothetical LOC644743 (LOC644743), mRNA.	-	-	-	-
0.000029	1.44E-04	661.101	3394.59	788.416	2758.76	18.5897	271.522	16.6978	325.371	NM_002273	ILMN_1753584	Keratin 8	Hs.533782	3856	KRT8	12
0.000011	8.15E-05	682.025	3392.56	754.511	1623.89	11.3565	297.763	29.5991	159.684	NM_002167	ILMN_1732296	Inhibitor of DNA binding 3, dominant negative helix-loop-helix protein	Hs.76884	3399	ID3	1
0.0001	2.91E-04	934.758	4666.94	1060.49	1996.23	35.0516	620.002	24.3442	93.3019	NM_053056	ILMN_1688480	Cyclin D1	Hs.523852	595	CCND1	11
0.006003	6.01E-03	145.323	802.577	149.078	237.199	14.2906	208.148	2.26373	23.5743	NM_001804	ILMN_1815619	Caudal type homeobox 1	Hs.1545	1044	CDX1	5
0.006109	6.11E-03	540.254	1161.57	677.015	2484.87	54.9687	291.493	14.2434	512.038	NM_003240	ILMN_1781256	Left-right determination factor 2	Hs.520187	7044	LEFTY2	1
0.000002	3.73E-05	166.108	740.14	173.564	402.328	11.8847	43.7631	12.3631	31.2986	NM_001753	ILMN_2149226	Caveolin 1, caveolae protein, 22kDa	Hs.74034	857	CAV1	7
0.003616	3.88E-03	180.28	1242.05	140.16	394.045	10.3292	310.943	4.59723	48.9357	NM_000700	ILMN_2184184	Annexin A1	Hs.494173	301	ANXA1	9
0.000696	1.04E-03	371.299	1348.27	401.401	1052.7	18.3423	156.199	15.6799	168.915	XR_018676	ILMN_1687867	Similar to keratin 8	Hs.660685	647954	LOC647954	5
0.000207	4.27E-04	306.625	1054.31	412.11	746.239	14.1418	106.867	28.0476	78.0898	NM_000094	ILMN_1751161	Collagen, type VII, alpha 1	Hs.476218	1294	COL7A1	3
0.000043	1.74E-04	949.064	3243.03	1142.48	2404.47	3.84442	193.979	41.2679	288.66	NM_002539	ILMN_1748591	Ornithine decarboxylase 1	Hs.467701	4953	ODC1	2
0.000777	1.13E-03	535.702	3003.39	438.419	1376.6	11.4827	485.047	16.0324	308.108	NM_173624	ILMN_2041222	Hypothetical protein FLJ40504	Hs.371796	284085	FLJ40504	17
0.000494	8.10E-04	179.212	650.267	209.744	333.316	12.9894	92.92	23.3696	13.5633	NM_005755	ILMN_1802653	Epstein-Barr virus induced 3	Hs.501452	10148	EBI3	19
0.001102	1.49E-03	161.011	947.042	152.888	267.398	3.56531	189.024	8.62899	42.2946	NM_002653	ILMN_1674386	Paired-like homeodomain 1	Hs.84136	5307	PITX1	5
0.00021	4.30E-04	302.005	1080.49	341.293	527.915	5.87674	115.338	20.2855	83.8663	XR_015970	ILMN_1750748	PREDICTED: similar to Keratin, type I cytoskeletal 16 (Cytokeratin-16) (CK-16) (Keratin-16) (K16) (MGC102966), misc RNA.	-	-	-	-
0.000708	1.05E-03	153.583	634.816	155.049	182.319	1.23147	111.13	5.26575	18.0503	NR_003287	ILMN_1733559	28S ribosomal RNA (LOC100008589).	-	-	-	-
0.001086	1.48E-03	978.909	2945.56	1097.4	2040.37	120.279	290.835	117.626	325.256	NM_005914	ILMN_1737205	Minichromosome maintenance complex component 4	Hs.460184	4173	MCM4	8
0.000999	1.36E-03	250.343	832.234	272.62	410.447	23.5882	120.08	19.8914	55.1761	XR_017543	ILMN_1713813	PREDICTED: similar to Keratin, type I cytoskeletal 14 (Cytokeratin-14) (CK-14) (Keratin-14) (K14) (LOC400578), mRNA.	-	-	-	-
0.000004	4.81E-05	2187.66	10363	2111.5	5144.11	83.937	717.374	139.693	529.275	XR_017241	ILMN_1694778	PREDICTED: similar to Keratin, type I cytoskeletal 18 (Cytokeratin-18) (CK-18) (Keratin-18) (K18) (LOC646723), mRNA.	-	-	-	-
0.000002	3.73E-05	157.532	515.533	166.529	239.092	9.74476	29.9235	11.8381	9.48369	NM_024911	ILMN_2283325	G protein-coupled receptor 177	Hs.647659	79971	GPR177	1
0.000006	5.80E-05	144.714	479.456	149.362	196.281	4.29429	38.3953	7.22661	6.77062	NM_014943	ILMN_2184966	Zinc fingers and homeoboxes 2	Hs.719079	22882	ZHX2	8
0.00015	3.41E-04	341.069	971.221	377.811	557.268	20.1454	104.641	19.4337	22.7948	NM_203290	ILMN_1746686	Polymerase (RNA) I polypeptide C, 30kDa	Hs.719353	9533	POLR1C	6
0.000038	1.64E-04	334.529	896.83	334.97	595.692	14.2403	52.3754	12.1935	64.2644	NM_002467	ILMN_1680618	C-myc-P64 mRNA, initiating from promoter P0, (HLmyc3.1) partial cds	Hs.202453	100130526	-	8
0.000575	9.20E-04	153.274	387.137	157.572	289.321	8.73729	21.4182	9.69949	45.9104	NM_005442	ILMN_1760509	Eomesodermin homolog (Xenopus laevis)	Hs.591663	8320	EOMES	3
0.00242	2.77E-03	248.063	319.822	515.056	494.474	13.701	11.1025	48.5545	54.8749	NM_005335	ILMN_1727402	Hematopoietic cell-specific Lyn substrate 1	Hs.14601	3059	HCLS1	3
0.000461	7.74E-04	229.675	557.142	312.898	345.645	8.0993	28.2895	29.1166	46.9187	NM_001039703	ILMN_2155719	Neuroblastoma breakpoint family, member 10	Hs.515947	100132406	NBPF10	1
0.000079	2.56E-04	296.839	704.001	320.266	540.521	12.3037	31.9218	6.30833	58.2709	NM_015892	ILMN_1670926	B cell RAG associated protein	Hs.287537	51363	GALNAC4S-6ST	10
0.000482	7.95E-04	260.412	721.011	285.393	365.338	9.26481	86.4657	15.8578	38.5447	NM_001421	ILMN_1652082	E74-like factor 4 (ets domain transcription factor)	Hs.271940	2000	ELF4	X
0.005128	5.30E-03	154.007	372.485	177.533	246.924	4.7974	62.7312	6.93431	6.27639	NM_013445	ILMN_1660973	Glutamate decarboxylase 1 (brain, 67kDa)	Hs.420036	2571	GAD1	2
0.000023	1.27E-04	373.185	697.476	431.963	799.058	27.0771	19.0976	32.2537	39.8682	NM_001034	ILMN_1678669	Ribonucleotide reductase M2 polypeptide	Hs.226390	6241	RRM2	2
0.000031	1.46E-04	289.417	816.642	301.807	370.658	36.9639	63.2714	21.4236	13.1989	NM_001037675	ILMN_2115490	Neuroblastoma breakpoint family, member 10	Hs.515947	100132406	NBPF10	1
0.005615	5.73E-03	712.495	1627.42	856.255	1159.02	0.519667	260.623	6.1799	53.6468	NM_004419	ILMN_1656501	Dual specificity phosphatase 5	Hs.2128	1847	DUSP5	10
0.000128	3.24E-04	1081.9	2570.13	1255.18	1694.29	95.3626	22.0519	50.443	223.774	NM_019601	ILMN_1693270	Sushi domain containing 2	Hs.131819	56241	SUSD2	22
0.001351	1.73E-03	122.941	305.922	141.541	176.693	9.17814	41.44	4.93251	7.49579	NM_001039966	ILMN_1795298	G protein-coupled estrogen receptor 1	Hs.20961	2852	GPER	7
0.00036	6.41E-04	248.784	538.551	290.514	407.674	15.2429	37.9559	10.1514	37.4803	NM_021076	ILMN_1705153	Neurofilament, heavy polypeptide	Hs.198760	4744	NEFH	22
0.000014	9.35E-05	531.576	1117.44	577.614	927.016	33.9461	47.0279	16.7322	49.3836	NM_182679	ILMN_2383305	G patch domain containing 4	Hs.193832	54865	GPATCH4	1
0.001907	2.26E-03	653.314	954.925	702.464	1549.19	10.6736	176.59	10.8625	143.276	NM_018055	ILMN_1712537	Nodal homolog (mouse)	Hs.370414	4838	NODAL	10
0.001113	1.50E-03	791.132	2145.19	847.788	885.073	101.88	235.967	104.285	185.305	NM_003900	ILMN_1662618	Sequestosome 1	Hs.437277	8878	SQSTM1	5
0.000002	3.73E-05	836.156	1876.43	853.612	1336.75	71.5929	59.4167	32.7423	29.3406	NM_006303	ILMN_1673252	JTV1 gene	Hs.301613	7965	JTV1	7
0.001435	1.82E-03	345.362	555.285	382.108	736.541	10.0821	36.5224	6.55904	87.1779	NM_006649	ILMN_1688725	UTP14, U3 small nucleolar ribonucleoprotein, homolog A (yeast)	Hs.458598	10813	UTP14A	X
0.00048	7.95E-04	418.329	718.505	478.004	824.879	54.6846	24.269	59.9252	21.1692	XM_001126125	ILMN_1788254	PREDICTED: phosphoglycerate mutase family member 5 (PGAM5), mRNA.	-	-	-	-
0.000045	1.80E-04	1520.24	2902.41	1675.81	2711.86	42.888	56.881	33.3735	215.074	NM_000274	ILMN_2068747	Ornithine aminotransferase (gyrate atrophy)	Hs.523332	4942	OAT	10
0.000004	4.81E-05	592.842	1411.28	643.716	784.75	21.4654	37.9521	40.1201	65.6464	NM_015721	ILMN_1770206	Gem (nuclear organelle) associated protein 4	Hs.499620	50628	GEMIN4	17
0.000671	1.02E-03	1108.02	2860.96	1188.65	1227.05	79.9802	332.282	86.2095	189.955	NM_016605	ILMN_1744508	Family with sequence similarity 53, member C	Hs.716415	51307	FAM53C	5
0.000608	9.51E-04	341.267	644.744	352.91	603.531	18.2518	59.1779	25.8003	33.9517	NM_017906	ILMN_1726064	PAK1 interacting protein 1	Hs.310231	55003	PAK1IP1	6
0.00126	1.65E-03	880.322	1332.63	979.836	1810.36	38.5451	25.6545	108.692	184.169	NM_206826	ILMN_2324056	Guanine nucleotide binding protein-like 3 (nucleolar)	Hs.313544	26354	GNL3	3
0.000067	2.34E-04	147.805	324.823	162.105	203.34	5.86439	12.0078	7.52664	22.9434	NM_178124	ILMN_2064655	Chromosome X open reading frame 40A	Hs.534641	91966	CXorf40A	X
0.004729	4.92E-03	262.078	565.151	262.748	389.459	17.4206	83.6464	31.4946	10.6619	NM_006644	ILMN_1712888	Heat shock 105kDa/110kDa protein 1	Hs.36927	10808	HSPH1	13
0.001802	2.17E-03	470.27	1058.5	516.8	606.161	70.3122	93.0895	48.7963	77.1646	NM_006903	ILMN_2342455	Pyrophosphatase (inorganic) 2	Hs.654957	27068	PPA2	4
0.00468	4.88E-03	311.194	716.406	353.391	367.904	13.5548	93.1492	39.4928	62.8141	NM_024310	ILMN_1708041	Pleckstrin homology domain containing, family F (with FYVE domain) member 1	Hs.466383	79156	PLEKHF1	19
0.000089	2.75E-04	212.398	399.892	234.484	345.798	13.6368	9.12454	8.95916	25.8828	NM_022893	ILMN_1752899	B-cell CLL/lymphoma 11A (zinc finger protein)	Hs.370549	53335	BCL11A	2
0.000103	2.93E-04	653.523	1513.68	725.678	762.223	40.4382	134.603	19.7143	36.0413	NM_182752	ILMN_1727479	Tumor protein p63 regulated 1-like	Hs.20529	127262	TPRG1L	1
0.000104	2.93E-04	475.348	921.101	555.988	700.828	3.60796	34.8647	40.3502	47.0413	NM_018047	ILMN_1760256	RNA binding motif protein 22	Hs.713564	55696	RBM22	5
0.000314	5.78E-04	118.102	179.31	146.216	214.796	7.36616	14.58	5.14452	4.68197	NM_012452	ILMN_1759075	Tumor necrosis factor receptor superfamily, member 13B	Hs.158341	23495	TNFRSF13B	17
0.000005	5.30E-05	828.415	1189.55	990.863	1608.44	33.9203	24.364	50.6617	49.5642	NM_001024662	ILMN_1717490	Ribosomal protein L6	Hs.546283	6128	RPL6	12
0.00003	1.45E-04	147.028	295.667	172.075	202.775	4.40779	5.87759	12.3473	13.9074	NM_014694	ILMN_1721495	ADAMTS-like 2	Hs.522543	9719	ADAMTSL2	9
0.000357	6.39E-04	261.752	515.45	276.434	399.327	8.60625	43.8305	12.6089	22.0997	NM_021830	ILMN_1701243	Chromosome 10 open reading frame 2	Hs.22678	56652	C10orf2	10
0.000106	2.96E-04	138.489	288.614	157.624	182.936	6.45729	23.0176	3.19822	4.1317	NM_003877	ILMN_1798926	Suppressor of cytokine signaling 2	Hs.485572	8835	SOCS2	12
0.000089	2.75E-04	277.945	503.701	299.099	454.993	4.6041	27.3301	10.3001	27.0327	NM_138408	ILMN_1691578	General transcription factor IIIC, polypeptide 6, alpha 35kDa	Hs.418520	112495	GTF3C6	6
0.00584	5.91E-03	1373.75	2791.76	1684.29	1693.21	56.5037	61.2893	52.9834	399.993	NM_006942	ILMN_1784217	SRY (sex determining region Y)-box 15	Hs.95582	6665	SOX15	17
0.000985	1.36E-03	156.241	309.88	166.516	225.181	11.2858	20.8698	22.0381	14.1962	NM_030952	ILMN_1789793	NUAK family, SNF1-like kinase, 2	Hs.497512	81788	NUAK2	1
0.003357	3.65E-03	159.568	650.943	154.482	230.192	3.23593	142.32	13.4556	13.7139	NM_032048	ILMN_1697268	Elastin microfibril interfacer 2	Hs.532815	84034	EMILIN2	18
0.000019	1.15E-04	272.945	533.492	277.13	414.276	13.768	11.7102	18.412	25.3629	NM_203290	ILMN_1767219	Polymerase (RNA) I polypeptide C, 30kDa	Hs.719353	9533	POLR1C	6
0.004509	4.75E-03	612.76	1107.76	679.182	958.822	7.45233	86.9651	39.3081	113.016	NM_017528	ILMN_1697348	Williams Beuren syndrome chromosome region 22	Hs.647063	114049	WBSCR22	7
0.000079	2.56E-04	305.716	1125.31	270.83	584.452	32.3265	128.08	35.6167	21.5251	AW972815	ILMN_1824391	Transcribed locus	Hs.290255	-	-	10
0.000991	1.36E-03	166.112	366.998	179.058	194.723	3.69156	39.8941	1.08967	25.1375	NM_004887	ILMN_1748323	Chemokine (C-X-C motif) ligand 14	Hs.483444	9547	CXCL14	5
0.00517	5.34E-03	804.587	1468.1	876.093	1225.68	65.1932	170.491	28.2942	80.0895	NM_005415	ILMN_1672662	Solute carrier family 20 (phosphate transporter), member 1	Hs.187946	6574	SLC20A1	2
0.000005	5.30E-05	695.449	1457.62	753.328	851.239	71.9346	39.2762	12.4946	16.0648	NM_004623	ILMN_1678140	Tetratricopeptide repeat domain 4	Hs.412482	7268	TTC4	1
0	0.00E+00	255.864	528.693	268.732	326.437	3.60393	11.3994	7.25251	4.29884	NM_001040455	ILMN_1791912	SID1 transmembrane family, member 2	Hs.712144	51092	SIDT2	11
0.000475	7.91E-04	356.995	724.081	360.185	481.671	4.72995	57.2482	9.56009	51.4121	NM_213649	ILMN_1658437	Sideroflexin 4	Hs.655168	119559	SFXN4	10
0.004228	4.47E-03	1335.05	1621.68	1666.49	2564.56	110.174	88.9133	146.366	265.315	NM_012286	ILMN_1666156	Mortality factor 4 like 2	Hs.326387	9643	MORF4L2	X
0.000284	5.37E-04	548.965	1086.56	576.193	732.909	30.3403	91.6913	21.7375	30.5439	NM_001839	ILMN_1782439	Calponin 3, acidic	Hs.706617	1266	CNN3	1
0.000031	1.46E-04	167.407	332.598	170.785	223.185	9.28475	20.6637	1.49143	7.26404	XR_019449	ILMN_1712347	Hypothetical LOC644422	Hs.647418	644422	LOC644422	17
0.000895	1.27E-03	262.947	528.208	266.335	344.248	14.8535	57.5724	7.03541	13.9726	NM_022494	ILMN_1739659	Zinc finger, DHHC-type containing 6	Hs.196990	64429	ZDHHC6	10
0.000056	2.08E-04	1023.87	1971.98	1033.33	1424.13	85.9679	91.0787	75.1533	31.2687	NM_032830	ILMN_1796235	Cirrhosis, autosomal recessive 1A (cirhin)	Hs.461113	84916	CIRH1A	16
0.000037	1.61E-04	145.341	303.389	151.685	172.091	5.12306	21.4296	7.96125	2.17213	NM_001010982	ILMN_1707551	Arylformamidase	Hs.558614	125061	AFMID	17
0.000058	2.11E-04	1015	1887.22	1187.78	1283.03	36.4177	57.3733	85.2293	66.4611	NM_002109	ILMN_1763523	Histidyl-tRNA synthetase	Hs.528050	3035	HARS	5
0.000763	1.11E-03	398.443	873.507	405.076	423.791	10.8381	104.001	20.478	35.3993	NM_001168	ILMN_2349459	Baculoviral IAP repeat-containing 5	Hs.514527	332	BIRC5	17
0.000024	1.31E-04	756.765	1401.34	765.601	1059.57	25.7111	79.0161	36.8799	7.61669	NM_181528	ILMN_1689097	N-acetyltransferase 5 (GCN5-related, putative)	Hs.368783	51126	NAT5	20
0.003374	3.66E-03	249.008	484.429	270.866	305.526	6.34243	55.5007	28.6628	16.6262	NM_138781	ILMN_1667330	similar to envelope protein (LOC113386), mRNA.	-	113386	-	-
0.000094	2.81E-04	212.391	439.283	224.417	240.816	6.01729	22.2189	19.1861	24.2538	NM_153188	ILMN_1786347	Transportin 1	Hs.482497	3842	TNPO1	5
0.002612	2.94E-03	225.653	459.796	250.773	245.362	15.0063	59.7563	9.48331	14.8296	NM_006163	ILMN_1711786	Nuclear factor (erythroid-derived 2), 45kDa	Hs.75643	4778	NFE2	12
0.000603	9.48E-04	186.464	403.382	190.446	195.684	18.5313	44.827	7.39217	7.37747	NM_030952	ILMN_2094952	NUAK family, SNF1-like kinase, 2	Hs.497512	81788	NUAK2	1
0.000146	3.41E-04	187.98	342.941	194.408	258.366	3.38026	23.1544	11.2697	9.09644	NM_001098209	ILMN_1757350	Catenin (cadherin-associated protein), beta 1, 88kDa	Hs.476018	1499	CTNNB1	3
0.000462	7.74E-04	295.109	549.873	313.683	377.446	29.3245	32.5087	27.6985	5.74812	NM_015391	ILMN_1793894	Anaphase promoting complex subunit 13	Hs.106909	25847	ANAPC13	3
0.000677	1.02E-03	220.988	412.423	249.784	266.779	4.91808	23.8754	20.3642	25.1809	NM_005371	ILMN_1815190	Methyltransferase like 1	Hs.42957	4234	METTL1	12
0.000003	3.96E-05	262.891	475.426	286.578	340.821	5.72715	3.27757	12.8262	15.7205	NM_000270	ILMN_2172174	Nucleoside phosphorylase	Hs.75514	4860	NP	14
0.000147	3.41E-04	2201.02	4196.33	2279.3	2745.27	104.969	145.971	178.694	246.757	NM_015908	ILMN_2358202	Serrate RNA effector molecule homolog (Arabidopsis)	Hs.111801	51593	SRRT	7
0.000443	7.60E-04	368.429	678.212	373.76	486.868	4.70918	39.8074	35.1039	36.7221	NM_000067	ILMN_1662795	Carbonic anhydrase II	Hs.155097	760	CA2	8
0.000002	3.73E-05	150.634	274.617	178.322	175.269	0.162645	7.75635	7.54854	5.41609	NM_000878	ILMN_1684349	Interleukin 2 receptor, beta	Hs.474787	3560	IL2RB	22
0.000687	1.04E-03	162.2	306.008	165.295	204.8	7.32619	27.1411	4.53983	14.4594	NM_004433	ILMN_1769201	E74-like factor 3 (ets domain transcription factor, epithelial-specific )	Hs.67928	1999	ELF3	1
0.004751	4.93E-03	461.997	922.659	463.951	529.909	7.67774	139.477	21.6319	5.59394	NM_030912	ILMN_1746704	Tripartite motif-containing 8	Hs.336810	81603	TRIM8	10
0.001293	1.69E-03	122.959	229.793	123.307	156.04	5.93047	15.0077	14.0139	15.2801	NM_001024912	ILMN_1716815	Carcinoembryonic antigen-related cell adhesion molecule 1 (biliary glycoprotein)	Hs.512682	634	CEACAM1	19
0.005269	5.42E-03	223.903	442.766	224.489	256.384	12.7531	54.9472	25.7424	28.8589	NM_006210	ILMN_1675331	Paternally expressed 3	Hs.719209	5178	PEG3	19
0.00085	1.21E-03	249.753	453.486	250.97	325.004	6.1765	35.58	8.30477	28.9476	NM_004739	ILMN_1773763	Metastasis associated 1 family, member 2	Hs.173043	9219	MTA2	11
0.003261	3.55E-03	156.568	302.746	165.275	177.015	9.63279	35.6581	3.38893	18.439	NM_013451	ILMN_2370976	Myoferlin	Hs.602086	26509	MYOF	10
0.004787	4.96E-03	181.292	340.544	203.918	200.181	4.15083	44.7606	13.379	3.58036	NM_013246	ILMN_1661197	Cardiotrophin-like cytokine factor 1	Hs.502977	23529	CLCF1	11
0.000124	3.23E-04	1162.3	2231.09	1219.43	1290.15	44.1331	53.8074	157.654	77.6505	XM_001128149	ILMN_1662130	PREDICTED: similar to Nuclear envelope pore membrane protein POM 121 (Pore membrane protein of 121 kDa) (P145) (LOC730316), mRNA.	-	-	-	-
0.000124	3.23E-04	134.228	251.287	136.645	158.032	3.92637	18.672	6.20366	4.74092	NM_001002292	ILMN_2399769	G protein-coupled receptor 177	Hs.647659	79971	GPR177	1
0.005986	6.01E-03	965.225	1743.77	1052	1121.15	22.1296	141.76	17.6142	186.357	NM_014593	ILMN_1691276	CXXC finger 1 (PHD domain)	Hs.180933	30827	CXXC1	18
0.001557	1.93E-03	493.918	1938.97	437.819	619.606	15.6479	379.64	31.7276	46.5167	NM_000389	ILMN_1784602	Cyclin-dependent kinase inhibitor 1A (p21, Cip1)	Hs.370771	1026	CDKN1A	6
0.000284	5.37E-04	188.304	346.452	189.771	226.046	11.2535	25.1913	4.30101	14.0456	NM_033397	ILMN_1805192	Inositol 1,4,5-triphosphate receptor interacting protein	Hs.523252	85450	ITPRIP	10
0.000158	3.52E-04	113.792	210.19	128.415	121.39	7.6613	15.3632	0.665685	2.23503	NM_145665	ILMN_2132100	SPANX family, member D	Hs.375036	64648	SPANXD	X
0.000076	2.52E-04	204.515	392.581	209.369	214.657	5.46118	30.2306	3.21891	8.35352	NM_001014979	ILMN_2179726	Chromosome 16 open reading frame 93	Hs.65735	90835	C16orf93	16
0.005478	5.60E-03	537.303	983.117	570.823	578.039	23.4746	128.424	30.058	35.0298	NM_032333	ILMN_2118472	Chromosome 10 open reading frame 58	Hs.500333	84293	C10orf58	10
0.004626	4.83E-03	207.876	792.16	195.197	227.407	4.16287	183.857	11.8057	22.8456	NM_022343	ILMN_1652631	GLI pathogenesis-related 2	Hs.493819	152007	GLIPR2	9
0.002506	2.84E-03	928.167	2437.55	927.544	1985.42	39.6924	206.719	34.8521	386.522	NM_175617	ILMN_2173611	Metallothionein 1E	Hs.534330	4493	MT1E	16
0.003849	4.11E-03	682.744	2387.37	674.831	843.815	26.9686	493.052	24.4591	140.043	NM_004893	ILMN_2373495	H2A histone family, member Y	Hs.420272	9555	H2AFY	5
0.002872	3.17E-03	167.727	539.652	166.827	246.121	12.6984	99.2447	7.88377	29.2138	NM_000602	ILMN_1744381	Serpin peptidase inhibitor, clade E (nexin, plasminogen activator inhibitor type 1), member 1	Hs.414795	5054	SERPINE1	7
0.000422	7.29E-04	1298.86	3575.79	1259.54	2283.3	58.7071	455.27	20.7383	148.684	NM_001002858	ILMN_2409167	Annexin A2	Hs.511605	302	ANXA2	15
0.001419	1.80E-03	153.581	484.199	152.936	191.132	7.4064	82.9169	13.7174	8.95379	NM_004350	ILMN_1787461	Runt-related transcription factor 3	Hs.170019	864	RUNX3	1
0.000019	1.15E-04	234.638	699.362	208.507	348.731	42.9146	22.8454	22.484	37.9253	NM_005346	ILMN_1660436	Heat shock 70kDa protein 1A	Hs.274402	3303	HSPA1A	6
0.000181	3.90E-04	320.671	1093.87	269.181	325.966	28.5863	150.733	12.3156	21.9001	NM_002658	ILMN_1656057	Plasminogen activator, urokinase	Hs.77274	5328	PLAU	10
0.000046	1.82E-04	172.841	474.998	160.671	242.194	16.6006	41.83	7.67618	13.4971	NM_006763	ILMN_1770085	BTG family, member 2	Hs.519162	7832	BTG2	1
0.0002	4.21E-04	625.475	1965.54	505.085	704.033	20.0121	268.778	10.1805	35.9594	NM_021078	ILMN_1782247	K(lysine) acetyltransferase 2A	Hs.463045	2648	KAT2A	17
0.004588	4.80E-03	190.662	522.882	180.675	254.833	16.4318	100.468	6.40295	5.66672	NM_001620	ILMN_1714567	AHNAK nucleoprotein	Hs.502756	79026	AHNAK	11
0.005861	5.92E-03	715.756	1413.6	705.134	1458.69	75.416	47.0591	29.0379	261.773	NM_015659	ILMN_1723729	Ribosomal L1 domain containing 1	Hs.401842	26156	RSL1D1	16
0.000173	3.77E-04	302.376	835.676	269.632	406.859	8.62609	79.9819	20.3405	59.6233	NM_003897	ILMN_1682717	Immediate early response 3	Hs.591785	8870	IER3	6
0.000206	4.27E-04	172.228	468.29	160.779	230.187	8.20582	56.8067	2.04659	2.32793	NM_014736	ILMN_2285996	KIAA0101	Hs.81892	9768	KIAA0101	15
0.000006	5.80E-05	144.329	378.312	140.24	189.936	7.01209	19.8737	7.24862	17.0325	NM_201524	ILMN_2352097	G protein-coupled receptor 56	Hs.513633	9289	GPR56	16
0.000005	5.30E-05	626.687	1760.28	476.478	877.255	52.5016	90.4255	48.4257	76.9973	XM_001128260	ILMN_1749875	Similar to hCG38149	Hs.434604	728715	LOC728715	12
0.000008	6.87E-05	454.449	1200.9	415.307	599.752	31.6562	50.2207	22.6723	69.9779	NM_003086	ILMN_1677484	Small nuclear RNA activating complex, polypeptide 4, 190kDa	Hs.113265	6621	SNAPC4	9
0.005918	5.96E-03	398.603	1178.17	297.321	489.068	14.6043	253.329	9.41711	76.1558	NM_003186	ILMN_1778668	Transgelin	Hs.410977	6876	TAGLN	11
0.000461	7.74E-04	209.318	519.778	191.098	296.715	10.8962	56.9505	34.625	5.50255	NM_016639	ILMN_1689004	Tumor necrosis factor receptor superfamily, member 12A	Hs.355899	51330	TNFRSF12A	16
0.000105	2.94E-04	3400.39	7589.18	3340.37	5354.42	333.129	26.068	309.421	574.264	NM_001033714	ILMN_1723158	NOP2 nucleolar protein homolog (yeast)	Hs.534334	4839	NOP2	12
0.000092	2.80E-04	826.935	2128.79	813.074	1011.8	54.41	105.947	61.6381	180.932	NM_001878	ILMN_1690170	Cellular retinoic acid binding protein 2	Hs.405662	1382	CRABP2	1
0.000258	5.04E-04	267.839	641.496	201.227	457.501	15.8879	62.6771	3.05111	50.5077	NM_006183	ILMN_1764690	Neurotensin	Hs.80962	4922	NTS	12
0.001136	1.53E-03	2644.33	5257.42	2532.05	4636.48	210.596	374.527	124.889	551.319	NM_153201	ILMN_2413084	Heat shock 70kDa protein 8	Hs.702021	3312	HSPA8	11
0.000065	2.28E-04	164.896	338.893	161.054	272.09	4.23176	25.219	9.84153	11.2128	NM_133486	ILMN_2303166	Muscleblind-like 3 (Drosophila)	Hs.105134	55796	MBNL3	X
0.000028	1.42E-04	741.184	1806.2	693.372	970.22	56.9211	54.6731	59.2636	123.164	NM_172097	ILMN_2286014	Cation channel, sperm associated 2	Hs.662284	117155	CATSPER2	15
0.000014	9.35E-05	127.358	310.888	119.298	164.558	13.3602	15.6912	10.5827	9.02509	NM_019089	ILMN_2094266	Hairy and enhancer of split 2 (Drosophila)	Hs.118727	54626	HES2	1
0.000001	2.58E-05	162.082	392.608	156.4	205.229	6.83548	13.5547	8.12154	15.4069	NM_201525	ILMN_2384122	G protein-coupled receptor 56	Hs.513633	9289	GPR56	16
0.002855	3.17E-03	238.917	612.957	208.148	293.772	11.3756	108.601	1.61906	13.0187	NM_133337	ILMN_1810289	Myoferlin	Hs.602086	26509	MYOF	10
0.002564	2.90E-03	1953.26	3448.31	1800.48	3799.27	60.2522	196.684	37.9515	553.956	NM_006597	ILMN_1686367	Heat shock 70kDa protein 8	Hs.702021	3312	HSPA8	11
0.0022	2.57E-03	221.69	566.307	202.252	245.995	3.50086	95.9771	8.50651	15.6435	NM_144653	ILMN_1809522	NACC family member 2, BEN and BTB (POZ) domain containing	Hs.112895	138151	NACC2	9
0.000729	1.07E-03	204.861	521.166	184.748	230.283	1.35337	75.4752	4.42723	7.46781	NM_000494	ILMN_1651282	Collagen, type XVII, alpha 1	Hs.117938	1308	COL17A1	10
0.000453	7.71E-04	875.533	2263.16	766.964	969.289	95.6589	191.044	56.9338	222.911	NM_003768	ILMN_1771376	Phosphoprotein enriched in astrocytes 15	Hs.517216	8682	PEA15	1
0.003256	3.55E-03	587.364	1275	580.91	816.89	53.0495	173.03	70.5227	27.7513	NM_004281	ILMN_1659766	BCL2-associated athanogene 3	Hs.523309	9531	BAG3	10
0.002447	2.79E-03	263.968	634.193	230.228	338.671	6.06602	103.454	6.14819	21.1317	NM_001554	ILMN_2188264	Cysteine-rich, angiogenic inducer, 61	Hs.8867	3491	CYR61	1
0.00004	1.69E-04	174.985	391.197	170.7	231.861	5.7821	25.5557	17.8281	9.12383	NM_001002292	ILMN_1671260	G protein-coupled receptor 177	Hs.647659	79971	GPR177	1
0.000052	1.95E-04	226.27	566.518	205.256	244.438	25.4224	49.4704	4.94502	10.4378	NM_003877	ILMN_2131861	Suppressor of cytokine signaling 2	Hs.485572	8835	SOCS2	12
0.001381	1.77E-03	140.525	287.008	136.205	204.457	7.55922	27.4159	2.20126	23.9336	NM_000817	ILMN_2292646	Glutamate decarboxylase 1 (brain, 67kDa)	Hs.420036	2571	GAD1	2
0.000001	2.58E-05	369.14	937.101	287.4	446.451	10.2008	52.1638	14.4794	3.59531	NM_001124	ILMN_1708934	Adrenomedullin	Hs.441047	133	ADM	11
0.001556	1.93E-03	1200.09	1764.44	1172.75	2368.5	41.6981	113.178	85.0749	265.134	NM_006392	ILMN_1787628	NOP56 ribonucleoprotein homolog (yeast)	Hs.376064	10528	NOP56	20
0.000058	2.11E-04	452.735	893.853	443.441	654.553	39.0319	27.6321	17.3963	50.1488	NM_016183	ILMN_1689800	MRNA turnover 4 homolog (S. cerevisiae)	Hs.463797	51154	MRTO4	1
0.005675	5.76E-03	200.166	392.011	196.751	289.661	10.1927	52.0537	14.2903	26.0496	NM_019067	ILMN_1708414	Guanine nucleotide binding protein-like 3 (nucleolar)-like	Hs.654677	54552	GNL3L	X
0.000624	9.67E-04	184.393	407.272	178.988	222.057	9.70804	48.9977	6.96997	3.42647	NM_006984	ILMN_1721818	Claudin 10	Hs.534377	9071	CLDN10	13
0.000061	2.19E-04	136.527	286.374	126.29	184.819	15.9153	9.48815	6.29161	15.25	NM_002527	ILMN_1809364	Neurotrophin 3	Hs.99171	4908	NTF3	12
0.00013	3.26E-04	752.732	1671.08	629.693	1008.46	47.28	80.9607	24.2562	145.3	NM_175066	ILMN_2215382	DEAD (Asp-Glu-Ala-Asp) box polypeptide 51	Hs.445168	317781	DDX51	12
0.000929	1.32E-03	221.599	525.909	225.4	215.515	21.0588	65.8156	17.6534	25.8892	NM_017949	ILMN_1676665	CUE domain containing 1	Hs.46679	404093	CUEDC1	17
0.001312	1.71E-03	326.899	708.14	289.041	432.796	17.7095	53.5108	21.249	78.7114	NM_018146	ILMN_1689652	RNA methyltransferase like 1	Hs.182729	55178	RNMTL1	17
0	0.00E+00	340.169	786.84	324.938	354.1	20.5585	8.02392	16.7257	28.8374	NM_019606	ILMN_2180827	Methylphosphate capping enzyme	Hs.178011	56257	MEPCE	7
0.000569	9.13E-04	447.7	893.36	412.448	616.311	28.3817	53.1028	19.9685	79.315	NM_014473	ILMN_1803312	DIM1 dimethyladenosine transferase 1-like (S. cerevisiae)	Hs.719162	27292	DIMT1L	5
0.001227	1.63E-03	568.632	1182.82	484.659	759.762	7.94649	107.613	44.9115	111.224	NM_152424	ILMN_1750051	Family with sequence similarity 123B	Hs.314225	139285	FAM123B	X
0.001323	1.71E-03	286.942	639.391	298.316	274.369	42.5274	71.1807	32.5898	25.3302	NM_201559	ILMN_1681703	Forkhead box O3	Hs.220950	2309	FOXO3	6
0.003256	3.55E-03	371.688	794.459	402.59	367.506	20.046	117.523	16.4194	33.8604	NM_012154	ILMN_1695719	Eukaryotic translation initiation factor 2C, 2	Hs.449415	27161	EIF2C2	8
0.000004	4.81E-05	298.387	596.315	268.584	394.199	4.95143	23.2182	6.81065	25.2647	NR_002773	ILMN_2219618	AOC3 pseudogene (LOC90586) on chromosome 17.	-	-	-	-
0	0.00E+00	355.633	736.286	355.26	405.052	12.7974	22.3784	4.95528	14.6378	NM_001039755	ILMN_2230162	hypothetical protein LOC641737 (FLJ44124), mRNA.	-	-	-	-
0.000305	5.63E-04	945.418	2017.94	1045.35	907.761	33.9145	187.863	89.2033	75.7122	NM_005817	ILMN_1660021	Mannose-6-phosphate receptor binding protein 1	Hs.140452	10226	M6PRBP1	19
0.000119	3.14E-04	287.643	613.112	264.696	325.647	18.5602	54.8496	2.32539	16.2233	NM_014171	ILMN_1813256	Cysteine-rich PDZ-binding protein	Hs.133998	9419	CRIPT	2
0.000027	1.39E-04	248.332	519.493	222.903	293.721	15.039	28.359	10.6241	23.4994	NM_032681	ILMN_1753648	SPRY domain containing 5	Hs.326734	84767	SPRYD5	11
0.000126	3.23E-04	260.131	534.101	254.011	291.604	19.4785	42.1077	12.2351	14.2626	NM_013376	ILMN_1794017	SERTA domain containing 1	Hs.269898	29950	SERTAD1	19
0.0001	2.91E-04	280.23	615.062	259.749	287.832	6.01936	42.8451	27.5665	34.1589	NM_002566	ILMN_1752226	Peter pan homolog (Drosophila)	Hs.14468	56342	PPAN	19
0.001171	1.56E-03	177.691	333.034	174.724	227.753	3.28834	30.7863	9.70791	19.8826	NM_017832	ILMN_2191929	Chromosome 9 open reading frame 6	Hs.29276	54942	C9orf6	9
0.000086	2.75E-04	949.698	2016.96	921.247	988.913	54.8461	109.096	47.8672	136.296	NM_006516	ILMN_1659027	Solute carrier family 2 (facilitated glucose transporter), member 1	Hs.706748	6513	SLC2A1	1
0.000127	3.23E-04	455.228	859.375	430.627	585.977	5.06878	48.6621	30.3606	45.8201	NM_198486	ILMN_1705908	Ribosomal protein L7-like 1	Hs.520133	285855	RPL7L1	6
0.000001	2.58E-05	1579.84	3303.16	1346.44	1883.23	96.7949	90.5947	55.1799	107.739	NM_001039895	ILMN_2049343	hypothetical protein LOC642947 (LOC642947), mRNA.	-	-	-	-
0.000058	2.11E-04	1509.41	3070.58	1487.37	1634.56	58.1483	174.052	123.639	131.968	NM_017833	ILMN_1814204	DnaJ (Hsp40) homolog, subfamily C, member 28	Hs.458308	54943	DNAJC28	21
0	0.00E+00	199.568	367.118	194.107	257.408	6.46512	4.80456	1.53703	11.7859	XM_940430	ILMN_1677691	PREDICTED: hypothetical protein LOC648852 (LOC648852), mRNA.	-	-	-	-
0.002786	3.10E-03	304.175	667.657	276.499	305.399	13.036	105.878	17.3044	18.7753	NM_001924	ILMN_2052208	Growth arrest and DNA-damage-inducible, alpha	Hs.80409	1647	GADD45A	1
0.00053	8.61E-04	206.56	382.615	186.849	279.087	3.86392	25.7797	14.4906	27.5315	NM_021035	ILMN_1745148	Zinc finger, NFX1-type containing 1	Hs.371794	57169	ZNFX1	20
0.000111	3.03E-04	127.398	247.285	120.379	153.825	3.76106	19.5064	3.84496	7.33042	NM_032391	ILMN_1801832	Prostate cancer susceptibility candidate	Hs.116467	84366	PRAC	17
0	0.00E+00	156.374	305.823	142.408	192.41	4.26401	8.29187	6.53796	4.96322	NM_005524	ILMN_1710284	Hairy and enhancer of split 1, (Drosophila)	Hs.250666	3280	HES1	3
0.000077	2.54E-04	338.981	634.904	314.055	438.743	10.9394	18.5799	32.84	32.4497	NM_152240	ILMN_1654262	Zinc finger, matrin type 3	Hs.386299	64393	ZMAT3	3
0.003094	3.40E-03	298.005	692.66	231.314	312.636	17.0982	121.785	16.1882	14.6907	NM_001901	ILMN_2115125	Connective tissue growth factor	Hs.591346	1490	CTGF	6
0.000006	5.80E-05	208.328	385.081	196.089	270.284	10.7788	3.59788	6.05884	17.0935	NM_023077	ILMN_1757415	Chromosome 1 open reading frame 163	Hs.584966	65260	C1orf163	1
0.000133	3.32E-04	422.891	858.775	359.759	518.355	34.3201	17.136	31.189	67.6571	NM_176811	ILMN_2075794	NLR family, pyrin domain containing 8	Hs.446925	126205	NLRP8	19
0.00018	3.90E-04	2743.97	5845.72	2441.57	2939.41	357.582	331.876	119.988	366.384	NM_001255	ILMN_1663390	Cell division cycle 20 homolog (S. cerevisiae)	Hs.524947	991	CDC20	1
0.000001	2.58E-05	314.496	642.121	295.714	342.655	3.42833	8.19151	15.9921	24.5844	NM_138687	ILMN_1812105	phosphatidylinositol-5-phosphate 4-kinase, type II, beta	-	8396	-	-
0.000007	6.21E-05	197.243	382.05	185.77	234.396	4.73056	17.5356	3.22643	13.982	NM_018234	ILMN_2383349	STEAP family member 3	Hs.647822	55240	STEAP3	2
0.00073	1.07E-03	228.657	487.585	209.71	231.807	11.626	55.6996	16.455	23.0604	XM_927769	ILMN_1780861	Similar to meteorin, glial cell differentiation regulator-like	Hs.378821	653506	LOC653506	17
0	0.00E+00	123.524	236.556	118.583	145.596	1.4759	4.23205	5.62249	4.35087	NM_006885	ILMN_1808587	Zinc finger homeobox 3	Hs.598297	463	ZFHX3	16
0.000002	3.73E-05	1060.79	2051.53	985.732	1265.14	8.33118	70.9897	43.6438	59.7598	NM_017722	ILMN_1812940	TRM1 tRNA methyltransferase 1 homolog (S. cerevisiae)	Hs.515169	55621	TRMT1	19
0.002499	2.84E-03	1747.24	3576.41	1654.92	1850.7	88.7885	304.586	210.61	367.805	NM_004712	ILMN_1715994	Hepatocyte growth factor-regulated tyrosine kinase substrate	Hs.719305	9146	HGS	17
0.000201	4.21E-04	227.628	420.695	218.765	281.36	14.1951	26.8851	16.0514	14.2717	BC036485	ILMN_1865764	CDNA clone IMAGE:5261213	Hs.371609	-	-	3
0.00003	1.45E-04	735.308	1391.88	734.819	832.056	9.91111	39.9705	41.6552	77.6894	NM_177965	ILMN_2091084	Chromosome 8 open reading frame 37	Hs.548157	157657	C8orf37	8
0.000005	5.30E-05	336.102	689.506	311.905	349.363	9.98454	34.2192	15.4246	19.0459	NM_021732	ILMN_1671731	Arginine vasopressin-induced 1	Hs.23918	60370	AVPI1	10
0.00024	4.76E-04	290.461	330.599	287.485	547.47	16.6146	17.0151	21.3677	39.3583	XR_016534	ILMN_1757278	PREDICTED: similar to 60 kDa heat shock protein, mitochondrial precursor (Hsp60) (60 kDa chaperonin) (CPN60) (Heat shock protein 60) (HSP-60) (Mitochondrial matrix protein P1) (P60 lymphocyte protein) (HuCHA60) (LOC643300), mRNA.	-	-	-	-
0.001793	2.16E-03	850.812	1659.11	820.642	929.253	81.9707	147.873	43.3244	132.096	NM_000992	ILMN_1771051	Ribosomal protein L29	Hs.425125	6159	RPL29	3
0.00004	1.69E-04	468.883	862.977	411.721	607.721	37.0856	46.4984	20.6346	13.1661	NM_139235	ILMN_2320250	Nucleolar protein family 6 (RNA-associated)	Hs.493709	65083	NOL6	9
0.001518	1.90E-03	418.688	768.42	397.724	498.982	17.344	16.9844	35.747	80.4546	NM_014897	ILMN_2155322	Zinc finger protein 652	Hs.463375	22834	ZNF652	17
0.000581	9.27E-04	1864.71	3816.24	1667.07	1942.88	120.432	382.962	100.864	212.587	NM_198486	ILMN_2220320	Ribosomal protein L7-like 1	Hs.520133	285855	RPL7L1	6
0.000043	1.74E-04	3280.29	5960.79	3235.52	3818.8	132.906	24.9611	294.957	260.272	NM_003379	ILMN_1795937	Ezrin	Hs.487027	7430	EZR	6
0.000292	5.45E-04	1215.5	2348.63	1078.64	1385.95	107.29	151.891	25.9841	152.327	XM_371152	ILMN_1805668	zinc finger protein 486	-	90649	-	-
0.000064	2.26E-04	147.332	275.875	133.702	172.788	5.68074	19.0284	7.89697	4.92068	NM_001907	ILMN_1664863	Chymotrypsin-like	Hs.654546	1506	CTRL	16
0.000148	3.41E-04	293.855	542.004	279.358	337.919	7.57782	40.8563	19.4855	7.87835	NM_130851	ILMN_1740900	Bone morphogenetic protein 4	Hs.68879	652	BMP4	14
0.000005	5.30E-05	227.367	411.818	226.444	255.317	16.3374	13.3041	3.35136	3.35004	NM_014755	ILMN_1651347	SERTA domain containing 2	Hs.591569	9792	SERTAD2	2
0.000336	6.10E-04	351.334	645.833	336.609	396.26	16.9144	36.7947	28.0636	37.6352	NM_033027	ILMN_1703123	Cysteine-serine-rich nuclear protein 1	Hs.370950	64651	CSRNP1	3
0.000987	1.36E-03	1737.65	3190.12	1686.47	1918.92	82.4975	311.418	94.5416	121.397	NM_001024958	ILMN_2398432	breast cancer metastasis suppressor 1	-	25855	-	-
0.000073	2.44E-04	1612.44	2929.49	1494.1	1861.22	91.112	184.95	54.164	79.4874	XM_001134072	ILMN_1691428	PREDICTED: proteasome (prosome, macropain) 26S subunit, non-ATPase, 12 (PSMD12), mRNA.	-	-	-	-
0.000018	1.15E-04	371.745	689.727	319.648	444.702	30.4437	33.2685	9.60756	10.357	NM_001040025	ILMN_2188119	ADP-ribosylation factor-like 16	Hs.658789	339231	ARL16	17
0.001659	2.03E-03	195.28	354.559	187.722	217.082	3.86031	39.1758	15.7166	2.35701	NM_004029	ILMN_1798181	Interferon regulatory factor 7	Hs.166120	3665	IRF7	11
0.000121	3.18E-04	334.636	625.384	319.055	355.166	11.7709	31.2666	28.0613	31.8706	NM_005833	ILMN_1741957	Rab9 effector protein with kelch motifs	Hs.19012	10244	RABEPK	9
0.000011	8.15E-05	898.749	1775.11	716.77	1041.04	8.95738	67.5381	45.8266	94.233	NM_033412	ILMN_1772492	Mitochondrial carrier triple repeat 1	Hs.719380	92014	MCART1	9
0.000052	1.95E-04	664.955	1256.37	583.814	750.324	34.7752	86.9113	24.894	26.665	NM_001384	ILMN_2375418	DPH2 homolog (S. cerevisiae)	Hs.632398	1802	DPH2	1
0.001821	2.18E-03	445.834	812.88	369.932	560.423	32.0919	88.9535	34.0457	35.3247	NM_021030	ILMN_1692145	Zinc finger protein 14	Hs.659932	7561	ZNF14	19
0.000209	4.30E-04	2245.06	4160.73	2031.1	2512.24	122.236	40.8753	230.805	285.168	NM_015201	ILMN_1715583	Block of proliferation 1	Hs.535901	23246	BOP1	8
0.000142	3.40E-04	861.884	1697.41	759.675	880.586	67.9676	118.514	63.0013	68.7214	NM_025189	ILMN_2158164	Zinc finger protein 430	Hs.466289	80264	ZNF430	19
0.000344	6.18E-04	445.59	804.647	415.4	496.728	42.8137	49.7142	28.6667	28.7299	NM_001039797	ILMN_2194852	hypothetical protein LOC649598 (FLJ46309), mRNA.	-	-	-	-
0.002108	2.47E-03	1392.54	2515.86	1339.67	1488.43	72.6212	136.323	40.8544	270.269	NM_033363	ILMN_2371964	Mitochondrial ribosomal protein S12	Hs.411125	6183	MRPS12	19
0.00238	2.75E-03	257.292	464.113	236.736	285.819	3.30065	50.0096	5.83496	31.8464	NM_006803	ILMN_1676946	Adaptor-related protein complex 3, mu 2 subunit	Hs.654529	10947	AP3M2	8
0.000022	1.23E-04	863.772	1694	730.994	902.518	45.3441	80.1222	39.6039	80.8519	NM_021218	ILMN_2079098	Chromosome 9 open reading frame 80	Hs.658575	58493	C9orf80	9
0.002669	3.00E-03	538.558	997.07	497.509	562.412	20.7815	106.894	81.7999	7.73367	NM_139215	ILMN_1678707	TAF15 RNA polymerase II, TATA box binding protein (TBP)-associated factor, 68kDa	Hs.402752	8148	TAF15	17
0.002604	2.94E-03	183.881	341.656	173.104	186.139	5.03466	45.4141	7.09524	7.35918	NM_001251	ILMN_1714861	CD68 molecule	Hs.647419	968	CD68	17
0.001416	1.80E-03	138.377	260.921	125.369	140.903	7.58335	30.6729	7.6081	8.39136	NM_182507	ILMN_1705814	Keratin 80	Hs.140978	144501	KRT80	12
0.003459	3.73E-03	1950.57	3564.15	1876.13	1952.67	171.291	429.374	41.9164	181.853	NM_032794	ILMN_2274775	solute carrier family 44, member 4	-	80736	-	-
0.000011	8.15E-05	1368.31	2568.3	1147.53	1496.54	108.955	80.9088	94.1997	38.337	NM_030779	ILMN_2235785	Potassium voltage-gated channel, subfamily H (eag-related), member 6	Hs.591177	81033	KCNH6	17
0.005267	5.42E-03	521.958	1008.16	572.425	403.295	6.82149	157.097	31.7986	62.0558	NM_006266	ILMN_1699856	Ral guanine nucleotide dissociation stimulator	Hs.106185	5900	RALGDS	9
0.001551	1.93E-03	462.011	840.06	511.354	385.451	31.0868	67.2975	64.4164	43.9261	NM_022575	ILMN_1778078	Protein tyrosine phosphatase, receptor type, A	Hs.269577	5786	PTPRA	20
0.000244	4.80E-04	1305.84	2568.48	1000.59	1348.69	69.3896	226.448	47.8454	149.317	NM_004379	ILMN_2334243	CAMP responsive element binding protein 1	Hs.516646	1385	CREB1	2
0.000073	2.44E-04	458.444	825.244	384.359	462.812	34.0554	31.4418	21.1475	46.3122	NM_022483	ILMN_2150465	Chromosome 5 open reading frame 28	Hs.558531	64417	C5orf28	5
0.000945	1.32E-03	1437.48	746.847	1788.18	1738.13	26.475	27.6679	110.515	208.474	XM_934471	ILMN_1765701	PREDICTED: similar to Tubulin alpha-2 chain (Alpha-tubulin 2), transcript variant 5 (LOC399942), mRNA.	-	-	-	-
0.003599	3.87E-03	402.498	209.975	520.706	442.386	15.6864	10.9315	57.322	53.7131	NM_001080431	ILMN_2391976	Solute carrier family 45, member 4	Hs.372492	57210	SLC45A4	8
0.003047	3.36E-03	860.521	476.97	883.844	1031.62	16.7016	44.8614	80.149	105.754	NM_012247	ILMN_1673369	Selenophosphate synthetase 1	Hs.124027	22929	SEPHS1	10
0.001679	2.05E-03	10815.9	5946.66	11751.7	11823.5	479.667	679.567	860.651	936.38	NM_001101	ILMN_2038777	Actin, beta	Hs.520640	60	ACTB	7
0.005295	5.44E-03	489.452	1241.36	460.269	430.081	55.1949	237.061	59.8004	47.6308	NM_001760	ILMN_1668721	Cyclin D3	Hs.534307	896	CCND3	6
0.000101	2.91E-04	253.47	618.118	240.254	232.673	12.8474	49.647	41.5505	17.586	NM_021734	ILMN_1666553	Solute carrier family 25 (mitochondrial thiamine pyrophosphate carrier), member 19	Hs.514470	60386	SLC25A19	17
0.000125	3.23E-04	544.878	275.404	576.921	605.066	24.5012	19.9062	24.8178	40.2727	NM_203464	ILMN_1798249	Adenylate kinase 3-like 1	Hs.10862	205	AK3L1	1
0.000003	3.96E-05	582.502	1363.42	507.834	569.233	22.3637	30.4738	19.3847	81.5356	NM_000883	ILMN_1676515	IMP (inosine monophosphate) dehydrogenase 1	Hs.654401	3614	IMPDH1	7
0.000716	1.06E-03	492.743	251.733	500.733	520.257	31.0931	18.0197	31.4659	37.5423	NM_007194	ILMN_2395240	CHK2 checkpoint homolog (S. pombe)	Hs.291363	11200	CHEK2	22
0.000807	1.16E-03	1153.03	549.896	1382.78	1158.3	119.932	40.0178	103.235	60.0782	NM_006389	ILMN_2141790	Hypoxia up-regulated 1	Hs.277704	10525	HYOU1	11
0.000035	1.59E-04	980.139	481.15	1079.81	999.995	57.2917	47.6765	13.9105	39.8083	NM_013410	ILMN_2338038	Adenylate kinase 3-like 1	Hs.10862	205	AK3L1	1
0.004123	4.37E-03	599.666	281.461	667.278	659.039	50.5802	31.8157	22.6683	94.8232	BX094358	ILMN_1817615	Transcribed locus	Hs.129302	-	-	12
0.001887	2.24E-03	251.229	533.087	229.234	245.736	13.9134	74.4334	14.2575	23.8781	NM_182533	ILMN_1726989	Chromosome 1 open reading frame 86	Hs.107101	199990	C1orf86	1
0.001315	1.71E-03	1371.85	3157.76	1216.65	1149.31	132.209	452.17	44.7534	170.452	NM_018067	ILMN_1777906	MAP7 domain containing 1	Hs.700595	55700	MAP7D1	1
0.002098	2.46E-03	865.586	383.335	1007.39	913.446	47.386	9.47112	84.7778	122.877	NM_006389	ILMN_1673649	Hypoxia up-regulated 1	Hs.277704	10525	HYOU1	11
0.002409	2.77E-03	936.501	1910.37	894.549	906.107	27.4623	256.891	60.798	108.863	NM_175852	ILMN_1737084	Taxilin alpha	Hs.699306	200081	TXLNA	1
0.001004	1.37E-03	300.673	607.521	277.718	297.721	19.0839	74.0433	20.6123	7.0014	NM_003998	ILMN_1714965	Nuclear factor of kappa light polypeptide gene enhancer in B-cells 1	Hs.654408	4790	NFKB1	4
0.002766	3.09E-03	1938.42	3692.61	1701.67	1898.21	116.555	481.774	63.1931	218.637	NM_024745	ILMN_2182482	SHC SH2-domain binding protein 1	Hs.123253	79801	SHCBP1	16
0.003634	3.89E-03	2841.43	5238.28	2662.25	2731.19	220.294	632.258	82.7309	362.044	NR_003664	ILMN_1656233	Williams Beuren syndrome chromosome region 19 pseudogene (LOC389517) on chromosome 7.	-	-	-	-
0.000474	7.91E-04	1765.94	3294.29	1548.04	1744.74	113.223	312.647	69.084	134.1	NM_138477	ILMN_2401906	Congenital dyserythropoietic anemia, type I	Hs.599232	146059	CDAN1	15
0.000298	5.54E-04	446.991	854.484	419.157	394.58	19.466	76.8143	29.5577	36.3161	NM_153451	ILMN_1762549	Oral cancer overexpressed 1	Hs.713628	220064	ORAOV1	11
0.000108	2.98E-04	457.866	925.24	386.866	405.798	29.1966	51.7312	11.7842	71.5966	NM_019858	ILMN_1730816	G protein-coupled receptor 162	Hs.631654	27239	GPR162	12
0.00063	9.74E-04	1516.29	2957.94	1232.05	1482.29	138.047	314.545	56.2433	120.501	NM_000383	ILMN_2261519	Autoimmune regulator	Hs.129829	326	AIRE	21
0.000146	3.41E-04	1575.55	2943.61	1418.27	1480.52	192.955	148.645	92.8426	97.1884	NM_006731	ILMN_2357386	Fukutin	Hs.55777	2218	FKTN	9
0.000241	4.76E-04	690.311	1333.15	563.305	662.605	44.0713	30.3208	17.7516	132.367	NM_032485	ILMN_1798581	Minichromosome maintenance complex component 8	Hs.631506	84515	MCM8	20
0.00004	1.69E-04	645.704	413.557	523.897	1546.63	52.3116	106.359	56.6491	101.508	NM_020997	ILMN_1660317	Left-right determination factor 1	Hs.656214	10637	LEFTY1	1
0.001163	1.56E-03	1051.22	402.207	1235.55	1088	71.5755	56.1174	101.523	132.733	NM_199286	ILMN_2117538	Developmental pluripotency associated 3	Hs.131358	359787	DPPA3	12
0.000643	9.85E-04	195.714	370.499	155.918	184.946	15.7178	37.4416	3.4529	20.9542	NM_152718	ILMN_1760315	Von Willebrand factor C and EGF domains	Hs.60640	220001	VWCE	11
0.000462	7.74E-04	4362.55	1597.41	5437.74	4548.55	121.48	470.762	299.863	479.286	NM_020634	ILMN_2210111	Growth differentiation factor 3	Hs.86232	9573	GDF3	12
0.000219	4.44E-04	672.762	1218.07	598.786	583.679	30.7392	89.1006	16.2613	75.9408	NM_017572	ILMN_2347068	MAP kinase interacting serine/threonine kinase 2	Hs.515032	2872	MKNK2	19
0.000341	6.15E-04	1098.83	1811.42	958.222	579.394	68.7075	200.266	30.7986	57.8051	NM_004864	ILMN_2188862	Growth differentiation factor 15	Hs.616962	9518	GDF15	19
0.001287	1.68E-03	2608.16	599.626	3675.25	3118.41	266.799	158.493	85.782	620.976	CX782759	ILMN_1837167	HESC3_16_C05.g1_A036 Human embryonic stem cells cDNA clone IMAGE:7476876 5, mRNA sequence	-	-	-	-
0.001964	2.32E-03	3327.25	1827.42	3561.9	3302.52	283.791	90.2969	195.789	260.963	NM_006356	ILMN_1666372	ATP synthase, H+ transporting, mitochondrial F0 complex, subunit d	Hs.514465	10476	ATP5H	17
0.000138	3.35E-04	266.875	147.882	320.805	219.611	11.0095	11.4625	9.60331	20.6863	NM_014474	ILMN_1678095	Sphingomyelin phosphodiesterase, acid-like 3B	Hs.123659	27293	SMPDL3B	1
0.000137	3.35E-04	280.722	155.416	290.419	263.604	19.8091	5.65074	8.1623	8.16459	NM_152365	ILMN_1676322	Chromosome 1 open reading frame 172	Hs.188881	126695	C1orf172	1
0.001876	2.23E-03	395.983	219.816	408.449	363.06	22.5518	26.63	23.5231	23.0498	AF038185	ILMN_1833858	Clone 23700 mRNA sequence	Hs.66187	-	-	2
0.002867	3.17E-03	1454.48	740.197	1612.36	1409.29	116.009	109.271	109.83	120.185	AK026966	ILMN_1843198	Adenylate kinase 3-like 1	Hs.592601	205	AK3L1	1
0.000089	2.75E-04	311.535	166.626	354.1	267.249	19.0572	10.1525	9.19031	16.4762	NM_014231	ILMN_2405756	Vesicle-associated membrane protein 1 (synaptobrevin 1)	Hs.20021	6843	VAMP1	12
0.005941	5.97E-03	500.783	236.702	674.108	443.133	63.1581	14.4499	60.561	80.5622	NM_000841	ILMN_1752843	Glutamate receptor, metabotropic 4	Hs.654847	2914	GRM4	6
0.002324	2.70E-03	1434.09	761.084	1477.23	1355.19	53.7361	74.6928	46.6045	160.803	NM_001085480	ILMN_1751326	Family with sequence similarity 162, member B	Hs.126712	221303	FAM162B	6
0.002453	2.79E-03	973.775	463.433	1159.73	951.536	33.3478	50.2485	86.8218	134.919	NM_005896	ILMN_1696432	Isocitrate dehydrogenase 1 (NADP+), soluble	Hs.593422	3417	IDH1	2
0.000003	3.96E-05	522.607	280.879	573.757	445.729	22.3674	13.5011	11.2326	8.23489	NM_001431	ILMN_1805448	Erythrocyte membrane protein band 4.1-like 2	Hs.486470	2037	EPB41L2	6
0.000218	4.43E-04	917.059	482.815	1068.59	740.445	25.6169	55.0295	20.8038	78.7635	NM_000848	ILMN_2201580	Glutathione S-transferase mu 2 (muscle)	Hs.279837	2946	GSTM2	1
0.000098	2.88E-04	382.564	208.577	418.617	305.409	18.1789	15.8692	21.182	9.88966	NM_203327	ILMN_1746578	Solute carrier family 23 (nucleobase transporters), member 2	Hs.516866	9962	SLC23A2	20
0.00537	5.50E-03	355.538	167.651	405.319	338.339	18.1007	24.6029	57.3958	18.1931	NM_015069	ILMN_2154950	Zinc finger protein 423	Hs.530930	23090	ZNF423	16
0.000002	3.73E-05	959.842	467.59	1205.9	765.138	15.155	15.0043	56.4945	30.0876	NM_006288	ILMN_1779875	Thy-1 cell surface antigen	Hs.719101	7070	THY1	11
0.000022	1.23E-04	360.112	199.254	379.465	276.857	19.079	13.1123	7.3152	3.41046	NM_020812	ILMN_1801226	Dedicator of cytokinesis 6	Hs.591002	57572	DOCK6	19
0.000148	3.41E-04	456.652	250.31	490.108	349.416	8.38604	16.1596	20.2193	31.5291	NM_001236	ILMN_1652237	Carbonyl reductase 3	Hs.154510	874	CBR3	21
0.000137	3.35E-04	1909.15	1019.54	1991.82	1551.47	128.973	50.9345	80.5948	47.9018	NM_001996	ILMN_1700541	Fibulin 1	Hs.24601	2192	FBLN1	22
0.00009	2.77E-04	1204.5	590.61	1401.97	1004.26	31.8298	18.0774	54.9305	104.767	NM_006702	ILMN_1799614	Patatin-like phospholipase domain containing 6	Hs.631863	10908	PNPLA6	19
0.00176	2.13E-03	586.838	307.339	593.751	497.712	41.7793	13.3137	13.5009	56.8167	XR_016056	ILMN_1746917	PREDICTED: similar to WW domain binding protein 1 (LOC729843), mRNA.	-	-	-	-
0.002401	2.76E-03	297.112	156.324	324.832	231.372	25.887	9.53897	30.489	12.9975	NM_033409	ILMN_1740923	Chromosome 20 open reading frame 54	Hs.283865	113278	C20orf54	20
0.000166	3.65E-04	411.03	222.532	425.793	318.031	25.902	8.19	23.1566	8.07206	NM_003105	ILMN_2060115	Sortilin-related receptor, L(DLR class) A repeats-containing	Hs.368592	6653	SORL1	11
0.000877	1.25E-03	484.084	241.779	520.902	408.428	9.74782	37.7268	44.6507	14.746	NM_001042600	ILMN_1665943	Mitogen-activated protein kinase kinase kinase kinase 1	Hs.95424	11184	MAP4K1	19
0.002718	3.04E-03	2057.84	1094.76	2126.11	1605.53	56.5449	1.33113	82.9385	260.724	NM_020145	ILMN_2158336	SH3-domain GRB2-like endophilin B2	Hs.460238	56904	SH3GLB2	9
0.003438	3.71E-03	2902.39	1305.09	3764.63	2391.3	154.014	140.059	187.11	558.172	NM_005678	ILMN_1660000	Small nuclear ribonucleoprotein polypeptide N	Hs.564847	6638	SNRPN	15
0.003741	4.00E-03	276.34	135.649	294.952	235.319	26.5361	6.77121	13.0073	31.6151	NM_145799	ILMN_1661342	Septin 6	Hs.496666	23157	6-Sep	X
0.000041	1.69E-04	473.385	245.397	497.758	369.769	10.9038	16.5621	15.2392	27.2622	NM_152740	ILMN_1804150	3-hydroxyisobutyrate dehydrogenase	Hs.406758	11112	HIBADH	7
0.001468	1.85E-03	502.354	269.7	542.017	365.473	16.5002	12.5924	54.1589	33.1637	NM_003922	ILMN_1786211	Hect (homologous to the E6-AP (UBE3A) carboxyl terminus) domain and RCC1 (CHC1)-like domain (RLD) 1	Hs.210385	8925	HERC1	15
0.00097	1.35E-03	2029.62	1113.09	2032.69	1500.51	36.3887	52.292	122.439	176.114	NM_021210	ILMN_1716913	Trafficking protein particle complex 1	Hs.24379	58485	TRAPPC1	17
0.000327	5.98E-04	413.76	194.415	444.602	367.6	20.5058	10.0677	5.8717	41.5087	NM_020166	ILMN_1760174	Methylcrotonoyl-Coenzyme A carboxylase 1 (alpha)	Hs.47649	56922	MCCC1	3
0.000187	3.98E-04	296.899	161.711	306.323	214.792	12.2076	9.99277	15.7635	15.7122	NM_015328	ILMN_1712786	S-adenosylhomocysteine hydrolase-like 2	Hs.600789	23382	AHCYL2	7
0.000805	1.16E-03	472.582	231.062	513.52	383.136	12.4272	8.68692	45.9188	37.0472	NM_030790	ILMN_1693310	Integrin alpha FG-GAP repeat containing 1	Hs.42217	81533	ITFG1	16
0.000026	1.35E-04	416.813	215.415	436.816	316.724	25.3075	7.82745	7.76252	13.6493	NM_012259	ILMN_1682034	Hairy/enhancer-of-split related with YRPW motif 2	Hs.144287	23493	HEY2	6
0.001814	2.18E-03	551.161	274.751	569.699	439.551	28.9145	24.3164	41.3657	49.123	NM_080820	ILMN_1774432	D-tyrosyl-tRNA deacylase 1 homolog (S. cerevisiae)	Hs.659442	92675	DTD1	20
0.001757	2.13E-03	305.076	160.517	312.131	222.592	8.49488	10.5921	20.2283	31.1266	NM_001080432	ILMN_2288070	Fat mass and obesity associated	Hs.528833	79068	FTO	16
0.000376	6.63E-04	1315.72	615.754	1565.7	1010.92	14.9948	67.3337	134.081	95.5507	NM_000561	ILMN_2391861	Glutathione S-transferase mu 1	Hs.301961	2944	GSTM1	1
0	0.00E+00	1141.84	511.747	1288.26	983.536	13.2194	30.3546	22.8959	42.4656	NM_000414	ILMN_1673795	Hydroxysteroid (17-beta) dehydrogenase 4	Hs.406861	3295	HSD17B4	5
0	0.00E+00	2304.75	974.632	3080.32	1835.68	47.2614	90.7276	96.8355	35.1715	NM_007069	ILMN_1667711	Phospholipase A2, group XVI	Hs.502775	11145	PLA2G16	11
0.000003	3.96E-05	1077.69	546.384	1268.27	717.356	28.0366	33.0727	47.1129	37.6239	NM_006486	ILMN_1672536	Fibulin 1	Hs.24601	2192	FBLN1	22
0.000003	3.96E-05	1039.64	466.296	1093.2	919.058	9.45939	43.1385	44.2267	15.0542	NM_005440	ILMN_1736533	Rho family GTPase 2	Hs.603111	8153	RND2	17
0.000642	9.85E-04	1189.5	597.105	1317.72	828.744	122.847	49.3961	80.792	12.233	NM_173701	ILMN_1727271	Tryptophanyl-tRNA synthetase	Hs.497599	7453	WARS	14
0.000481	7.95E-04	741.648	341.007	799.484	604.66	39.7032	15.8902	76.5348	28.6343	NM_002340	ILMN_1715024	Lanosterol synthase (2,3-oxidosqualene-lanosterol cyclase)	Hs.596543	4047	LSS	21
0.000931	1.32E-03	1548.35	714.199	1732.46	1207.33	49.3897	110.253	46.8177	180.919	NM_001024401	ILMN_1728298	SH3-binding domain kinase 1	Hs.97837	388228	SBK1	16
0.000533	8.63E-04	460.378	249.778	490.87	296.089	3.24036	10.5133	21.1481	49.1712	NM_194324	ILMN_1737283	Thymosin beta 15B	Hs.709594	286527	TMSB15B	X
0.000096	2.85E-04	1190.43	535.209	1295.96	989.281	88.6836	37.971	67.6341	28.8605	NM_000170	ILMN_1806754	Glycine dehydrogenase (decarboxylating)	Hs.584238	2731	GLDC	9
0.002326	2.70E-03	281.337	139.045	312.416	194.387	34.5241	5.49965	20.9048	20.0976	NM_001380	ILMN_1715789	Dedicator of cytokinesis 1	Hs.645702	1793	DOCK1	10
0.001767	2.13E-03	731.212	337.98	771.861	582.161	28.1899	11.1386	101.413	18.8144	NM_001077261	ILMN_1698419	Nuclear receptor co-repressor 2	Hs.137510	9612	NCOR2	12
0.000383	6.73E-04	2185.72	1024.33	2370.81	1659.18	95.3538	130.382	186.923	93.631	NM_022806	ILMN_1656537	Small nuclear ribonucleoprotein polypeptide N	Hs.564847	6638	SNRPN	15
0.00174	2.12E-03	891.416	486.802	894.175	575.516	101.87	7.53213	17.4646	51.6513	NM_198839	ILMN_1772123	Acetyl-Coenzyme A carboxylase alpha	Hs.160556	31	ACACA	17
0.00053	8.61E-04	5011.83	2746.18	5492.35	3030.07	406.31	209.823	274.173	342.617	NM_022805	ILMN_2372082	Small nuclear ribonucleoprotein polypeptide N	Hs.564847	6638	SNRPN	15
0.000046	1.82E-04	2134.36	447.086	2888.37	2191.3	182.6	116.046	188.245	179.196	DA728582	ILMN_1844299	DA728582 NT2RM2 cDNA clone NT2RM2002174 5, mRNA sequence	-	-	-	-
0.002711	3.04E-03	305.828	160.91	310.581	200.788	21.0008	21.4627	31.491	7.10093	NM_015722	ILMN_1771622	Calcyon neuron-specific vesicular protein	Hs.148680	50632	CALY	10
0.000396	6.91E-04	466.54	224.266	473.013	347.668	19.4002	7.67042	44.4962	15.7843	NM_024874	ILMN_1683277	KIAA0319-like	Hs.456507	79932	KIAA0319L	1
0.000138	3.35E-04	846.397	424.492	1066.11	501.214	30.9436	37.9115	22.2716	100.2	NM_006195	ILMN_1810100	Pre-B-cell leukemia homeobox 3	Hs.428027	5090	PBX3	9
0.001573	1.94E-03	423.234	213.868	436.388	283.591	55.2345	9.03868	3.25931	16.2501	NM_013402	ILMN_1670134	Fatty acid desaturase 1	Hs.503546	3992	FADS1	11
0.00001	7.96E-05	357.437	182.078	357.981	241.329	10.559	17.7951	10.3168	2.6976	NM_021992	ILMN_1681737	Thymosin beta 15a	Hs.56145	11013	TMSB15A	X
0.000303	5.61E-04	309.663	152.429	323.949	208.88	12.4753	9.8279	29.0219	10.5426	NM_198595	ILMN_1701998	Actin filament associated protein 1	Hs.529369	60312	AFAP1	4
0.000255	5.00E-04	499.753	300.23	504.751	273.097	24.3555	39.5424	14.8296	16.8093	NM_018291	ILMN_1737604	FGGY carbohydrate kinase domain containing	Hs.444301	55277	FGGY	1
0.001669	2.04E-03	393.11	163.651	422.155	337.365	11.6775	12.4756	28.0689	53.5767	NM_199168	ILMN_1791447	Chemokine (C-X-C motif) ligand 12 (stromal cell-derived factor 1)	Hs.522891	6387	CXCL12	10
0.000101	2.91E-04	238.518	119.093	250.148	152.691	7.89589	2.66181	7.35679	20.4917	NM_022743	ILMN_1741954	SET and MYND domain containing 3	Hs.567571	64754	SMYD3	1
0.000403	7.01E-04	491.006	249.252	533.924	298.759	9.55591	32.6904	46.1167	22.9807	NM_004843	ILMN_1688152	Interleukin 27 receptor, alpha	Hs.132781	9466	IL27RA	19
0.000048	1.87E-04	390.265	187.11	391.683	270.277	19.9877	15.797	17.0729	11.3837	XM_001133189	ILMN_1664608	PREDICTED: inositol polyphosphate-5-phosphatase, 40kDa (INPP5A), mRNA.	-	-	-	-
0.003905	4.16E-03	592.703	293.22	620.619	380.751	88.7014	18.3072	38.8987	12.2073	NM_201274	ILMN_1678692	Myosin phosphatase Rho interacting protein	Hs.462341	23164	MPRIP	17
0.000014	9.35E-05	1424.75	599.586	1642.38	1083.44	39.8911	30.8728	95.2792	66.4319	NM_004930	ILMN_1798980	Capping protein (actin filament) muscle Z-line, beta	Hs.432760	832	CAPZB	1
0.000187	3.98E-04	482.585	242.179	510.652	298.69	28.8732	7.16121	19.7183	38.6311	NM_003273	ILMN_1690040	Transmembrane 7 superfamily member 2	Hs.31130	7108	TM7SF2	11
0.000008	6.87E-05	448.005	198.692	489.185	314.868	18.8665	15.8946	22.5623	7.33566	NM_001001995	ILMN_1704665	Glycoprotein M6B	Hs.495710	2824	GPM6B	X
0.000002	3.73E-05	2937.92	1530.93	3064.2	1686.65	150.993	61.7206	62.0559	41.3403	NM_005412	ILMN_1661264	Serine hydroxymethyltransferase 2 (mitochondrial)	Hs.719098	6472	SHMT2	12
0.000003	3.96E-05	972.585	1222.83	684.234	393.99	62.5585	41.2226	23.4204	24.18	NM_013452	ILMN_1684886	Variable charge, X-linked	Hs.567503	26609	VCX	X
0.000097	2.87E-04	1818.65	663.303	2335.99	1529.19	75.5941	63.8829	45.6331	227.917	NM_005808	ILMN_2392189	CTD (carboxy-terminal domain, RNA polymerase II, polypeptide A) small phosphatase-like	Hs.475963	10217	CTDSPL	3
0.000146	3.41E-04	453.358	198.618	477.035	319.113	15.1232	1.73661	31.477	34.8008	NM_052886	ILMN_1770653	Mal, T-cell differentiation protein 2	Hs.201083	114569	MAL2	8
0.000589	9.34E-04	979.079	448.445	1004.22	654.41	54.6139	20.8836	4.97451	109.911	NM_015085	ILMN_2041236	GTPase activating Rap/RanGAP domain-like 4	Hs.499659	23108	GARNL4	17
0.000026	1.35E-04	859.566	380.875	876.468	602.572	36.619	46.8424	25.3663	29.6257	NM_015440	ILMN_1772521	Methylenetetrahydrofolate dehydrogenase (NADP+ dependent) 1-like	Hs.591343	25902	MTHFD1L	6
0.000014	9.35E-05	674.115	334.09	681.987	403.502	43.3644	13.8124	6.88138	20.5486	NM_014629	ILMN_2132809	Rho guanine nucleotide exchange factor (GEF) 10	Hs.98594	9639	ARHGEF10	8
0.000118	3.14E-04	623.996	285.198	664.88	398.736	40.169	35.9182	36.5176	16.9996	NM_174921	ILMN_1713892	Chromosome 4 open reading frame 34	Hs.576320	201895	C4orf34	4
0.000435	7.49E-04	7302.75	3303.41	7670.65	4745.35	193.437	105.413	449.742	783.765	NM_006184	ILMN_1722634	Nucleobindin 1	Hs.631602	4924	NUCB1	19
0.000004	4.81E-05	419.649	188.233	532.561	236.452	16.2411	4.57385	32.5138	7.82582	NM_005613	ILMN_1758067	Regulator of G-protein signaling 4	Hs.386726	5999	RGS4	1
0.000051	1.94E-04	1977.05	794.684	2051.02	1506.85	31.9079	9.62906	132.469	133.866	NM_058246	ILMN_1793770	DnaJ (Hsp40) homolog, subfamily B, member 6	Hs.719116	10049	DNAJB6	7
0.000846	1.21E-03	1481.06	650.096	1754.87	881.925	178.07	38.6953	156.134	75.8402	NM_004454	ILMN_1739222	Ets variant 5	Hs.43697	2119	ETV5	3
0.000118	3.14E-04	306.354	142.421	329.179	179.656	4.0942	16.4551	25.0972	15.902	NM_018223	ILMN_1653828	Checkpoint with forkhead and ring finger domains	Hs.656770	55743	CHFR	12
0.000646	9.87E-04	502.954	218.72	526.407	314.561	9.34189	27.8347	47.279	42.669	NM_003541	ILMN_1662359	Histone cluster 4, H4	Hs.528055	121504	HIST4H4	12
0.000603	9.48E-04	470.887	216.839	503.862	268.257	21.1425	28.3438	46.5648	32.7074	NM_020804	ILMN_1751020	Protein kinase C and casein kinase substrate in neurons 1	Hs.520087	29993	PACSIN1	6
0.000036	1.61E-04	661.671	270.602	741.059	430.873	47.8413	22.9775	25.5479	33.5584	XM_933796	ILMN_1745778	PREDICTED: solute carrier family 45, member 4, transcript variant 2 (SLC45A4), mRNA.	-	-	-	-
0	0.00E+00	393.737	415.874	227.42	178.538	3.76802	14.5082	8.92297	8.62836	NM_016378	ILMN_2378845	Variable charge, X-linked 2	Hs.279737	51480	VCX2	X
0.000146	3.41E-04	683.549	304.761	735.338	398.095	10.8914	29.9738	54.988	49.5916	NM_006030	ILMN_1711049	Calcium channel, voltage-dependent, alpha 2/delta subunit 2	Hs.476273	9254	CACNA2D2	3
0.000026	1.35E-04	1055.52	1237.23	721.711	405.641	93.2712	22.6334	44.1029	33.7628	NM_016379	ILMN_2366642	Variable charge, X-linked 3A	Hs.278906	51481	VCX3A	X
0.000073	2.44E-04	904.022	393.591	917.201	558.806	32.1931	26.0735	69.3205	40.233	NM_023072	ILMN_2150654	Zinc finger, SWIM-type containing 4	Hs.466015	65249	ZSWIM4	19
0.000104	2.93E-04	1833.6	668.525	1977.85	1445.11	94.5406	67.4381	169.857	58.2904	NM_005896	ILMN_2091347	Isocitrate dehydrogenase 1 (NADP+), soluble	Hs.593422	3417	IDH1	2
0.000985	1.36E-03	1818.8	649.056	1847.26	1496.95	92.7157	125.917	144.529	182.438	NM_021242	ILMN_1668960	MID1 interacting protein 1 (gastrulation specific G12 homolog (zebrafish))	Hs.522605	58526	MID1IP1	X
0.000727	1.07E-03	1425.61	493.089	1501.66	1205.94	89.021	42.0838	89.0161	176.048	NM_006312	ILMN_2340052	Nuclear receptor co-repressor 2	Hs.137510	9612	NCOR2	12
0.000048	1.87E-04	4269.73	1824.54	4610.25	2370.22	79.7447	172.122	101.787	397.638	NM_021154	ILMN_1692938	Phosphoserine aminotransferase 1	Hs.494261	29968	PSAT1	9
0.000003	3.96E-05	721.688	315.221	728.04	404.578	20.8639	18.1267	35.1323	16.2735	NM_006378	ILMN_1687533	Sema domain, immunoglobulin domain (Ig), transmembrane domain (TM) and short cytoplasmic domain, (semaphorin) 4D	Hs.494406	10507	SEMA4D	9
0	0.00E+00	2876.8	1313.95	3005.63	1493.67	55.8154	46.5726	81.0173	107.657	NM_006675	ILMN_1729453	Tetraspanin 9	Hs.504517	10867	TSPAN9	12
0.000109	2.99E-04	252.06	104.733	268.071	145.068	18.5675	1.11502	18.2805	13.4371	NM_031466	ILMN_1711368	Trafficking protein particle complex 9	Hs.654911	83696	TRAPPC9	8
0.000275	5.29E-04	664.082	249.848	672.155	462.603	30.7605	44.0204	32.0412	55.167	NM_003385	ILMN_1676413	Visinin-like 1	Hs.444212	7447	VSNL1	2
0.000282	5.37E-04	835.171	424.634	909.061	376.941	41.5548	7.23567	87.1419	61.9078	NM_001092	ILMN_1672878	Active BCR-related gene	Hs.159306	29	ABR	17
0.000019	1.15E-04	1231	1368.4	783.172	466.812	92.6352	66.1838	35.0323	15.3983	NM_001001888	ILMN_2166716	Variable charge, X-linked 3B	Hs.534814	425054	VCX3B	X
0.000273	5.27E-04	431.3	182.523	515.062	218.843	37.1858	16.126	45.3597	28.9807	NM_016946	ILMN_2406532	F11 receptor	Hs.517293	50848	F11R	1
0.000063	2.24E-04	4966.24	1814.18	5511.66	3256.12	354.985	289.766	285.757	189.964	NM_002633	ILMN_1800659	Phosphoglucomutase 1	Hs.1869	5236	PGM1	1
0.000031	1.46E-04	351.396	151.937	351.594	184.993	18.6189	15.635	15.6055	15.7897	NM_152889	ILMN_1734707	Carbohydrate (chondroitin 4) sulfotransferase 13	Hs.292375	166012	CHST13	3
0.000202	4.22E-04	521.577	198.571	573.261	307.634	46.8384	18.4892	45.012	20.8777	NM_152391	ILMN_1814213	PQ loop repeat containing 3	Hs.274415	130814	PQLC3	2
0.000026	1.35E-04	776.93	293.846	817.029	471.555	31.7794	3.36085	45.8977	50.7452	AK056312	ILMN_1852384	CDNA FLJ31750 fis, clone NT2RI2007406	Hs.655744	-	-	12
0.001649	2.03E-03	2112.48	991.013	2428.58	925.924	19.0924	119.071	326.523	229.115	NM_002773	ILMN_1796461	Protease, serine, 8	Hs.75799	5652	PRSS8	16
0.000116	3.14E-04	569.946	188.291	761.688	345.371	83.8977	9.81529	27.3465	27.8583	NM_003494	ILMN_1810420	Dysferlin, limb girdle muscular dystrophy 2B (autosomal recessive)	Hs.252180	8291	DYSF	2
0.000155	3.49E-04	412.509	145.858	448.424	257.521	36.7577	11.6371	28.5266	25.0088	NM_198565	ILMN_1746148	Leucine rich repeat containing 33	Hs.709536	375387	LRRC33	3
0.000003	3.96E-05	338.568	141.693	348.855	170.158	12.0887	2.89924	20.4834	5.01859	NM_001006932	ILMN_1702501	Ribosomal protein S6 kinase, 90kDa, polypeptide 2	Hs.719131	6196	RPS6KA2	6
0.000127	3.23E-04	1291.41	474.363	1376	738.293	48.0775	65.5182	136.578	36.0834	NM_032641	ILMN_1787541	SplA/ryanodine receptor domain and SOCS box containing 2	Hs.479856	84727	SPSB2	12
0.000041	1.69E-04	650.342	222.942	726.501	395.959	72.4327	7.91982	10.0143	11.552	NM_004289	ILMN_2049766	Nuclear factor (erythroid-derived 2)-like 3	Hs.404741	9603	NFE2L3	7
0.00007	2.40E-04	1692.24	595.006	1715.07	1036.99	34.588	63.291	152.962	81.2632	NM_148172	ILMN_1745806	Phosphatidylethanolamine N-methyltransferase	Hs.287717	10400	PEMT	17
0.000273	5.27E-04	373.941	160.071	453.778	150.02	22.8262	17.7087	56.491	6.34837	NM_004321	ILMN_1759330	Kinesin family member 1A	Hs.516802	547	KIF1A	2
0.000149	3.41E-04	3220.84	1449.98	3332.85	1313.05	197.035	136.284	331.796	94.4717	NM_000717	ILMN_1695157	Carbonic anhydrase IV	Hs.89485	762	CA4	17
0.000939	1.32E-03	845.006	256.961	961.182	565.581	89.9793	24.1779	94.9638	82.4481	NM_005993	ILMN_1795400	Tubulin folding cofactor D	Hs.464391	6904	TBCD	17
0	0.00E+00	704.163	213.203	1051.37	380.885	14.4396	10.4171	58.7942	11.7809	NM_024709	ILMN_1674817	Chromosome 1 open reading frame 115	Hs.519839	79762	C1orf115	1
0.000784	1.14E-03	1570.81	537.424	1572.92	840.767	85.9921	46.5407	140.662	188.037	NM_016337	ILMN_1730622	Enah/Vasp-like	Hs.125867	51466	EVL	14
0.000037	1.61E-04	738.283	215.926	768.626	515.175	48.0298	38.1602	40.3841	33.7063	NM_198560	ILMN_1841495	Lipoma HMGIC fusion partner-like 4	Hs.56782	375323	LHFPL4	3
0.000145	3.41E-04	1094.31	328.665	1159.4	628.721	125.424	28.6044	71.7301	31.2996	NM_001014809	ILMN_1789541	Collapsin response mediator protein 1	Hs.135270	1400	CRMP1	4
0.000239	4.76E-04	476.142	250.351	468.067	423.992	32.8602	19.0713	8.37499	18.5305	NM_004565	ILMN_1763634	Peroxisomal biogenesis factor 14	Hs.149983	5195	PEX14	1
0.000543	8.77E-04	365.545	197.271	354.471	313.757	11.779	29.3048	13.5721	8.33473	NM_014618	ILMN_1741603	Deleted in bladder cancer 1	Hs.532316	1620	DBC1	9
0.00005	1.92E-04	539.035	271.23	522.243	507.636	31.9509	6.7198	9.67616	24.1006	NM_003106	ILMN_2177156	SRY (sex determining region Y)-box 2	Hs.518438	6657	SOX2	3
0.000013	9.35E-05	1421.51	423.122	1455.05	806.495	99.7413	15.4943	87.8882	34.4959	NM_014390	ILMN_1775111	Staphylococcal nuclease and tudor domain containing 1	Hs.122523	27044	SND1	7
0.000072	2.44E-04	805.077	417.59	773.07	705.216	38.3506	36.362	21.5557	22.1451	NM_004462	ILMN_1741096	Farnesyl-diphosphate farnesyltransferase 1	Hs.593928	2222	FDFT1	8
0.000029	1.44E-04	974.282	354.703	1004.05	406.693	94.4309	4.33329	51.7232	8.40722	NM_001076552	ILMN_2336595	Acyl-CoA synthetase short-chain family member 2	Hs.517034	55902	ACSS2	20
0.00015	3.41E-04	7288.28	1782.67	7638.16	6671.37	764.348	546.468	331.94	327.897	XM_926633	ILMN_1681260	PREDICTED: hypothetical protein LOC643272 (LOC643272), mRNA.	-	-	-	-
0.001557	1.93E-03	498.565	253.587	453.793	455.752	12.79	34.9392	30.3934	34.2732	NM_006087	ILMN_1682459	Tubulin, beta 4	Hs.110837	10382	TUBB4	19
0.001853	2.21E-03	419.65	204.885	408.992	379.045	8.89191	35.5091	40.7057	8.16583	NM_003865	ILMN_1742929	HESX homeobox 1	Hs.171980	8820	HESX1	3
0.005777	5.85E-03	849.919	433.694	840.292	698.95	61.2638	41.7993	100.125	30.5618	NM_005505	ILMN_2183409	Scavenger receptor class B, member 1	Hs.709216	949	SCARB1	12
0.000444	7.60E-04	1447.5	720.135	1437.32	1236.16	62.106	100.951	75.6359	58.4171	NM_001640	ILMN_1718023	N-acylaminoacyl-peptide hydrolase	Hs.517969	327	APEH	3
0.00007	2.40E-04	1242.38	679.266	1145.24	960.275	10.5224	13.78	27.4122	79.0905	NM_001457	ILMN_1664922	Filamin B, beta (actin binding protein 278)	Hs.476448	2317	FLNB	3
0.000009	7.38E-05	346.497	182.648	328.011	274.663	2.56612	10.1236	5.01964	15.2847	NM_001006617	ILMN_1691526	Mitogen-activated protein kinase associated protein 1	Hs.495138	79109	MAPKAP1	9
0.000988	1.36E-03	322.054	174.702	279.985	258.36	18.8413	16.9091	16.8807	6.42364	NM_018434	ILMN_1729294	Ring finger protein 130	Hs.484363	55819	RNF130	5
0.000947	1.32E-03	414.79	225.598	391.312	308.927	10.2688	9.12015	28.1223	29.3185	NM_201433	ILMN_1745994	Growth arrest-specific 7	Hs.462214	8522	GAS7	17
0.000358	6.39E-04	445.256	235.362	444.414	327.95	24.8057	10.6053	32.5124	12.1442	NM_152516	ILMN_1761242	Copper metabolism (Murr1) domain containing 1	Hs.468702	150684	COMMD1	2
0.004559	4.78E-03	2057.76	1121.05	1932.59	1522.67	139.245	153.463	135.042	108.945	NM_206917	ILMN_2370091	Nerve growth factor receptor (TNFRSF16) associated protein 1	Hs.719133	27018	NGFRAP1	X
0.004536	4.77E-03	793.016	389.521	782.817	657.953	23.4655	76.1499	48.6274	74.3942	NM_003256	ILMN_1663399	TIMP metallopeptidase inhibitor 4	Hs.591665	7079	TIMP4	3
0.000182	3.91E-04	1484.27	720.62	1479.15	1244.12	70.0489	78.3044	77.279	54.3859	NM_017432	ILMN_1700109	Prostate tumor overexpressed 1	Hs.587979	53635	PTOV1	19
0.000049	1.89E-04	573.74	288.428	568.203	455.134	35.2603	10.6589	22.5904	8.25516	NM_198925	ILMN_1672589	Sema domain, immunoglobulin domain (Ig), transmembrane domain (TM) and short cytoplasmic domain, (semaphorin) 4B	Hs.474935	10509	SEMA4B	15
0.00166	2.03E-03	971.979	537.794	892.845	706.883	56.3941	42.6859	37.6007	68.7372	NM_032593	ILMN_1697820	Histidine triad nucleotide binding protein 2	Hs.70573	84681	HINT2	9
0.001246	1.64E-03	780.797	370.953	762.031	683.535	42.1163	14.9212	84.005	26.8071	NM_001008566	ILMN_1695432	Tyrosylprotein sulfotransferase 2	Hs.632768	8459	TPST2	22
0.000011	8.15E-05	397.044	203.584	388.575	305.179	13.7174	17.465	3.21619	9.36751	NM_020421	ILMN_1698777	AarF domain containing kinase 1	Hs.413208	57143	ADCK1	14
0.000616	9.58E-04	1080.68	501.026	1080.29	957.657	82.9488	23.0075	80.2777	52.662	NM_002902	ILMN_1662129	Reticulocalbin 2, EF-hand calcium binding domain	Hs.79088	5955	RCN2	15
0.000231	4.65E-04	305.552	159.709	305.354	222.7	20.1356	9.22618	18.2496	2.53837	NM_018593	ILMN_1782938	Solute carrier family 16, member 10 (aromatic amino acid transporter)	Hs.591327	117247	SLC16A10	6
0.002453	2.79E-03	261.941	144.548	250.69	182.485	23.4654	10.1793	6.14974	18.6403	NM_031283	ILMN_1733841	Transcription factor 7-like 1 (T-cell specific, HMG-box)	Hs.516297	83439	TCF7L1	2
0.000104	2.93E-04	1036.57	505.041	989.597	860.839	20.4988	22.979	72.6231	38.105	NM_001079539	ILMN_2365465	X-box binding protein 1	Hs.437638	7494	XBP1	22
0.000021	1.21E-04	1280.66	898.448	1200.52	701.201	11.5483	18.4527	70.2036	29.0765	NM_001013251	ILMN_1726456	Solute carrier family 3 (activators of dibasic and neutral amino acid transport), member 2	Hs.502769	6520	SLC3A2	11
0.000142	3.40E-04	413.38	227.16	372.396	295.309	10.7072	18.0071	21.1513	10.1059	NM_014241	ILMN_1725791	Protein tyrosine phosphatase-like (proline instead of catalytic arginine), member A	Hs.114062	9200	PTPLA	10
0.00202	2.38E-03	1159.88	602.964	1099.25	841.778	73.238	93.5883	70.367	36.9212	NM_001387	ILMN_1679262	Dihydropyrimidinase-like 3	Hs.519659	1809	DPYSL3	5
0.005672	5.76E-03	751.024	348.062	719.451	646.273	39.8609	56.1313	22.3359	97.3807	NM_176895	ILMN_2343278	Phosphatidic acid phosphatase type 2A	Hs.696231	8611	PPAP2A	5
0.000022	1.23E-04	2749.97	1383.99	2662.89	2039.07	125.612	98.3164	76.4163	61.2652	NM_000918	ILMN_1719303	Prolyl 4-hydroxylase, beta polypeptide	Hs.464336	5034	P4HB	17
0.001411	1.80E-03	469.578	379.916	379.986	246.953	20.0315	35.5681	17.8335	19.3285	NM_014745	ILMN_1752249	family with sequence similarity 38, member A	-	9780	-	-
0.000156	3.50E-04	1747.17	915.427	1644.39	1236.98	20.2441	112.826	72.0024	59.2224	NM_001099339	ILMN_1810334	COMM domain containing 7	Hs.408427	149951	COMMD7	20
0.004385	4.62E-03	1143.84	619.054	978.712	819.149	44.3254	46.655	52.6508	114.682	NM_017818	ILMN_1711166	WD repeat domain 8	Hs.31714	49856	WDR8	1
0.000194	4.12E-04	1245.12	601.056	1151.03	976.727	40.0288	14.5566	89.5594	53.9196	NM_175624	ILMN_1803197	RAB3A interacting protein (rabin3)	Hs.258209	117177	RAB3IP	12
0.000747	1.09E-03	880.909	630.186	775.347	464.104	41.862	19.2875	60.6431	42.3892	NM_001039476	ILMN_2369580	Chromosome 16 open reading frame 35	Hs.19699	8131	C16orf35	16
0.00002	1.19E-04	377.137	202.228	338.037	259.706	14.9497	10.9641	12.343	5.20177	NM_001290	ILMN_1800697	LIM domain binding 2	Hs.714330	9079	LDB2	4
0.000368	6.53E-04	1576.17	867.222	1478.47	1016.07	102.165	32.4288	19.1772	103.634	NM_001078171	ILMN_1708143	Family with sequence similarity 127, member A	Hs.522789	8933	FAM127A	X
0.00134	1.72E-03	649.944	409.938	623.505	358.543	46.5789	20.4919	32.4385	48.7135	NM_001189	ILMN_1782004	NK3 homeobox 2	Hs.590927	579	NKX3-2	4
0.000589	9.34E-04	1615.23	706.99	1600.86	1405.64	73.5148	177.337	42.3966	30.283	NM_024865	ILMN_1659013	Nanog homeobox	Hs.661360	79923	NANOG	12
0.000171	3.75E-04	605.453	301.334	557.603	448.757	17.2563	15.6635	36.0498	30.5339	NM_015282	ILMN_1700507	Cytoplasmic linker associated protein 1	Hs.469840	23332	CLASP1	2
0.003409	3.69E-03	606.17	274.017	567.027	518.292	31.7259	22.3254	59.9708	55.7388	NM_005197	ILMN_2106902	Forkhead box N3	Hs.434286	1112	FOXN3	14
0.000007	6.21E-05	383.687	207.588	364.686	246.643	11.0446	10.5496	14.8976	5.7164	NM_025224	ILMN_1710092	Zinc finger and BTB domain containing 46	Hs.585028	140685	ZBTB46	20
0.000042	1.72E-04	321.934	167.797	309.721	214.843	11.9548	15.7516	5.40978	12.5716	NM_020655	ILMN_1688801	Junctophilin 3	Hs.592068	57338	JPH3	16
0.000116	3.14E-04	371.834	180.093	337.818	287.618	14.0322	18.498	14.6743	14.2824	NM_181671	ILMN_1670638	Phosphatidylinositol transfer protein, cytoplasmic 1	Hs.591185	26207	PITPNC1	17
0.000689	1.04E-03	3598.66	1925.98	3323.62	2384.6	76.1284	215.174	133.631	263.757	NM_001038	ILMN_1713995	Sodium channel, nonvoltage-gated 1 alpha	Hs.591047	6337	SCNN1A	12
0.00128	1.68E-03	654.062	346.392	616.246	426.897	60.0035	27.6314	12.4071	37.9538	NM_007267	ILMN_1794677	Transmembrane channel-like 6	Hs.632227	11322	TMC6	17
0.000693	1.04E-03	2636.78	1293.98	2387.46	1956.16	89.0803	200.638	158.851	70.6573	NM_006753	ILMN_1778032	Surfeit 6	Hs.274430	6838	SURF6	9
0.000241	4.76E-04	302.027	151.991	296.129	203.184	12.0445	17.479	16.1456	13.6938	NM_018728	ILMN_1808789	Myosin VC	Hs.487036	55930	MYO5C	15
0.001096	1.49E-03	589.859	276.846	552.891	451.855	37.4234	25.577	35.2481	42.3931	XM_373896	ILMN_1671573	PREDICTED: hypothetical LOC388755 (LOC388755), mRNA.	-	388755	-	-
0.000639	9.85E-04	232.523	120.925	222.592	150.963	1.70849	3.41341	13.4053	21.5025	NM_016941	ILMN_1753287	Delta-like 3 (Drosophila)	Hs.127792	10683	DLL3	19
0.000839	1.20E-03	1396.86	934.409	1374.86	698.39	11.5706	62.4701	67.4429	139.978	NM_012228	ILMN_1657977	Methionine sulfoxide reductase B2	Hs.461420	22921	MSRB2	10
0.001318	1.71E-03	349.868	189.247	322.48	220.124	28.4296	8.95038	25.3981	11.2373	NM_001080477	ILMN_2336094	Odz, odd Oz/ten-m homolog 3 (Drosophila)	Hs.130438	55714	ODZ3	4
0.000648	9.88E-04	347.407	185.874	292.298	236.587	13.2475	9.8359	22.588	17.3224	NM_017805	ILMN_1755657	Ras interacting protein 1	Hs.233955	54922	RASIP1	19
0.00208	2.45E-03	353.271	188.156	323.277	225.72	17.2229	27.7669	8.8413	28.09	NM_014914	ILMN_1800530	ArfGAP with GTPase domain, ankyrin repeat and PH domain 1	Hs.435039	116987	AGAP1	2
0.000147	3.41E-04	526.843	314.077	519.85	282.379	25.494	31.9778	17.296	22.841	NM_033445	ILMN_1779648	Histone cluster 3, H2a	Hs.700190	92815	HIST3H2A	1
0.000079	2.56E-04	349.163	243.652	263.939	192.65	18.1287	8.53643	8.40019	7.16798	NM_013302	ILMN_1789171	Eukaryotic elongation factor-2 kinase	Hs.498892	29904	EEF2K	16
0.000089	2.75E-04	609.309	277.581	597.89	447.115	14.5577	18.9085	47.3865	16.1769	NM_001040056	ILMN_2402341	Mitogen-activated protein kinase 3	Hs.861	5595	MAPK3	16
0.000334	6.08E-04	1638.8	779.763	1479.27	1192.71	97.9858	86.7276	86.2817	39.4132	NM_004793	ILMN_1766125	Lon peptidase 1, mitochondrial	Hs.350265	9361	LONP1	19
0.000221	4.46E-04	831.729	424.886	710.512	570.846	4.26174	41.6178	30.9148	48.4605	NM_007254	ILMN_1694111	Polynucleotide kinase 3'-phosphatase	Hs.78016	11284	PNKP	19
0.000271	5.27E-04	1856.26	833.663	1781.92	1409.6	93.0778	106.343	131.376	24.2866	NM_007367	ILMN_1690610	RNA binding protein, autoantigenic (hnRNP-associated with lethal yellow homolog (mouse))	Hs.136947	22913	RALY	20
0.000007	6.21E-05	1345.98	405.813	1394.43	581.805	33.4733	72.8188	70.0609	72.3121	NM_138393	ILMN_1697460	Receptor accessory protein 6	Hs.76277	92840	REEP6	19
0.001607	1.98E-03	542.448	252.94	505.715	393.388	35.7791	26.1216	43.3953	33.1503	NM_015074	ILMN_1735552	Kinesin family member 1B	Hs.97858	23095	KIF1B	1
0.003941	4.19E-03	1206.24	767.701	1157.7	607.142	32.8083	21.5655	115.744	135.356	NM_020895	ILMN_1737157	GRAM domain containing 1A	Hs.515351	57655	GRAMD1A	19
0.00134	1.72E-03	383.719	174.249	373.184	279.705	16.5381	15.0753	38.6043	25.1945	NM_017436	ILMN_1735045	Alpha 1,4-galactosyltransferase	Hs.105956	53947	A4GALT	22
0.001215	1.62E-03	6683.15	3617.1	5689.74	4205.36	406.227	255.823	359.21	402.565	NM_033500	ILMN_2382990	Hexokinase 1	Hs.370365	3098	HK1	10
0.000093	2.80E-04	1879.94	1388.19	1643.04	886.982	86.26	46.9408	21.9076	114.836	NM_005194	ILMN_1693014	CCAAT/enhancer binding protein (C/EBP), beta	Hs.701858	1051	CEBPB	20
0.000393	6.88E-04	2540.84	985.879	2428.25	2475.84	163.345	212.313	108.593	156.747	NM_006875	ILMN_1748283	Pim-2 oncogene	Hs.719294	11040	PIM2	X
0.001241	1.64E-03	454.596	248.973	380.597	278.849	42.444	15.4323	16.0983	10.4434	NM_005841	ILMN_2329914	Sprouty homolog 1, antagonist of FGF signaling (Drosophila)	Hs.436944	10252	SPRY1	4
0.000174	3.78E-04	1461.04	633.52	1441.31	1093.15	72.0728	60.6265	107.435	51.0764	NM_015638	ILMN_2402806	Transient receptor potential cation channel, subfamily C, member 4 associated protein	Hs.168073	26133	TRPC4AP	20
0.000001	2.58E-05	935.344	443.13	878.234	630.777	15.9518	13.4098	40.77	8.71227	NM_198836	ILMN_2331636	Acetyl-Coenzyme A carboxylase alpha	Hs.160556	31	ACACA	17
0.000747	1.09E-03	1660.15	958.607	1493.7	913.909	159.948	55.8951	57.4739	29.2559	NM_012201	ILMN_1772261	Golgi apparatus protein 1	Hs.109731	2734	GLG1	16
0.000452	7.71E-04	349.177	175.136	329.234	216.273	16.0507	10.6462	28.2097	16.6972	NM_032421	ILMN_2352190	CAP-GLY domain containing linker protein 2	Hs.647018	7461	CLIP2	7
0.000197	4.16E-04	869.705	483.559	833.261	471.659	26.668	9.92594	14.1672	80.0798	NM_198723	ILMN_1665526	Transcription elongation factor A (SII), 2	Hs.505004	6919	TCEA2	20
0.000694	1.04E-03	290.562	154.278	289.191	161.219	13.0511	5.38367	33.4523	2.0208	NM_181078	ILMN_1798204	Interleukin 21 receptor	Hs.210546	50615	IL21R	16
0.000279	5.33E-04	2008.15	1094.19	1838.56	1137.74	47.6633	81.9314	78.9053	153.778	NM_015638	ILMN_2402805	Transient receptor potential cation channel, subfamily C, member 4 associated protein	Hs.168073	26133	TRPC4AP	20
0.000158	3.52E-04	3796.06	1895.82	3399.79	2411.02	159.986	140.237	122.818	232.065	NM_002970	ILMN_1753342	Spermidine/spermine N1-acetyltransferase 1	Hs.28491	6303	SAT1	X
0.002231	2.60E-03	1172.98	647.26	950.461	707.11	70.6725	96.0779	23.4734	62.9363	NM_080651	ILMN_1671603	Mediator complex subunit 30	Hs.492612	90390	MED30	8
0.004115	4.37E-03	882.777	387.976	862.306	626.338	97.5792	32.94	82.9498	60.4489	NM_001520	ILMN_1789839	General transcription factor IIIC, polypeptide 1, alpha 220kDa	Hs.371718	2975	GTF3C1	16
0.000492	8.09E-04	479.639	218.592	457.202	327.203	40.66	15.2408	28.9847	17.6714	NM_032108	ILMN_1712914	Sema domain, transmembrane domain (TM), and cytoplasmic domain, (semaphorin) 6B	Hs.465642	10501	SEMA6B	19
0.000068	2.36E-04	400.472	209.978	307.356	266.415	12.5302	21.3254	12.2273	1.03448	NM_007051	ILMN_1667016	Fas (TNFRSF6) associated factor 1	Hs.530402	11124	FAF1	1
0.000981	1.36E-03	662.179	326.901	645.585	393.758	30.5696	71.7359	34.2512	12.7688	NM_201414	ILMN_2404065	Amyloid beta (A4) precursor protein	Hs.434980	351	APP	21
0.002823	3.14E-03	2290.03	1316.1	2215.91	1161.66	111.556	296.973	63.9799	126	NM_080593	ILMN_1796179	Histone cluster 1, H2bk	Hs.437275	85236	HIST1H2BK	6
0.001241	1.64E-03	2521.57	1375.17	1690.04	1768.85	179.511	65.9664	124.262	107.733	NM_015973	ILMN_1682015	Galanin prepropeptide	Hs.278959	51083	GAL	11
0.00264	2.97E-03	4669.38	1797.88	4587.26	4095.34	145.11	594.695	301.249	392.362	NM_013230	ILMN_2060413	CD24 molecule	Hs.694721	100133941	CD24	6
0.000036	1.61E-04	427.434	247.199	348.73	236.075	2.85236	15.7631	13.3383	19.6061	NM_001347	ILMN_1793017	Diacylglycerol kinase, theta 110kDa	Hs.584858	1609	DGKQ	4
0.00235	2.72E-03	297.729	144.946	276.99	181.632	27.1809	24.5867	17.958	10.5748	NM_020248	ILMN_1688103	Catenin, beta interacting protein 1	Hs.463759	56998	CTNNBIP1	1
0.000459	7.74E-04	1069.24	466.635	1006.14	749.147	85.5786	60.3389	57.034	31.4512	NM_145030	ILMN_1741475	Chromosome 7 open reading frame 47	Hs.413359	221908	C7orf47	7
0.000164	3.62E-04	1456.57	637.491	1278.61	1065.57	85.5964	40.522	69.3119	70.7049	NM_005156	ILMN_1768197	ROD1 regulator of differentiation 1 (S. pombe)	Hs.269988	9991	ROD1	9
0.001852	2.21E-03	1442.44	695.163	1356.85	869.111	184.937	39.3411	65.92	22.251	NM_001440	ILMN_1778226	Exostoses (multiple)-like 3	Hs.491354	2137	EXTL3	8
0.000138	3.35E-04	817.718	424.579	740.494	459.878	13.3932	12.6314	71.6359	11.3685	NM_005475	ILMN_1752046	SH2B adaptor protein 3	Hs.506784	10019	SH2B3	12
0.001459	1.84E-03	999.572	238.675	1059.88	588.401	130.677	38.5063	109.931	105.412	NM_181505	ILMN_2304495	Protein phosphatase 1, regulatory (inhibitor) subunit 1B	Hs.286192	84152	PPP1R1B	17
0.003236	3.54E-03	1319.07	614.423	1077.77	896.077	61.8728	76.6807	57.5543	137.822	NM_152326	ILMN_2048607	Ankyrin repeat domain 9	Hs.432945	122416	ANKRD9	14
0.000961	1.34E-03	704.769	465.92	677.926	307.131	25.8509	69.4915	45.9495	34.7257	NM_015374	ILMN_2099301	Unc-84 homolog B (C. elegans)	Hs.517622	25777	UNC84B	22
0.00002	1.19E-04	337.319	166.295	256.518	221.546	14.0669	10.1846	10.7032	4.28774	NM_015063	ILMN_1698846	Solute carrier family 8 (sodium/calcium exchanger), member 2	Hs.172884	6543	SLC8A2	19
0.000422	7.29E-04	6174.36	2856.3	5976.13	3678.37	486.027	354.036	360.922	219.342	NM_013446	ILMN_1671583	Makorin ring finger protein 1	Hs.490347	23608	MKRN1	7
0.00001	7.96E-05	420.027	222.901	382.977	221.585	18.1621	10.8741	5.83385	16.9638	NM_006307	ILMN_1709486	Sushi-repeat-containing protein, X-linked	Hs.15154	8406	SRPX	X
0.000011	8.15E-05	299.075	151.727	227.237	187.553	15.0696	3.82729	6.1737	3.00266	NM_020766	ILMN_1805132	Protocadherin 19	Hs.4993	57526	PCDH19	X
0.000285	5.37E-04	228.587	116.02	206.601	126.174	15.6057	5.55181	9.1667	14.2876	NM_001018073	ILMN_1760649	Phosphoenolpyruvate carboxykinase 2 (mitochondrial)	Hs.75812	5106	PCK2	14
0.00003	1.45E-04	1235.49	502.418	1190.66	881.126	48.2718	38.849	76.6487	34.0954	NM_012317	ILMN_1788250	Leucine zipper, down-regulated in cancer 1	Hs.45231	23641	LDOC1	X
0.002379	2.75E-03	653.938	337.053	531.755	375.498	64.368	40.4863	8.05447	34.4321	NM_002495	ILMN_1812312	NADH dehydrogenase (ubiquinone) Fe-S protein 4, 18kDa (NADH-coenzyme Q reductase)	Hs.528222	4724	NDUFS4	5
0.000028	1.42E-04	405.497	170.16	389.291	267.501	30.3601	7.69475	8.91048	9.13418	NM_006726	ILMN_2153373	LPS-responsive vesicle trafficking, beach and anchor containing	Hs.480938	987	LRBA	4
0.001489	1.87E-03	536.706	279.669	489.943	276.818	18.7343	4.34752	67.1664	21.6392	NM_022059	ILMN_1728478	Chemokine (C-X-C motif) ligand 16	Hs.711652	58191	CXCL16	17
0.000003	3.96E-05	506.925	231.29	499.804	289.159	10.6483	17.8144	23.4317	7.68893	NM_001013690	ILMN_1777759	Fidgetin-like 2	Hs.648218	401720	FIGNL2	12
0.00016	3.55E-04	1057.79	427.673	908.615	798.561	52.2383	56.696	68.1348	14.8011	NM_001002018	ILMN_1757877	Host cell factor C1 regulator 1 (XPO1 dependent)	Hs.719259	54985	HCFC1R1	16
0.001132	1.52E-03	676.541	332.966	656.729	355.319	36.4741	79.004	18.5942	34.8016	NM_080593	ILMN_1813314	Histone cluster 1, H2bk	Hs.437275	85236	HIST1H2BK	6
0.00013	3.26E-04	423.674	201.893	409.654	227.998	21.0084	22.1977	29.8238	10.4811	NM_002517	ILMN_1747067	Neuronal PAS domain protein 1	Hs.79564	4861	NPAS1	19
0.000033	1.53E-04	472.099	205.5	450.292	286.591	18.0673	17.361	19.8179	24.4891	NM_024766	ILMN_1738099	Chromosome 2 open reading frame 34	Hs.468349	79823	C2orf34	2
0.000009	7.38E-05	335.325	178.853	294.978	166.587	1.25921	4.47745	20.1426	7.92504	NM_020404	ILMN_1726589	CD248 molecule, endosialin	Hs.195727	57124	CD248	11
0.000006	5.80E-05	487.988	245.788	398.176	268.065	17.7474	11.6205	15.7767	10.2895	XM_943677	ILMN_1676480	PREDICTED: similar to hypothetical LOC389634 (LOC654053), mRNA.	-	-	-	-
0.005645	5.75E-03	911.397	477.318	808.499	456.787	133.473	50.7826	31.2356	41.8321	NM_005768	ILMN_1805225	Lysophosphatidylcholine acyltransferase 3	Hs.655248	10162	LPCAT3	12
0.00067	1.02E-03	968.373	432.564	884.106	570.022	38.6263	58.424	21.9077	95.4167	NM_023940	ILMN_2148469	RAS-like, family 11, member B	Hs.8035	65997	RASL11B	4
0.000126	3.23E-04	237.105	106.028	214.278	138.949	20.0106	5.53238	7.11194	7.30003	NM_021116	ILMN_2120555	Adenylate cyclase 1 (brain)	Hs.192215	107	ADCY1	7
0.000081	2.61E-04	1284.12	497.427	1259.25	886.512	54.1861	49.6354	83.8773	67.98	NM_005232	ILMN_1664265	EPH receptor A1	Hs.89839	2041	EPHA1	7
0.003163	3.47E-03	244.536	126.222	184.242	134.435	25.8151	4.16574	19.1508	4.28207	NM_000774	ILMN_2149815	Cytochrome P450, family 2, subfamily F, polypeptide 1	Hs.558318	1572	CYP2F1	19
0.000509	8.32E-04	2720.66	951.052	2712.74	2226.1	66.7563	89.0349	274.358	237.773	NM_004426	ILMN_1796710	Polyhomeotic homolog 1 (Drosophila)	Hs.305985	1911	PHC1	12
0.000003	3.96E-05	1503.21	604.679	1351.24	1003.81	66.9035	17.6869	20.6452	55.4191	NM_030622	ILMN_1705403	Cytochrome P450, family 2, subfamily S, polypeptide 1	Hs.98370	29785	CYP2S1	19
0.000318	5.83E-04	1635.27	651.295	1632.05	1031.14	150.8	28.2827	123.77	58.7941	NM_001793	ILMN_1704294	Cadherin 3, type 1, P-cadherin (placental)	Hs.191842	1001	CDH3	16
0.00124	1.64E-03	496.469	247.813	431.965	248.688	47.3006	13.0532	42.1126	13.9658	NM_145245	ILMN_1747281	Ecotropic viral integration site 5-like	Hs.26870	115704	EVI5L	19
0.001443	1.82E-03	424.67	182.348	320.052	283.495	28.3627	27.1679	19.7062	29.8776	NM_032512	ILMN_1708916	PDZ domain containing 4	Hs.92732	57595	PDZD4	X
0.000339	6.13E-04	1100.05	522.11	1015.54	558.55	62.2814	37.6206	63.9391	85.7859	NM_019058	ILMN_1661599	DNA-damage-inducible transcript 4	Hs.523012	54541	DDIT4	10
0.000016	1.06E-04	539.993	217.362	496.35	332.811	8.79566	15.2286	32.6305	20.3998	NM_017653	ILMN_1680130	Dymeclin	Hs.162996	54808	DYM	18
0.00006	2.16E-04	614.863	367.499	464.639	279.223	32.602	24.9334	20.7964	15.4993	NM_002523	ILMN_1685608	Neuronal pentraxin II	Hs.3281	4885	NPTX2	7
0.000141	3.40E-04	584.479	283.159	562.355	278.004	35.0191	21.4718	44.871	20.9993	XM_932919	ILMN_1672738	PREDICTED: similar to ribosomal protein L13a, transcript variant 4 (LOC283340), mRNA.	-	-	-	-
0.000054	2.01E-04	553.143	247.577	546.42	279.685	23.234	24.7701	25.0261	35.6146	NM_003890	ILMN_2302757	Fc fragment of IgG binding protein	Hs.111732	8857	FCGBP	19
0.000803	1.16E-03	1154.73	564.523	1032.86	558.795	69.9518	3.2198	87.5872	101.827	NM_138401	ILMN_2121207	Family with sequence similarity 125, member A	Hs.515243	93343	FAM125A	19
0.000021	1.21E-04	457.549	219.473	385.453	232.63	10.1465	15.1009	28.222	6.3718	NM_145057	ILMN_1774982	CDC42 effector protein (Rho GTPase binding) 5	Hs.415791	148170	CDC42EP5	19
0.000026	1.35E-04	605.956	233.534	592.846	371.628	43.6872	29.5754	13.2156	4.08754	NM_021945	ILMN_1705116	Solute carrier family 22, member 23	Hs.713588	63027	SLC22A23	6
0.000041	1.69E-04	376.905	166.627	325.124	204.077	19.3419	11.9091	21.4161	5.97445	NM_173633	ILMN_1789112	Transmembrane protein 145	Hs.382075	284339	TMEM145	19
0.000941	1.32E-03	875.56	347.293	813.061	521.892	40.617	36.745	49.8966	99.0979	NM_152653	ILMN_1707475	Ubiquitin-conjugating enzyme E2E 2 (UBC4/5 homolog, yeast)	Hs.475688	7325	UBE2E2	3
0.000037	1.61E-04	466.589	186.89	433.114	270.468	25.3847	4.87305	31.9797	8.59658	NM_021923	ILMN_1795865	Fibroblast growth factor receptor-like 1	Hs.193326	53834	FGFRL1	4
0.000611	9.53E-04	493.194	175.154	455.575	349.621	43.4542	31.3145	25.9671	29.8793	NM_001001995	ILMN_1735438	Glycoprotein M6B	Hs.495710	2824	GPM6B	X
0.000087	2.75E-04	416.263	176.896	401.96	213.386	26.1405	21.528	24.9602	13.8168	NM_014747	ILMN_1742382	Regulating synaptic membrane exocytosis 3	Hs.654808	9783	RIMS3	1
0.000019	1.15E-04	437.331	157.294	395.035	300.931	7.47605	12.2527	22.4033	24.3113	NM_213647	ILMN_1730355	Fibroblast growth factor receptor 4	Hs.165950	2264	FGFR4	5
0.000212	4.33E-04	405.326	158.805	385.193	229.342	22.3455	20.8219	36.5557	7.69579	NM_001004416	ILMN_1769316	Uromodulin-like 1	Hs.242520	89766	UMODL1	21
0.000288	5.41E-04	1406.33	589.8	1235.94	760.305	131.655	71.9698	40.8209	45.3113	NM_033290	ILMN_1761858	Midline 1 (Opitz/BBB syndrome)	Hs.27695	4281	MID1	X
0.000136	3.35E-04	606.573	286.805	445.117	319.423	21.6796	38.4043	23.7943	22.2709	NM_001964	ILMN_1762899	Early growth response 1	Hs.326035	1958	EGR1	5
0.000374	6.61E-04	257.066	126.217	185.885	130.928	15.9523	8.02378	19.2905	4.02745	NM_001012978	ILMN_1806473	Brain expressed, X-linked 5	Hs.47209	340542	BEX5	X
0.000087	2.75E-04	351.686	153.793	343.978	165.929	8.15563	11.9617	35.7196	2.75399	NM_004918	ILMN_2382309	T-cell leukemia/lymphoma 1B	Hs.632346	9623	TCL1B	14
0.000003	3.96E-05	296.701	131.528	247.208	149.969	4.65938	16.0576	3.90262	3.55447	NM_133369	ILMN_1712913	Unc-5 homolog A (C. elegans)	Hs.33191	90249	UNC5A	5
0.000091	2.78E-04	1187.83	489.251	1118.29	607.684	42.0833	33.1324	22.6526	112.285	NM_005326	ILMN_1772731	Hydroxyacylglutathione hydrolase	Hs.157394	3029	HAGH	16
0.000547	8.81E-04	546.328	284.64	473.172	227.812	37.1456	1.95312	57.4402	12.4744	NM_001375	ILMN_1796245	Deoxyribonuclease II, lysosomal	Hs.118243	1777	DNASE2	19
0.000118	3.14E-04	634.02	280.617	589.255	292.12	10.6615	33.5137	49.3938	35.0052	NM_003516	ILMN_2144426	Histone cluster 2, H2aa3	Hs.530461	8337	HIST2H2AA3	1
0.000278	5.33E-04	397.006	184.241	359.691	174.674	16.8428	9.02279	44.4115	2.54167	NM_016358	ILMN_1684108	Iroquois homeobox 4	Hs.196927	50805	IRX4	5
0	0.00E+00	2583.14	898.532	2292.9	1673.82	28.7012	67.0449	49.0589	70.3956	NM_173553	ILMN_1666893	Tripartite motif family-like 2	Hs.276429	205860	TRIML2	4
0.000009	7.38E-05	1484.26	644.895	1361.99	676.267	93.1233	14.611	49.3194	46.2252	NM_133443	ILMN_1684158	Glutamic pyruvate transaminase (alanine aminotransferase) 2	Hs.460693	84706	GPT2	16
0.000007	6.21E-05	688.359	233.5	671.266	423.548	16.6671	46.406	23.289	9.38702	NM_020379	ILMN_1713807	Mannosidase, alpha, class 1C, member 1	Hs.197043	57134	MAN1C1	1
0.000093	2.80E-04	454.568	173.209	449.592	229.369	37.07	19.0325	31.7953	4.9009	NM_003013	ILMN_1722898	Secreted frizzled-related protein 2	Hs.481022	6423	SFRP2	4
0.00029	5.43E-04	928.557	319.006	812.49	553.427	33.8199	29.2438	67.2154	81.2316	NM_015982	ILMN_1755354	Y box binding protein 2	Hs.567494	51087	YBX2	17
0.000596	9.43E-04	855.499	328.797	635.574	470.354	30.5733	28.2029	91.9316	30.8616	NM_003634	ILMN_1805916	Nipsnap homolog 1 (C. elegans)	Hs.173878	8508	NIPSNAP1	22
0.001551	1.93E-03	2154.85	851.462	1879.27	999.879	62.9171	131.522	199.044	241.463	NM_000071	ILMN_1804735	Cystathionine-beta-synthase	Hs.533013	875	CBS	21
0.000021	1.21E-04	676.99	273.165	582.912	308.41	45.4449	17.2612	31.5485	8.7712	NM_003517	ILMN_1768973	Histone cluster 2, H2ac	Hs.408067	8338	HIST2H2AC	1
0.000108	2.98E-04	719.385	288.111	699.445	307.729	20.3717	18.3742	74.0318	36.7445	NM_024866	ILMN_1702933	Adrenomedullin 2	Hs.449099	79924	ADM2	22
0.000002	3.73E-05	605.306	230.637	536.866	283.591	24.3204	6.76681	24.5208	20.9271	NM_005319	ILMN_1757406	Histone cluster 1, H1c	Hs.7644	3006	HIST1H1C	6
0.000017	1.11E-04	1496.95	454.023	1424.21	891.612	91.5205	67.0525	79.6452	21.632	NM_177405	ILMN_1751851	Cat eye syndrome chromosome region, candidate 1	Hs.170310	51816	CECR1	22
0.000152	3.44E-04	2175.8	696.682	1893.43	1212.35	144.345	147.814	80.6704	128.741	NM_004973	ILMN_1764177	Jumonji, AT rich interactive domain 2	Hs.630189	3720	JARID2	6
0.000204	4.24E-04	969.273	281.175	858.006	643.373	103.608	27.2535	39.8455	40.3293	NM_213647	ILMN_2410713	Fibroblast growth factor receptor 4	Hs.165950	2264	FGFR4	5
0.000032	1.49E-04	905.921	324.85	749.662	428.676	27.7753	51.1542	54.1817	28.2396	NM_001013725	ILMN_1675258	hypothetical LOC441268	-	441268	-	-
0.000012	8.77E-05	760.865	279.386	704.556	325.443	40.6369	14.854	47.2422	23.8015	NM_002335	ILMN_1702775	Low density lipoprotein receptor-related protein 5	Hs.6347	4041	LRP5	11
0.000006	5.80E-05	1099.11	390.438	1072.01	471.877	83.3748	10.5592	15.349	41.8142	NM_018677	ILMN_1714197	Acyl-CoA synthetase short-chain family member 2	Hs.517034	55902	ACSS2	20
0.000014	9.35E-05	1286.12	397.771	1131.69	705.875	74.9133	39.951	72.0422	16.5425	NM_014214	ILMN_2094061	Inositol(myo)-1(or 4)-monophosphatase 2	Hs.367992	3613	IMPA2	18
0.000018	1.15E-04	1883.31	617.976	1763.22	849.7	116.075	53.6642	66.269	113.135	NM_199245	ILMN_1737611	Vesicle-associated membrane protein 1 (synaptobrevin 1)	Hs.20021	6843	VAMP1	12
0.000001	2.58E-05	531.832	271.907	259.258	222.216	14.3458	10.9888	9.25913	16.484	NM_173798	ILMN_1679984	Zinc finger, CCHC domain containing 12	Hs.21417	170261	ZCCHC12	X
0.000606	9.50E-04	1600.19	746.872	721.837	723.025	103.428	140.305	44.9489	94.1534	NM_006892	ILMN_2328972	DNA (cytosine-5-)-methyltransferase 3 beta	Hs.713611	1789	DNMT3B	20
0.000239	4.76E-04	1665.7	412.706	1625.51	799.291	121.785	22.0847	96.3091	199.722	NM_030629	ILMN_1738075	C-Maf-inducing protein	Hs.709248	80790	CMIP	16
0.000001	2.58E-05	4340.09	1542.45	2020.67	1913.45	122.204	186.451	123.448	62.6291	NM_006892	ILMN_1794692	DNA (cytosine-5-)-methyltransferase 3 beta	Hs.713611	1789	DNMT3B	20
0.000014	9.35E-05	1445.62	217.329	2074.21	715.213	91.2115	41.6339	202.312	22.6285	NM_001017361	ILMN_2087608	Chromosome 6 open reading frame 221	Hs.128326	154288	C6orf221	6
0.000005	5.30E-05	3298.54	1236.21	3086.85	815.556	162.046	29.8228	235.047	105.419	NM_133436	ILMN_1796417	Asparagine synthetase	Hs.489207	440	ASNS	7
0.000007	6.21E-05	1150.67	299.245	1032.58	370.984	48.0716	4.24516	83.9626	54.3355	NM_001500	ILMN_1711227	GDP-mannose 4,6-dehydratase	Hs.144496	2762	GMDS	6
0.000035	1.59E-04	878.537	169.884	816.952	165.849	37.6739	21.9788	115.516	4.77928	NM_004563	ILMN_1671791	Phosphoenolpyruvate carboxykinase 2 (mitochondrial)	Hs.75812	5106	PCK2	14
0	0.00E+00	1143.8	191.388	1049.06	252.327	52.5737	13.4253	56.9121	12.292	NM_016941	ILMN_1736096	Delta-like 3 (Drosophila)	Hs.127792	10683	DLL3	19
0	0.00E+00	1154.92	173.161	963.464	291.841	14.5382	24.5051	60.6142	9.99091	NM_001025290	ILMN_1813998	Developmental pluripotency associated 5	Hs.125331	340168	DPPA5	6
0.000003	3.96E-05	1322.42	186.264	793.294	232.052	70.8269	3.92932	96.2082	24.5617	NM_022055	ILMN_1711988	Potassium channel, subfamily K, member 12	Hs.591586	56660	KCNK12	2
