# Supplementary material for: Acute Hypersensitivity of Pluripotent Testicular Cancer-Derived Embryonal Carcinoma to Low-Dose 5-Aza Deoxycytidine Is Associated with Global DNA Damage-Associated p53 Activation, Anti-Pluripotency and DNA Demethylation
Source: PLoS One. 2012 Dec 27;7(12):e53003. doi: 10.1371/journal.pone.0053003 (PMC3531428; doi:10.1371/journal.pone.0053003)
Supplement: Table S4 — Genes clusters for the PAM analysis of Figure 5C and Figure S3. Clusters of the 1169 genes altered >1.5-fold, p<0.01 ANOVA Benjamini and Hochberg corrected between NT2/D1-R1 control or DNMT3B knockdown cells untreated or treated with low dose 5-aza. (TXT) [file pone.0053003.s009.txt]

Table S4. Genes Clustered in PAM analysis (Fig 5C and Fig S3) 1.5-fold change p < 0.01 ANOVA Benjamini and Hochberg
Condition 1: sh-control
Condition 2 : sh-control + aza
Condition 3 : sh-3B
Condition 4 : sh-3B + aza
Cluster 1	Cluster 1	Cluster 2	Cluster 2	Cluster 3	Cluster 3	Cluster 4	Cluster 4	Cluster 5	Cluster 5	Cluster 6	Cluster 6
Discs, large homolog 3 (Drosophila)	DLG3	Chromosome 1 open reading frame 86	C1orf86	Zinc finger protein 337	ZNF337	Left-right determination factor 2	LEFTY2	EFR3 homolog B (S. cerevisiae)	EFR3B	Ras interacting protein 1	RASIP1
CTD (carboxy-terminal domain, RNA polymerase II, polypeptide A) small phosphatase-like	CTDSPL	Arylformamidase	AFMID	Basic leucine zipper nuclear factor 1	BLZF1	Tumor protein p53	TP53	Diacylglycerol kinase, theta 110kDa	DGKQ	Pellino homolog 1 (Drosophila)	PELI1
Tetratricopeptide repeat domain 31	TTC31	Interleukin 17 receptor B	IL17RB	NOP58 ribonucleoprotein homolog (yeast)	NOP58	Proliferation-associated 2G4, 38kDa	PA2G4	Ecotropic viral integration site 5-like	EVI5L	Histone cluster 4, H4	HIST4H4
Integrin, beta 5	ITGB5	Chromosome 6 open reading frame 153	C6orf153	Neurofilament, heavy polypeptide	NEFH	Hematopoietic cell-specific Lyn substrate 1	HCLS1	Serine/threonine kinase 40	STK40	Copper metabolism (Murr1) domain containing 1	COMMD1
PREDICTED: hypothetical protein LOC642945, transcript variant 2 (LOC642946), mRNA.	-	DPH2 homolog (S. cerevisiae)	DPH2	Asparagine synthetase domain containing 1	ASNSD1	PREDICTED: phosphoglycerate mutase family member 5 (PGAM5), mRNA.	-	FGGY carbohydrate kinase domain containing	FGGY	KIAA0146	KIAA0146
INO80 complex subunit E	INO80E	Mitochondrial carrier triple repeat 1	MCART1	Nuclear RNA export factor 1	NXF1	Tumor necrosis factor receptor superfamily, member 13B	TNFRSF13B	Unc-84 homolog B (C. elegans)	UNC84B	Chromosome 4 open reading frame 34	C4orf34
Rho family GTPase 2	RND2	Ras homolog gene family, member C	RHOC	Family with sequence similarity 175, member B	FAM175B	Metallothionein 1G	MT1G	DNA (cytosine-5-)-methyltransferase 3 beta	DNMT3B	PREDICTED: hypothetical protein LOC645580 (FLJ37453), mRNA.	-
MAD2 mitotic arrest deficient-like 2 (yeast)	MAD2L2	Chromosome 16 open reading frame 48	C16orf48	FAST kinase domains 3	FASTKD3	UTP14, U3 small nucleolar ribonucleoprotein, homolog A (yeast)	UTP14A	Insulin-like growth factor 2 receptor	IGF2R	Arrestin, beta 1	ARRB1
Reticulocalbin 2, EF-hand calcium binding domain	RCN2	Paternally expressed 3	PEG3	Four and a half LIM domains 2	FHL2	FIP1 like 1 (S. cerevisiae)	FIP1L1	Galanin prepropeptide	GAL	Unc-13 homolog B (C. elegans)	UNC13B
Transaldolase 1	TALDO1	Limb bud and heart development homolog (mouse)	LBH	Chromosome 9 open reading frame 6	C9orf6	Programmed cell death 2	PDCD2	G-protein signaling modulator 2 (AGS3-like, C. elegans)	GPSM2	Kinesin family member 13B	KIF13B
Cytidine deaminase	CDA	Phosphoprotein enriched in astrocytes 15	PEA15	Leucine zipper protein 1	LUZP1	Eukaryotic translation initiation factor 4 gamma, 2	EIF4G2	Leprecan-like 1	LEPREL1	Sema domain, immunoglobulin domain (Ig), transmembrane domain (TM) and short cytoplasmic domain, (semaphorin) 4D	SEMA4D
Prostaglandin E synthase 3 (cytosolic)	PTGES3	G protein-coupled receptor 177	GPR177	Programmed cell death 5	PDCD5	Brix domain containing 2	BXDC2	PREDICTED: hypothetical protein LOC730525 (LOC730525), mRNA.	-	UDP glycosyltransferase 3 family, polypeptide A2	UGT3A2
Hydroxysteroid (17-beta) dehydrogenase 4	HSD17B4	Connective tissue growth factor	CTGF	PREDICTED: hypothetical LOC400879, transcript variant 2 (LOC400879), mRNA.	-	Mortality factor 4 like 2	MORF4L2	Leucine rich repeat containing 26	LRRC26	Chromosome 6 open reading frame 221	C6orf221
chromosome 12 open reading frame 32	-	Cell division cycle 37 homolog (S. cerevisiae)	CDC37	PRP40 pre-mRNA processing factor 40 homolog A (S. cerevisiae)	PRPF40A	SMAD family member 7	SMAD7	Leucine rich repeat containing 20	LRRC20	Peroxisomal biogenesis factor 7	PEX7
Pim-2 oncogene	PIM2	Exportin 5	XPO5	NOP56 ribonucleoprotein homolog (yeast)	NOP56	Left-right determination factor 1	LEFTY1	Adrenomedullin 2	ADM2	Methylenetetrahydrofolate dehydrogenase (NADP+ dependent) 1-like	MTHFD1L
Ubiquitin specific peptidase 44	USP44	Leukocyte immunoglobulin-like receptor, subfamily B (with TM and ITIM domains), member 3	LILRB3	DnaJ (Hsp40) homolog, subfamily C, member 9	DNAJC9	High-mobility group box 1-like 1	HMGB1L1	DNA (cytosine-5-)-methyltransferase 3 beta	DNMT3B	Tryptophanyl-tRNA synthetase	WARS
Arginine-glutamic acid dipeptide (RE) repeats	RERE	G protein-coupled receptor 177	GPR177	C-myc-P64 mRNA, initiating from promoter P0, (HLmyc3.1) partial cds	-	Nuclear receptor coactivator 5	NCOA5	X-box binding protein 1	XBP1	Junctophilin 3	JPH3
Lysosomal protein transmembrane 4 beta	LAPTM4B	Cadherin 2, type 1, N-cadherin (neuronal)	CDH2	Anaphase promoting complex subunit 13	ANAPC13	APEX nuclease (multifunctional DNA repair enzyme) 1	APEX1	SH3-domain kinase binding protein 1	SH3KBP1	Adenylate cyclase 1 (brain)	ADCY1
Proteasome (prosome, macropain) activator subunit 1 (PA28 alpha)	PSME1	Ezrin	EZR	Dual-specificity tyrosine-(Y)-phosphorylation regulated kinase 2	DYRK2	Ribosomal protein L6	RPL6	Guanine nucleotide binding protein (G protein), gamma 7	GNG7	Checkpoint with forkhead and ring finger domains	CHFR
Adenylate kinase 3-like 1	AK3L1	Sulfotransferase family, cytosolic, 1A, phenol-preferring, member 1	SULT1A1	Carcinoembryonic antigen-related cell adhesion molecule 1 (biliary glycoprotein)	CEACAM1	UTP14, U3 small nucleolar ribonucleoprotein, homolog A (yeast)	UTP14A	Solute carrier family 27 (fatty acid transporter), member 1	SLC27A1	Nudix (nucleoside diphosphate linked moiety X)-type motif 14	NUDT14
PREDICTED: hypothetical LOC642817 (LOC642817), mRNA.	-	Lectin, galactoside-binding, soluble, 7	LGALS7	RNA binding motif protein 22	RBM22	NOP56 ribonucleoprotein homolog (yeast)	NOP56	PREDICTED: similar to Ankyrin repeat domain protein 11 (Ankyrin repeat-containing cofactor 1) (LOC653103), mRNA.	-	Acyl-Coenzyme A dehydrogenase family, member 10	ACAD10
CD24 molecule	CD24	Coiled-coil domain containing 85C	CCDC85C	Bromodomain and PHD finger containing, 1	BRPF1	PREDICTED: similar to 60 kDa heat shock protein, mitochondrial precursor (Hsp60) (60 kDa chaperonin) (CPN60) (Heat shock protein 60) (HSP-60) (Mitochondrial matrix protein P1) (P60 lymphocyte protein) (HuCHA60) (LOC643300), mRNA.	-	Solute carrier family 3 (activators of dibasic and neutral amino acid transport), member 2	SLC3A2	Visinin-like 1	VSNL1
Protein disulfide isomerase family A, member 6	PDIA6	Proteasome (prosome, macropain) 26S subunit, ATPase, 1	PSMC1	C-myc-P64 mRNA, initiating from promoter P0, (HLmyc3.1) partial cds	-	Heat shock 70kDa protein 8	HSPA8	Early growth response 1	EGR1	Myosin IXA	MYO9A
ATP synthase, H+ transporting, mitochondrial F0 complex, subunit d	ATP5H	GLE1 RNA export mediator homolog (yeast)	GLE1	RNA methyltransferase like 1	RNMTL1	Nucleolar and coiled-body phosphoprotein 1	NOLC1	Ubiquitin-conjugating enzyme E2L 3	UBE2L3	Vesicle-associated membrane protein 1 (synaptobrevin 1)	VAMP1
Polyhomeotic homolog 1 (Drosophila)	PHC1	Cystinosis, nephropathic	CTNS	Ankyrin repeat and SOCS box-containing 9	ASB9	Polymerase (RNA) mitochondrial (DNA directed)	POLRMT	Carbonic anhydrase IV	CA4	Phosphatidylethanolamine N-methyltransferase	PEMT
Intraflagellar transport 52 homolog (Chlamydomonas)	IFT52	Elastin microfibril interfacer 2	EMILIN2	Small nucleolar RNA, C/D box 15B	SNORD15B	Lectin, galactoside-binding, soluble, 3 binding protein	LGALS3BP	Histone cluster 1, H2bk	HIST1H2BK	Hect (homologous to the E6-AP (UBE3A) carboxyl terminus) domain and RCC1 (CHC1)-like domain (RLD) 1	HERC1
Abhydrolase domain containing 12B	ABHD12B	Chromosome 8 open reading frame 37	C8orf37	Interferon gamma receptor 1	IFNGR1	Glutamate decarboxylase 1 (brain, 67kDa)	GAD1	Methylenetetrahydrofolate dehydrogenase (NADP+ dependent) 2, methenyltetrahydrofolate cyclohydrolase	MTHFD2	Cystatin SN	CST1
Ash2 (absent, small, or homeotic)-like (Drosophila)	ASH2L	Potassium voltage-gated channel, subfamily H (eag-related), member 6	KCNH6	TSR1, 20S rRNA accumulation, homolog (S. cerevisiae)	TSR1	Guanine nucleotide binding protein-like 3 (nucleolar)	GNL3	Histone cluster 2, H2aa3	HIST2H2AA3	Kinesin family member 1A	KIF1A
Serine incorporator 2	SERINC2	WD repeat containing, antisense to TP53	WRAP53	Guanine nucleotide binding protein-like 3 (nucleolar)-like	GNL3L	Mannose-6-phosphate receptor (cation dependent)	M6PR	Leucine proline-enriched proteoglycan (leprecan) 1	LEPRE1	LIM domain binding 2	LDB2
Tubulin, beta 4	TUBB4	Pleckstrin homology domain containing, family F (with FYVE domain) member 1	PLEKHF1	Bromodomain containing 8	BRD8	small nucleolar RNA, C/D box 31	-	Unc-5 homolog A (C. elegans)	UNC5A	Non-SMC element 1 homolog (S. cerevisiae)	NSMCE1
Sp8 transcription factor	SP8	G protein-coupled receptor 162	GPR162	Heat shock 105kDa/110kDa protein 1	HSPH1	Glypican 4	GPC4	N-acetylglucosaminidase, alpha-	NAGLU	Excision repair cross-complementing rodent repair deficiency, complementation group 1 (includes overlapping antisense sequenc	ERCC1
DA728582 NT2RM2 cDNA clone NT2RM2002174 5, mRNA sequence	-	Solute carrier family 7 (cationic amino acid transporter, y+ system), member 5	SLC7A5	sideroflexin 4	-	MYC-associated zinc finger protein (purine-binding transcription factor)	MAZ	Tribbles homolog 3 (Drosophila)	TRIB3	Zinc finger and BTB domain containing 46	ZBTB46
Tyrosylprotein sulfotransferase 2	TPST2	Suppressor of cytokine signaling 2	SOCS2	BCL2-associated athanogene 3	BAG3	Casein kinase 2, alpha 1 polypeptide	CSNK2A1	Cytochrome P450, family 2, subfamily F, polypeptide 1	CYP2F1	Secreted frizzled-related protein 2	SFRP2
PREDICTED: similar to Tubulin alpha-2 chain (Alpha-tubulin 2), transcript variant 5 (LOC399942), mRNA.	-	Adaptor-related protein complex 3, mu 2 subunit	AP3M2	Calcium binding tyrosine-(Y)-phosphorylation regulated	CABYR	Chaperonin containing TCP1, subunit 2 (beta)	CCT2	Transmembrane protein 145	TMEM145	PREDICTED: similar to cis-Golgi matrix protein GM130, transcript variant 2 (LOC653344), mRNA.	-
X-box binding protein 1	XBP1	Chymotrypsin-like	CTRL	Dynein, light chain, LC8-type 2	DYNLL2	Ly1 antibody reactive homolog (mouse)	LYAR	Alkaline phosphatase, liver/bone/kidney	ALPL	PREDICTED: inositol polyphosphate-5-phosphatase, 40kDa (INPP5A), mRNA.	-
Leucine rich repeat containing 47	LRRC47	TAF15 RNA polymerase II, TATA box binding protein (TBP)-associated factor, 68kDa	TAF15	Family with sequence similarity 123B	FAM123B	Nodal homolog (mouse)	NODAL	Histone cluster 3, H2a	HIST3H2A	Asparagine-linked glycosylation 9, alpha-1,2-mannosyltransferase homolog (S. cerevisiae)	ALG9
Microsomal glutathione S-transferase 2	MGST2	Transportin 1	TNPO1	Annexin A2	ANXA2	Chromosome 19 open reading frame 46	C19orf46	Fibulin 2	FBLN2	Actinin, alpha 4	ACTN4
Feline sarcoma oncogene	FES	Inositol 1,4,5-triphosphate receptor interacting protein	ITPRIP	Methyltransferase like 13	METTL13	Ribonucleotide reductase M2 polypeptide	RRM2	Methionine sulfoxide reductase B2	MSRB2	Secretoglobin, family 3A, member 2	SCGB3A2
INO80 complex subunit D	INO80D	Coiled-coil domain containing 102A	CCDC102A	Metallothionein 1E	MT1E	Hypoxanthine phosphoribosyltransferase 1	HPRT1	hypothetical protein FLJ22184 (FLJ22184), mRNA.	-	Jumonji, AT rich interactive domain 2	JARID2
Farnesyl-diphosphate farnesyltransferase 1	FDFT1	SPANX family, member D	SPANXD	Ribosomal L1 domain containing 1	RSL1D1	Chromosome 12 open reading frame 11	C12orf11	Transcription elongation factor A (SII), 2	TCEA2	Islet cell autoantigen 1, 69kDa	ICA1
Leucine-rich repeats and immunoglobulin-like domains 1	LRIG1	Serpin peptidase inhibitor, clade E (nexin, plasminogen activator inhibitor type 1), member 1	SERPINE1	Dual specificity phosphatase 5	DUSP5			family with sequence similarity 38, member A	-	Chromosome 20 open reading frame 54	C20orf54
Prostate tumor overexpressed 1	PTOV1	Neuron derived neurotrophic factor	NENF	Muscleblind-like 3 (Drosophila)	MBNL3			hypothetical LOC441268	-	RAB3A interacting protein (rabin3)-like 1	RAB3IL1
Chemokine (C-X-C motif) ligand 12 (stromal cell-derived factor 1)	CXCL12	SERTA domain containing 1	SERTAD1	Zinc finger protein 14	ZNF14			Oligonucleotide/oligosaccharide-binding fold containing 1	OBFC1	Carbohydrate (chondroitin 4) sulfotransferase 13	CHST13
Succinate-CoA ligase, ADP-forming, beta subunit	SUCLA2	Fanconi anemia, complementation group G	FANCG	Sushi domain containing 2	SUSD2			Endothelial PAS domain protein 1	EPAS1	Transient receptor potential cation channel, subfamily C, member 4 associated protein	TRPC4AP
CTP synthase II	CTPS2	PREDICTED: similar to Sorbitol dehydrogenase (L-iditol 2-dehydrogenase) (LOC653381), mRNA.	-	Glutamate decarboxylase 1 (brain, 67kDa)	GAD1			Protocadherin 19	PCDH19	Protein phosphatase 2 (formerly 2A), regulatory subunit B, gamma isoform	PPP2R2C
WD repeat domain 70	WDR70	Trafficking protein particle complex 2-like	TRAPPC2L	Methylmalonic aciduria (cobalamin deficiency) cblC type, with homocystinuria	MMACHC			Neuronal pentraxin II	NPTX2	SWI/SNF related, matrix associated, actin dependent regulator of chromatin, subfamily a, member 2	SMARCA2
Tubby like protein 4	TULP4	solute carrier family 44, member 4	-	Origin recognition complex, subunit 5-like (yeast)	ORC5L			Solute carrier family 25, member 35	SLC25A35	Dedicator of cytokinesis 1	DOCK1
peptidylprolyl isomerase A processed pseudogene	-	Forkhead box O3	FOXO3	HAUS augmin-like complex, subunit 2	HAUS2			LEM domain containing 2	LEMD2	Tripartite motif family-like 2	TRIML2
Solute carrier family 45, member 4	SLC45A4	CXXC finger 1 (PHD domain)	CXXC1	Hypothetical LOC644422	LOC644422			Mediator complex subunit 30	MED30	Delta-like 3 (Drosophila)	DLL3
UDP-GlcNAc:betaGal beta-1,3-N-acetylglucosaminyltransferase 1	B3GNT1	G protein-coupled receptor 177	GPR177	Zinc finger, DHHC-type containing 6	ZDHHC6			Solute carrier family 25 (mitochondrial carrier; phosphate carrier), member 23	SLC25A23	Phospholipase A2, group X	PLA2G10
ADP-ribosylation-like factor 6 interacting protein 6	ARL6IP6	PRKR interacting protein 1 (IL11 inducible)	PRKRIP1	PRP4 pre-mRNA processing factor 4 homolog (yeast)	PRPF4			TRNA splicing endonuclease 15 homolog (S. cerevisiae)	TSEN15	Stanniocalcin 2	STC2
Apolipoprotein B mRNA editing enzyme, catalytic polypeptide-like 3G	APOBEC3G	NFKB repressing factor	NKRF	Epstein-Barr virus induced 3	EBI3			Iroquois homeobox 4	IRX4	Protein tyrosine phosphatase-like (proline instead of catalytic arginine), member A	PTPLA
GLI family zinc finger 2	GLI2	Chromosome 12 open reading frame 45	C12orf45	Platelet-derived growth factor receptor, beta polypeptide	PDGFRB			Eukaryotic elongation factor-2 kinase	EEF2K	Y box binding protein 2	YBX2
Chromosome 5 open reading frame 13	C5orf13	Testis expressed 10	TEX10	G-rich RNA sequence binding factor 1	GRSF1			Nipsnap homolog 1 (C. elegans)	NIPSNAP1	Transmembrane protein 125	TMEM125
mature T-cell proliferation 1	-	Gem (nuclear organelle) associated protein 4	GEMIN4	Cerberus 1, cysteine knot superfamily, homolog (Xenopus laevis)	CER1			Sushi-repeat-containing protein, X-linked	SRPX	Serine hydroxymethyltransferase 2 (mitochondrial)	SHMT2
SMT3 suppressor of mif two 3 homolog 3 (S. cerevisiae)	SUMO3	PREDICTED: chromosome 17 open reading frame 68 (C17orf68), mRNA.	-	Polymerase (RNA) I polypeptide C, 30kDa	POLR1C			Neuroligin 4, X-linked	NLGN4X	WD repeat domain 8	WDR8
Nanog homeobox	NANOG	K(lysine) acetyltransferase 2A	KAT2A	Ribonuclease P/MRP 40kDa subunit	RPP40			Transmembrane protein 132D	TMEM132D	Ubiquitin-conjugating enzyme E2E 2 (UBC4/5 homolog, yeast)	UBE2E2
Ring finger protein 130	RNF130	Similar to hCG38149	LOC728715	Nucleoside phosphorylase	NP			H2A histone family, member J	H2AFJ	Collapsin response mediator protein 1	CRMP1
ATP citrate lyase	ACLY	CKLF-like MARVEL transmembrane domain containing 3	CMTM3	Heat shock 70kDa protein 8	HSPA8			Galanin receptor 2	GALR2	NODAL modulator 3	NOMO3
SRY (sex determining region Y)-box 2	SOX2	Retinitis pigmentosa 9 (autosomal dominant)	RP9	telomerase RNA component	-			Vacuolar protein sorting 8 homolog (S. cerevisiae)	VPS8	Zinc finger, SWIM-type containing 4	ZSWIM4
N-acylaminoacyl-peptide hydrolase	APEH	Dual adaptor of phosphotyrosine and 3-phosphoinositides	DAPP1	Damage-regulated autophagy modulator	DRAM			PREDICTED: similar to NACHT, leucine rich repeat and PYD (pyrin domain) containing 1, transcript variant 1 (LOC730994), mRNA.	-	Lipoma HMGIC fusion partner-like 4	LHFPL4
Forkhead box N3	FOXN3	ATP-binding cassette, sub-family F (GCN20), member 1	ABCF1	MRNA turnover 4 homolog (S. cerevisiae)	MRTO4			Phosphoenolpyruvate carboxykinase 2 (mitochondrial)	PCK2	Acyl-CoA synthetase short-chain family member 2	ACSS2
Lipopolysaccharide-induced TNF factor	LITAF	Budding uninhibited by benzimidazoles 3 homolog (yeast)	BUB3	Solute carrier family 35, member E1	SLC35E1			Hexokinase 1	HK1	Spondin 1, extracellular matrix protein	SPON1
7-dehydrocholesterol reductase	DHCR7	G protein-coupled estrogen receptor 1	GPER	double homeobox A pseudogene 3	-			Phosphoglycerate dehydrogenase	PHGDH	Hydroxyacylglutathione hydrolase	HAGH
CHK2 checkpoint homolog (S. pombe)	CHEK2	UTP23, small subunit (SSU) processome component, homolog (yeast)	UTP23	Metastasis associated 1 family, member 2	MTA2			DNA-damage-inducible transcript 4	DDIT4	Cadherin 3, type 1, P-cadherin (placental)	CDH3
Selenophosphate synthetase 1	SEPHS1	F-box protein 6	FBXO6	Guanine nucleotide binding protein-like 2 (nucleolar)	GNL2			Histone cluster 2, H2ac	HIST2H2AC	Trafficking protein, kinesin binding 1	TRAK1
Methylcrotonoyl-Coenzyme A carboxylase 1 (alpha)	MCCC1	Hairy and enhancer of split 1, (Drosophila)	HES1	Minichromosome maintenance complex component 4	MCM4			Golgi apparatus protein 1	GLG1	ROD1 regulator of differentiation 1 (S. pombe)	ROD1
Mediator complex subunit 25	MED25	calcium binding protein P22 pseudogene (LOC729603) on chromosome 6.	-	NUAK family, SNF1-like kinase, 2	NUAK2			Retinol binding protein 7, cellular	RBP7	Protein tyrosine phosphatase, receptor type, A	PTPRA
Family with sequence similarity 162, member B	FAM162B	Kruppel-like factor 6	KLF6	Zinc fingers and homeoboxes 2	ZHX2			Intersectin 1 (SH3 domain protein)	ITSN1	Serine threonine kinase 39 (STE20/SPS1 homolog, yeast)	STK39
High-mobility group box 3	HMGB3	Mucolipin 3	MCOLN3	SCO cytochrome oxidase deficient homolog 2 (yeast)	SCO2			Lysosomal-associated membrane protein 2	LAMP2	Tryptophanyl-tRNA synthetase	WARS
Low density lipoprotein receptor-related protein 4	LRP4	TraB domain containing	TRABD	N-acetyltransferase 5 (GCN5-related, putative)	NAT5			4-hydroxyphenylpyruvate dioxygenase-like	HPDL	Acyl-CoA thioesterase 7	ACOT7
Spectrin, beta, non-erythrocytic 1	SPTBN1	Eukaryotic translation initiation factor 2C, 2	EIF2C2	B cell RAG associated protein	GALNAC4S-6ST			Chromosome 16 open reading frame 35	C16orf35	Interleukin 27 receptor, alpha	IL27RA
Developmental pluripotency associated 2	DPPA2	hypothetical protein LOC641737 (FLJ44124), mRNA.	-	Guanine nucleotide binding protein-like 3 (nucleolar)	GNL3			Brain expressed, X-linked 5	BEX5	PDZ domain containing 4	PDZD4
Developmental pluripotency associated 3	DPPA3	phosphatidylinositol-5-phosphate 4-kinase, type II, beta	-	Nucleolar protein family 6 (RNA-associated)	NOL6			Phospholysine phosphohistidine inorganic pyrophosphate phosphatase	LHPP	PREDICTED: chromatin modifying protein 6 (CHMP6), mRNA.	-
Scavenger receptor class B, member 1	SCARB1	Fukutin	FKTN	Follistatin	FST			Asparagine synthetase	ASNS	Phospholipase A2, group XVI	PLA2G16
RAB3A interacting protein (rabin3)	RAB3IP	keratin associated protein 21-1	-	Peroxisome proliferator-activated receptor gamma, coactivator-related 1	PPRC1			Low density lipoprotein receptor-related protein associated protein 1	LRPAP1	Protein disulfide isomerase family A, member 5	PDIA5
Growth differentiation factor 3	GDF3	hypothetical protein LOC642947 (LOC642947), mRNA.	-	Prostaglandin E synthase	PTGES			Ubiquitin-conjugating enzyme E2L 6	UBE2L6	DnaJ (Hsp40) homolog, subfamily B, member 6	DNAJB6
Nuclear receptor co-repressor 2	NCOR2	SERTA domain containing 2	SERTAD2	Hypothetical protein FLJ40504	FLJ40504			Cystathionine-beta-synthase	CBS	Vesicle-associated membrane protein 1 (synaptobrevin 1)	VAMP1
Protein kinase (cAMP-dependent, catalytic) inhibitor beta	PKIB	Splicing factor 3a, subunit 3, 60kDa	SF3A3	Mitochondrial GTPase 1 homolog (S. cerevisiae)	MTG1			Synuclein, alpha (non A4 component of amyloid precursor)	SNCA	Deoxyhypusine synthase	DHPS
Septin 6	6-Sep	Cardiotrophin-like cytokine factor 1	CLCF1	RAE1 RNA export 1 homolog (S. pombe)	RAE1			Fas (TNFRSF6)-associated via death domain	FADD	General transcription factor IIIC, polypeptide 1, alpha 220kDa	GTF3C1
Core-binding factor, runt domain, alpha subunit 2; translocated to, 2	CBFA2T2	breast cancer metastasis suppressor 1	-	Family with sequence similarity 119, member A	FAM119A			GDP-mannose pyrophosphorylase A	GMPPA	Odz, odd Oz/ten-m homolog 3 (Drosophila)	ODZ3
Voltage-dependent anion channel 1	VDAC1	KIAA0101	KIAA0101	Fem-1 homolog a (C. elegans)	FEM1A			Cysteine conjugate-beta lyase, cytoplasmic	CCBL1	Propionyl Coenzyme A carboxylase, beta polypeptide	PCCB
Chromosome 17 open reading frame 63	C17orf63	Serine palmitoyltransferase, long chain base subunit 1	SPTLC1	Transcribed locus	-			Fas (TNFRSF6) associated factor 1	FAF1	Chromosome 6 open reading frame 126	C6orf126
Single stranded DNA binding protein 3	SSBP3	TRM1 tRNA methyltransferase 1 homolog (S. cerevisiae)	TRMT1	Catenin (cadherin-associated protein), beta 1, 88kDa	CTNNB1			Chromosome 14 open reading frame 147	C14orf147	S-adenosylhomocysteine hydrolase-like 2	AHCYL2
Receptor (G protein-coupled) activity modifying protein 2	RAMP2	Etoposide induced 2.4 mRNA	EI24	Non-metastatic cells 6, protein expressed in (nucleoside-diphosphate kinase)	NME6			GRAM domain containing 1A	GRAMD1A	Chromosome 14 open reading frame 37	C14orf37
Chromosome 1 open reading frame 172	C1orf172	PR domain containing 4	PRDM4	DNA cross-link repair 1C (PSO2 homolog, S. cerevisiae)	DCLRE1C			Lipin 1	LPIN1	Small nuclear ribonucleoprotein polypeptide N	SNRPN
DCN1, defective in cullin neddylation 1, domain containing 5 (S. cerevisiae)	DCUN1D5	Hairy and enhancer of split 2 (Drosophila)	HES2	Coilin	COIL			NADH dehydrogenase (ubiquinone) Fe-S protein 7, 20kDa (NADH-coenzyme Q reductase)	NDUFS7	Protocadherin beta 5	PCDHB5
Glycine dehydrogenase (decarboxylating)	GLDC	CDC-like kinase 3	CLK3	AOC3 pseudogene (LOC90586) on chromosome 17.	-			Interleukin 21 receptor	IL21R	Adaptor-related protein complex 3, beta 1 subunit	AP3B1
HESC3_16_C05.g1_A036 Human embryonic stem cells cDNA clone IMAGE:7476876 5, mRNA sequence	-	Myoferlin	MYOF	Mitochondrial ribosomal protein S11	MRPS11			Breast carcinoma amplified sequence 4	BCAS4	Metastasis suppressor 1	MTSS1
Adenylate kinase 3-like 1	AK3L1	CGRP receptor component	CRCP	B-cell CLL/lymphoma 11A (zinc finger protein)	BCL11A			Family with sequence similarity 125, member A	FAM125A	Inositol(myo)-1(or 4)-monophosphatase 2	IMPA2
Proteasome (prosome, macropain) 26S subunit, non-ATPase, 1	PSMD1	Zinc finger homeobox 3	ZFHX3	Neuron navigator 2	NAV2			Spectrin, alpha, non-erythrocytic 1 (alpha-fodrin)	SPTAN1	Enoyl Coenzyme A hydratase 1, peroxisomal	ECH1
Latrophilin 1	LPHN1	Colony stimulating factor 1 receptor	CSF1R	Small nuclear ribonucleoprotein 25kDa (U11/U12)	SNRNP25			Mitogen-activated protein kinase kinase 3	MAP2K3	Testis-specific kinase 2	TESK2
PREDICTED: hypothetical protein LOC643272 (LOC643272), mRNA.	-	Ral guanine nucleotide dissociation stimulator	RALGDS	FOS-like antigen 1	FOSL1			Sprouty homolog 1, antagonist of FGF signaling (Drosophila)	SPRY1	KCNE1-like	KCNE1L
Hydroxysteroid (17-beta) dehydrogenase 12	HSD17B12	Zinc finger protein 689	ZNF689	ADAMTS-like 2	ADAMTSL2			5-oxoprolinase (ATP-hydrolysing)	OPLAH	Spermidine/spermine N1-acetyltransferase 1	SAT1
Phosphatidic acid phosphatase type 2A	PPAP2A	Cathepsin B	CTSB	Polymerase (RNA) I polypeptide C, 30kDa	POLR1C			Glutamic pyruvate transaminase (alanine aminotransferase) 2	GPT2	Prolyl 4-hydroxylase, beta polypeptide	P4HB
Apolipoprotein B mRNA editing enzyme, catalytic polypeptide-like 3G	APOBEC3G	Hepatocyte growth factor-regulated tyrosine kinase substrate	HGS	NOP16 nucleolar protein homolog (yeast)	NOP16			Potassium channel, subfamily K, member 12	KCNK12	Dihydropyrimidinase-like 3	DPYSL3
Hypoxia up-regulated 1	HYOU1	PREDICTED: similar to activating signal cointegrator 1 complex subunit 3-like 1 (LOC650909), mRNA.	-	Zinc finger and BTB domain containing 33	ZBTB33			Coactivator-associated arginine methyltransferase 1	CARM1	Calcyon neuron-specific vesicular protein	CALY
Zinc finger protein 423	ZNF423	Zinc finger, AN1-type domain 2A	ZFAND2A	Chromosome 1 open reading frame 163	C1orf163			Adenosine deaminase	ADA	Ets variant 5	ETV5
Clone 23700 mRNA sequence	-	Bone marrow stromal cell antigen 2	BST2	Breast cancer metastasis suppressor 1	BRMS1			Contactin associated protein 1	CNTNAP1	Glycoprotein M6B	GPM6B
HESX homeobox 1	HESX1	GA binding protein transcription factor, beta subunit 2	GABPB2	GLI pathogenesis-related 1 like 1	GLIPR1L1			NADH dehydrogenase (ubiquinone) Fe-S protein 4, 18kDa (NADH-coenzyme Q reductase)	NDUFS4	Patatin-like phospholipase domain containing 6	PNPLA6
Secretory carrier membrane protein 5	SCAMP5	Runt-related transcription factor 3	RUNX3	Sideroflexin 4	SFXN4			DNA (cytosine-5-)-methyltransferase 3 beta	DNMT3B	COMM domain containing 7	COMMD7
Chromosome 10 open reading frame 76	C10orf76	Rho guanine nucleotide exchange factor (GEF) 19	ARHGEF19	PREDICTED: hypothetical LOC644743 (LOC644743), mRNA.	-			T-cell leukemia/lymphoma 1B	TCL1B	Chromosome 16 open reading frame 58	C16orf58
PREDICTED: similar to cyclophilin-LC (COAS2) (LOC653505), mRNA.	-	Mediator complex subunit 19	MED19	Chaperonin containing TCP1, subunit 6A (zeta 1)	CCT6A			Cyclin D2	CCND2	KN motif and ankyrin repeat domains 3	KANK3
Isocitrate dehydrogenase 1 (NADP+), soluble	IDH1	Annexin A1	ANXA1	Polymerase (DNA directed), epsilon 3 (p17 subunit)	POLE3			Roundabout, axon guidance receptor, homolog 3 (Drosophila)	ROBO3	Sprouty homolog 1, antagonist of FGF signaling (Drosophila)	SPRY1
Adenylate kinase 3-like 1	AK3L1	STEAP family member 3	STEAP3	Ankyrin repeat and SOCS box-containing 9	ASB9			Chemokine (C-X-C motif) ligand 16	CXCL16	Regulator of G-protein signaling 4	RGS4
Cingulin-like 1	CGNL1	CDNA clone IMAGE:5261213	-	UTP11-like, U3 small nucleolar ribonucleoprotein, (yeast)	UTP11L			Transducin-like enhancer of split 2 (E(sp1) homolog, Drosophila)	TLE2	Mitogen-activated protein kinase associated protein 1	MAPKAP1
Prickle homolog 1 (Drosophila)	PRICKLE1	Caudal type homeobox 1	CDX1	Eomesodermin homolog (Xenopus laevis)	EOMES			HtrA serine peptidase 1	HTRA1	Chromosome 1 open reading frame 115	C1orf115
PREDICTED: membrane-associated ring finger (C3HC4) 3 (MARCH3), mRNA.	-	Interleukin 2 receptor, beta	IL2RB	Polymerase (RNA) III (DNA directed) polypeptide C (62kD)	POLR3C			NK3 homeobox 2	NKX3-2	Makorin ring finger protein 1	MKRN1
Peroxisomal biogenesis factor 14	PEX14	Inositol 1,4,5-triphosphate receptor, type 3	ITPR3	Zinc finger protein 207	ZNF207			Lysophosphatidylcholine acyltransferase 3	LPCAT3	RNA binding protein, autoantigenic (hnRNP-associated with lethal yellow homolog (mouse))	RALY
Sperm associated antigen 7	SPAG7	Gap junction protein, gamma 1, 45kDa	GJC1	G patch domain containing 4	GPATCH4			CCAAT/enhancer binding protein (C/EBP), beta	CEBPB	Transmembrane 7 superfamily member 2	TM7SF2
MID1 interacting protein 1 (gastrulation specific G12 homolog (zebrafish))	MID1IP1	Ubiquitin specific peptidase 3	USP3	Chromosome 10 open reading frame 2	C10orf2			Hyaluronoglucosaminidase 1	HYAL1	Pyruvate carboxylase	PC
Erythrocyte membrane protein band 4.1-like 2	EPB41L2	Transmembrane protein 150	TMEM150	Vasorin	VASN			Histone cluster 1, H1c	HIST1H1C	Sema domain, immunoglobulin domain (Ig), transmembrane domain (TM) and short cytoplasmic domain, (semaphorin) 4B	SEMA4B
TIMP metallopeptidase inhibitor 4	TIMP4	Nuclear factor of kappa light polypeptide gene enhancer in B-cells 1	NFKB1	Resistance to inhibitors of cholinesterase 8 homolog A (C. elegans)	RIC8A			Histone cluster 1, H2bk	HIST1H2BK	Protein kinase C, alpha	PRKCA
Akirin 2	AKIRIN2	Ribosomal protein L7-like 1	RPL7L1	Wilms tumor 1 interacting protein	-			PREDICTED: similar to ribosomal protein L13a, transcript variant 4 (LOC283340), mRNA.	-	Selenoprotein V	SELV
PREDICTED: similar to WW domain binding protein 1 (LOC729843), mRNA.	-	Family with sequence similarity 65, member B	FAM65B	Heat shock protein 90kDa alpha (cytosolic), class A member 1	HSP90AA1			RAB3 GTPase activating protein subunit 1 (catalytic)	RAB3GAP1	Glutathione S-transferase mu 2 (muscle)	GSTM2
Deleted in bladder cancer 1	DBC1	E74-like factor 3 (ets domain transcription factor, epithelial-specific )	ELF3	Mitochondrial ribosomal protein S17	MRPS17			SH3-domain kinase binding protein 1	SH3KBP1	Serine peptidase inhibitor, Kazal type 2 (acrosin-trypsin inhibitor)	SPINK2
Selenophosphate synthetase 1	SEPHS1	Integrator complex subunit 10	INTS10	Ornithine aminotransferase (gyrate atrophy)	OAT			V-raf-1 murine leukemia viral oncogene homolog 1	RAF1	3-hydroxyisobutyrate dehydrogenase	HIBADH
Host cell factor C1 regulator 1 (XPO1 dependent)	HCFC1R1	ADP-ribosylation factor-like 16	ARL16	Transmembrane 7 superfamily member 3	TM7SF3			Kelch domain containing 4	KLHDC4	Regulating synaptic membrane exocytosis 3	RIMS3
Chromosome 9 open reading frame 140	C9orf140	Zinc finger protein 652	ZNF652	Williams Beuren syndrome chromosome region 22	WBSCR22			Protein phosphatase 1B (formerly 2C), magnesium-dependent, beta isoform	PPM1B	Trafficking protein particle complex 1	TRAPPC1
Isocitrate dehydrogenase 1 (NADP+), soluble	IDH1	Calcium and integrin binding 1 (calmyrin)	CIB1	NOP2 nucleolar protein homolog (yeast)	NOP2			CDC42 effector protein (Rho GTPase binding) 5	CDC42EP5	Thymosin beta 15B	TMSB15B
Protein phosphatase 1, regulatory (inhibitor) subunit 16B	PPP1R16B	Taxilin alpha	TXLNA	Transmembrane protein 99	TMEM99			Solute carrier family 8 (sodium/calcium exchanger), member 2	SLC8A2	RAB37, member RAS oncogene family	RAB37
Mitogen-activated protein kinase kinase kinase kinase 1	MAP4K1	Keratin 80	KRT80	Ornithine decarboxylase 1	ODC1			Zinc finger, CCHC domain containing 12	ZCCHC12	Yip1 interacting factor homolog B (S. cerevisiae)	YIF1B
CD276 molecule	CD276	PREDICTED: proteasome (prosome, macropain) 26S subunit, non-ATPase, 12 (PSMD12), mRNA.	-	Zinc finger protein 816A	ZNF816A			Asparagine synthetase	ASNS	Growth arrest-specific 7	GAS7
Lysosomal protein transmembrane 4 beta	LAPTM4B	Phosphodiesterase 4C, cAMP-specific (phosphodiesterase E1 dunce homolog, Drosophila)	PDE4C	Calponin 3, acidic	CNN3			Developmental pluripotency associated 5	DPPA5	Phosphoserine aminotransferase 1	PSAT1
Actin, beta	ACTB	Minichromosome maintenance complex component 8	MCM8	Mitochondrial ribosomal protein S11	MRPS11			SH2B adaptor protein 3	SH2B3	Calcium/calmodulin-dependent serine protein kinase (MAGUK family)	CASK
Malectin	MLEC	CDNA clone IMAGE:5312122	-	PAK1 interacting protein 1	PAK1IP1			hypothetical protein LOC255783 (LOC255783) on chromosome 19.	-	Prostaglandin F2 receptor negative regulator	PTGFRN
Hypoxia up-regulated 1	HYOU1	Variable charge, X-linked 2	VCX2	islet cell autoantigen 1, 69kDa	-			Alanyl-tRNA synthetase	AARS	Acyl-CoA thioesterase 11	ACOT11
Scribbled homolog (Drosophila)	SCRIB	Keratin associated protein 6-3	KRTAP6-3	Similar to keratin 8	LOC647954			Active BCR-related gene	ABR	Zinc finger CCCH-type containing 4	ZC3H4
Transcribed locus	-	Alkaline phosphatase, placental (Regan isozyme)	ALPP	V-crk sarcoma virus CT10 oncogene homolog (avian)	CRK			PREDICTED: similar to protein phosphatase 2A 48 kDa regulatory subunit isoform 1; serine/threonine protein phosphatase 2A, 48kDa regulatory subunit; PP2A, subunit B, PR48 isoform; PP2A B subunit PR48; NY-REN-8 antigen (LOC390705), misc RNA.	-	GTPase activating Rap/RanGAP domain-like 4	GARNL4
		Galactosidase, alpha	GLA	Growth differentiation factor 11	GDF11			Delta-like 3 (Drosophila)	DLL3	Protein kinase C and casein kinase substrate in neurons 1	PACSIN1
		Zinc finger protein 682	ZNF682	DEAD (Asp-Glu-Ala-Asp) box polypeptide 24	DDX24			Transient receptor potential cation channel, subfamily C, member 4 associated protein	TRPC4AP	FYVE, RhoGEF and PH domain containing 1	FGD1
		Interferon stimulated exonuclease gene 20kDa	ISG20	Serine/threonine kinase 36, fused homolog (Drosophila)	STK36			CTD (carboxy-terminal domain, RNA polymerase II, polypeptide A) small phosphatase 2	CTDSP2	Nucleobindin 1	NUCB1
		Plasminogen activator, urokinase	PLAU	Collagen, type VII, alpha 1	COL7A1			Chromosome 16 open reading frame 68	C16orf68	Family with sequence similarity 168, member A	FAM168A
		SHC SH2-domain binding protein 1	SHCBP1	Methyltransferase like 13	METTL13			Deoxyribonuclease II, lysosomal	DNASE2	Midline 1 (Opitz/BBB syndrome)	MID1
		Cyclin D1	CCND1	Choline/ethanolamine phosphotransferase 1	CEPT1			CD248 molecule, endosialin	CD248	Family with sequence similarity 127, member A	FAM127A
		Poly (ADP-ribose) polymerase family, member 3	PARP3	NOP56 ribonucleoprotein homolog (yeast)	NOP56			Breast carcinoma amplified sequence 4	BCAS4	Dipeptidase 3	DPEP3
		Variable charge, X-linked 2	VCX2	DEAD (Asp-Glu-Ala-Asp) box polypeptide 51	DDX51			WW domain binding protein 2	WBP2	Glutathione S-transferase mu 1	GSTM1
		PREDICTED: phosphoglycerate mutase family member 5 (PGAM5), mRNA.	-	M-phase phosphoprotein 10 (U3 small nucleolar ribonucleoprotein)	MPHOSPH10			Syntaxin 16	STX16	G protein-coupled receptor 98	GPR98
		Apoptosis enhancing nuclease	AEN	Chromosome 12 open reading frame 41	C12orf41			Integrin, alpha 3 (antigen CD49C, alpha 3 subunit of VLA-3 receptor)	ITGA3	Intelectin 2	ITLN2
		DnaJ (Hsp40) homolog, subfamily C, member 28	DNAJC28	Caspase 3, apoptosis-related cysteine peptidase	CASP3			ATP-binding cassette, sub-family B (MDR/TAP), member 9	ABCB9	Trafficking protein particle complex 9	TRAPPC9
		Cell division cycle 20 homolog (S. cerevisiae)	CDC20	Exosome component 2	EXOSC2			PREDICTED: similar to hypothetical LOC389634 (LOC654053), mRNA.	-	Solute carrier family 25, member 42	SLC25A42
		PREDICTED: hypothetical LOC126435 (LOC126435), mRNA	-	CLP1, cleavage and polyadenylation factor I subunit, homolog (S. cerevisiae)	CLP1			Calbindin 2	CALB2	Podoplanin	PDPN
		similar to envelope protein (LOC113386), mRNA.	-	Proteasome (prosome, macropain) subunit, alpha type, 4	PSMA4			Mannosidase, beta A, lysosomal	MANBA	Catenin (cadherin-associated protein), alpha 1, 102kDa	CTNNA1
		Solute carrier family 25 (mitochondrial thiamine pyrophosphate carrier), member 19	SLC25A19	Ring finger protein 34	RNF34			Phosphoenolpyruvate carboxykinase 2 (mitochondrial)	PCK2	Transmembrane 9 superfamily protein member 4	TM9SF4
		Hairy and enhancer of split 4 (Drosophila)	HES4	Regulatory solute carrier protein, family 1, member 1	RSC1A1			Ribosomal protein L39-like	RPL39L	D-tyrosyl-tRNA deacylase 1 homolog (S. cerevisiae)	DTD1
		Syndecan 1	SDC1	Zinc finger protein 621	ZNF621			GDP-mannose 4,6-dehydratase	GMDS	Hairy/enhancer-of-split related with YRPW motif 2	HEY2
		Mitochondrial ribosomal protein S12	MRPS12	Nucleolar protein 8	NOL8			Low density lipoprotein receptor-related protein 5	LRP5	Calcium channel, voltage-dependent, alpha 2/delta subunit 2	CACNA2D2
		Epithelial membrane protein 3	EMP3	Adipose differentiation-related protein	ADFP					PREDICTED: ATPase, Na+/K+ transporting, beta 3 polypeptide, transcript variant 2 (ATP1B3), mRNA.	-
		Chromosome 11 open reading frame 17	C11orf17	Solute carrier family 20 (phosphate transporter), member 1	SLC20A1					Lanosterol synthase (2,3-oxidosqualene-lanosterol cyclase)	LSS
		BTG family, member 2	BTG2	JTV1 gene	JTV1					SH3-domain GRB2-like endophilin B2	SH3GLB2
		Cation channel, sperm associated 2	CATSPER2	DIM1 dimethyladenosine transferase 1-like (S. cerevisiae)	DIMT1L					Myosin VC	MYO5C
		Similar to meteorin, glial cell differentiation regulator-like	LOC653506	Zinc finger, NFX1-type containing 1	ZNFX1					CD19 molecule	CD19
		Signal recognition particle receptor, B subunit	SRPRB	Rho GDP dissociation inhibitor (GDI) beta	ARHGDIB					SAM and SH3 domain containing 1	SASH1
		Cysteine-rich, angiogenic inducer, 61	CYR61	Ribosomal protein L9	RPL9					Chromosome 2 open reading frame 34	C2orf34
		Ring finger protein 1	RING1	Neurotensin	NTS					PREDICTED: hypothetical protein LOC731835 (LOC731835), mRNA.	-
		DMC1 dosage suppressor of mck1 homolog, meiosis-specific homologous recombination (yeast)	DMC1	DTW domain containing 2	DTWD2					Tetratricopeptide repeat domain 15	TTC15
		Chemokine (C-C motif) receptor 7	CCR7	Peptidyl-tRNA hydrolase 2	PTRH2					Arylsulfatase E (chondrodysplasia punctata 1)	ARSE
		Frizzled homolog 2 (Drosophila)	FZD2	Caveolin 1, caveolae protein, 22kDa	CAV1					Phosphatidylinositol-specific phospholipase C, X domain containing 1	PLCXD1
		Arginine vasopressin-induced 1	AVPI1	PREDICTED: hypothetical protein LOC642477, transcript variant 2 (LOC642477), mRNA.	-					SET and MYND domain containing 3	SMYD3
		MAP7 domain containing 1	MAP7D1	Methionine adenosyltransferase II, alpha	MAT2A					Peptidase D	PEPD
		Oral cancer overexpressed 1	ORAOV1	Neuroguidin, EIF4E binding protein	NGDN					Histidine triad nucleotide binding protein 2	HINT2
		Prostate cancer susceptibility candidate	PRAC	General transcription factor IIIC, polypeptide 6, alpha 35kDa	GTF3C6					Fibroblast growth factor 19	FGF19
		Myoferlin	MYOF	Chromosome 21 open reading frame 59	C21orf59					Phenylalanyl-tRNA synthetase 2, mitochondrial	FARS2
		MAP kinase interacting serine/threonine kinase 2	MKNK2	PREDICTED: similar to Keratin, type I cytoskeletal 18 (Cytokeratin-18) (CK-18) (Keratin-18) (K18) (LOC646723), mRNA.	-					Ectonucleotide pyrophosphatase/phosphodiesterase 2	ENPP2
		Chromosome X open reading frame 40A	CXorf40A	Smu-1 suppressor of mec-8 and unc-52 homolog (C. elegans)	SMU1					Transcription factor 7-like 1 (T-cell specific, HMG-box)	TCF7L1
		Cyclin-dependent kinase 10	CDK10	DnaJ (Hsp40) homolog, subfamily C, member 7	DNAJC7					Sortilin-related receptor, L(DLR class) A repeats-containing	SORL1
		G protein-coupled receptor 56	GPR56	Catenin (cadherin-associated protein), beta 1, 88kDa	CTNNB1					PREDICTED: hypothetical LOC388755 (LOC388755), mRNA.	-
		Integrator complex subunit 12	INTS12	Carbonic anhydrase II	CA2					Chromosome 14 open reading frame 159	C14orf159
		DNL-type zinc finger	DNLZ	N-acetyltransferase 5 (GCN5-related, putative)	NAT5					Fibroblast growth factor receptor 4	FGFR4
		Pyrophosphatase (inorganic) 2	PPA2	Ribosomal protein L7-like 1	RPL7L1					Nuclear receptor co-repressor 2	NCOR2
		SID1 transmembrane family, member 2	SIDT2	Solute carrier family 25 (mitochondrial carrier, brain), member 14	SLC25A14					Transmembrane channel-like 6	TMC6
		Growth arrest and DNA-damage-inducible, alpha	GADD45A	Chromosome 20 open reading frame 177	C20orf177					Coronin, actin binding protein, 1B	CORO1B
		AHNAK nucleoprotein	AHNAK	Inhibitor of DNA binding 3, dominant negative helix-loop-helix protein	ID3					Small nuclear ribonucleoprotein polypeptide N	SNRPN
		Tumor protein p63 regulated 1-like	TPRG1L	Voltage-dependent anion channel 3	VDAC3					Nuclear factor (erythroid-derived 2)-like 3	NFE2L3
		Death effector domain containing 2	DEDD2	Zinc finger protein 286A	ZNF286A					CDNA FLJ31750 fis, clone NT2RI2007406	-
		Polyribonucleotide nucleotidyltransferase 1	PNPT1	NOP2 nucleolar protein homolog (yeast)	NOP2					Amyloid beta (A4) precursor protein	APP
		Trafficking protein particle complex 2-like	TRAPPC2L	Neurotrophin 3	NTF3					Proline/serine-rich coiled-coil 1	PSRC1
		Translocase of inner mitochondrial membrane 22 homolog (yeast)	TIMM22	Proteasome (prosome, macropain) subunit, beta type, 10	PSMB10					Tetraspanin 9	TSPAN9
		GATA binding protein 2	GATA2	Protein arginine methyltransferase 5	PRMT5					Dynactin 2 (p50)	DCTN2
		Immediate early response 3	IER3	Zinc finger, matrin type 3	ZMAT3					Arrestin, beta 1	ARRB1
		Keratin associated protein 21-2	KRTAP21-2	Cirrhosis, autosomal recessive 1A (cirhin)	CIRH1A					F11 receptor	F11R
		NACC family member 2, BEN and BTB (POZ) domain containing	NACC2	Cathepsin L1	CTSL1					Actin filament associated protein 1	AFAP1
		Family with sequence similarity 116, member B	FAM116B	PREDICTED: hypothetical protein LOC648852 (LOC648852), mRNA.	-					CUB and Sushi multiple domains 1	CSMD1
		Variable charge, X-linked 2	VCX2	Glutamate decarboxylase 1 (brain, 67kDa)	GAD1					Dehydrogenase/reductase (SDR family) member 7	DHRS7
		Tumor necrosis factor receptor superfamily, member 12A	TNFRSF12A	Keratin 8	KRT8					Glutamate receptor, metabotropic 4	GRM4
		succinate dehydrogenase complex, subunit A, flavoprotein pseudogene 1 (SDHALP1) on chromosome 3.	-	Protein phosphatase 1, regulatory (inhibitor) subunit 11	PPP1R11					Homer homolog 2 (Drosophila)	HOMER2
		Rab9 effector protein with kelch motifs	RABEPK							Fc fragment of IgG binding protein	FCGBP
		Carboxymethylenebutenolidase homolog (Pseudomonas)	CMBL							Acyl-CoA synthetase short-chain family member 2	ACSS2
		OAF homolog (Drosophila)	OAF							Alpha 1,4-galactosyltransferase	A4GALT
		CAMP responsive element binding protein 1	CREB1							Phospholipase A2, group III	PLA2G3
		Chromosome 8 open reading frame 33	C8orf33							Mannosidase, alpha, class 1C, member 1	MAN1C1
		Growth differentiation factor 15	GDF15							Frizzled homolog 7 (Drosophila)	FZD7
		Bone morphogenetic protein 4	BMP4							DEP domain containing 6	DEPDC6
		Interleukin 10	IL10							Leucine zipper, down-regulated in cancer 1	LDOC1
		Leptin receptor	LEPR							Dysferlin, limb girdle muscular dystrophy 2B (autosomal recessive)	DYSF
		E4F transcription factor 1	E4F1							Ankyrin repeat domain 9	ANKRD9
		Zinc fingers and homeoboxes 2	ZHX2							Cystathionase (cystathionine gamma-lyase)	CTH
		Tumor suppressing subtransferable candidate 4	TSSC4							Sphingomyelin phosphodiesterase, acid-like 3B	SMPDL3B
		Notch homolog 1, translocation-associated (Drosophila)	NOTCH1							LPS-responsive vesicle trafficking, beach and anchor containing	LRBA
		NDRG family member 2	NDRG2							Polynucleotide kinase 3'-phosphatase	PNKP
		Transmembrane protein 41B	TMEM41B							Methyltransferase like 7A	METTL7A
		Chromosome 7 open reading frame 27	C7orf27							Glycyl-tRNA synthetase	GARS
		Suppressor of cytokine signaling 2	SOCS2							Phosphatidylinositol transfer protein, cytoplasmic 1	PITPNC1
		Cysteine-rich PDZ-binding protein	CRIPT							Dedicator of cytokinesis 6	DOCK6
		G protein-coupled receptor 56	GPR56							De-etiolated homolog 1 (Arabidopsis)	DET1
		Phenylalanyl-tRNA synthetase, beta subunit	FARSB							Chromosome 11 open reading frame 59	C11orf59
		RNA terminal phosphate cyclase-like 1	RCL1							Protein phosphatase 1, regulatory (inhibitor) subunit 1B	PPP1R1B
		Histidyl-tRNA synthetase	HARS							Monocyte to macrophage differentiation-associated	MMD
		Cathepsin L2	CTSL2							Kinesin family member 1B	KIF1B
		Family with sequence similarity 53, member C	FAM53C							Chromosome 7 open reading frame 47	C7orf47
		Cysteine-serine-rich nuclear protein 1	CSRNP1							Myeloid/lymphoid or mixed-lineage leukemia (trithorax homolog, Drosophila); translocated to, 11	MLLT11
		Serrate RNA effector molecule homolog (Arabidopsis)	SRRT							Cytoplasmic linker associated protein 1	CLASP1
		Leukocyte immunoglobulin-like receptor, subfamily B (with TM and ITIM domains), member 1	LILRB1							Sparc/osteonectin, cwcv and kazal-like domains proteoglycan (testican) 1	SPOCK1
		THO complex 5	THOC5							Polymerase (RNA) I polypeptide D, 16kDa	POLR1D
		Transgelin	TAGLN							Capping protein (actin filament) muscle Z-line, beta	CAPZB
		Activin A receptor, type IB	ACVR1B							Ribosomal protein S6 kinase, 90kDa, polypeptide 2	RPS6KA2
		Tripartite motif-containing 8	TRIM8							Cat eye syndrome chromosome region, candidate 1	CECR1
		Small nuclear RNA activating complex, polypeptide 4, 190kDa	SNAPC4							Mitogen-activated protein kinase 3	MAPK3
		zinc finger protein 486	-							Talin 2	TLN2
		Diacylglycerol lipase, beta	DAGLB							Tubulin folding cofactor D	TBCD
		Transmembrane and ubiquitin-like domain containing 2	TMUB2							Lon peptidase 1, mitochondrial	LONP1
		Cyclin D3	CCND3							EPH receptor A1	EPHA1
		Paired-like homeodomain 1	PITX1							Nerve growth factor receptor (TNFRSF16) associated protein 1	NGFRAP1
		Chromosome 5 open reading frame 28	C5orf28							Catenin, beta interacting protein 1	CTNNBIP1
		Chemokine (C-C motif) receptor 6	CCR6							Cholinergic receptor, nicotinic, beta 1 (muscle)	CHRNB1
		tubulin, alpha pseudogene	-							Acetyl-Coenzyme A carboxylase alpha	ACACA
		Serine hydroxymethyltransferase 1 (soluble)	SHMT1							Procollagen-lysine, 2-oxoglutarate 5-dioxygenase 3	PLOD3
		Williams Beuren syndrome chromosome region 19 pseudogene (LOC389517) on chromosome 7.	-							PQ loop repeat containing 3	PQLC3
		Immediate early response 5	IER5							Brain and reproductive organ-expressed (TNFRSF1A modulator)	BRE
		Variable charge, X-linked 3B	VCX3B							Exostoses (multiple)-like 3	EXTL3
		hypothetical protein LOC649598 (FLJ46309), mRNA.	-							Acetyl-Coenzyme A carboxylase alpha	ACACA
		Ring finger and WD repeat domain 3	RFWD3							Nuclear factor (erythroid-derived 2)-like 1	NFE2L1
		Zinc finger, RAN-binding domain containing 2	ZRANB2							Carbohydrate (N-acetylgalactosamine 4-0) sulfotransferase 8	CHST8
		Variable charge, X-linked	VCX							CAP-GLY domain containing linker protein 2	CLIP2
		PREDICTED: G-protein signalling modulator 1 (AGS3-like, C. elegans) (GPSM1), mRNA.	-							Surfeit 6	SURF6
		Histone deacetylase 1	HDAC1							Uromodulin-like 1	UMODL1
		Neuroblastoma breakpoint family, member 10	NBPF10							Chromosome 11 open reading frame 71	C11orf71
		Chromosome X open reading frame 40B	CXorf40B							Thymosin beta 15a	TMSB15A
		CD68 molecule	CD68							Solute carrier family 6 (neurotransmitter transporter, glycine), member 9	SLC6A9
		REX4, RNA exonuclease 4 homolog (S. cerevisiae)	REXO4							Chromosome 7 open reading frame 26	C7orf26
		Coiled-coil domain containing 21	CCDC21							Protease, serine, 8	PRSS8
		PREDICTED: similar to Keratin, type I cytoskeletal 14 (Cytokeratin-14) (CK-14) (Keratin-14) (K14) (LOC400578), mRNA.	-							Tetratricopeptide repeat domain 39B	TTC39B
		CD44 molecule (Indian blood group)	CD44							RAS-like, family 11, member B	RASL11B
		GLI pathogenesis-related 2	GLIPR2							Carbonyl reductase 3	CBR3
		Interferon regulatory factor 7	IRF7							Solute carrier family 39 (metal ion transporter), member 11	SLC39A11
		Interleukin 18 (interferon-gamma-inducing factor)	IL18							Mal, T-cell differentiation protein 2	MAL2
		TAR (HIV-1) RNA binding protein 2	TARBP2							Cytochrome P450, family 2, subfamily S, polypeptide 1	CYP2S1
		NLR family, pyrin domain containing 8	NLRP8							Peroxisomal biogenesis factor 11 beta	PEX11B
		Chromodomain helicase DNA binding protein 8	CHD8							Adaptor-related protein complex 3, delta 1 subunit	AP3D1
		Cyclin-dependent kinase inhibitor 1A (p21, Cip1)	CDKN1A							Integrin alpha FG-GAP repeat containing 1	ITFG1
		Lectin, galactoside-binding, soluble, 7B	LGALS7B							Signal transducer and activator of transcription 5A	STAT5A
		WD repeat domain 75	WDR75							Fibulin 1	FBLN1
		Protein tyrosine phosphatase, receptor type, A	PTPRA							Rho GTPase activating protein 4	ARHGAP4
		MAP/microtubule affinity-regulating kinase 2	MARK2							Zinc finger protein, multitype 1	ZFPM1
		IMP (inosine monophosphate) dehydrogenase 1	IMPDH1							Myosin phosphatase Rho interacting protein	MPRIP
		Chromosome 10 open reading frame 58	C10orf58							Chromosome 17 open reading frame 58	C17orf58
		Transcribed locus	-							SplA/ryanodine receptor domain and SOCS box containing 2	SPSB2
		Coagulation factor II (thrombin) receptor	F2R							Talin 1	TLN1
		Keratin 17	KRT17							Fibroblast growth factor receptor-like 1	FGFRL1
		Block of proliferation 1	BOP1							Fibulin 1	FBLN1
		Adrenomedullin	ADM							Transforming, acidic coiled-coil containing protein 2	TACC2
		Mediator complex subunit 10	MED10							Protein tyrosine phosphatase, receptor type, K	PTPRK
		Four jointed box 1 (Drosophila)	FJX1							LanC lantibiotic synthetase component C-like 1 (bacterial)	LANCL1
		28S ribosomal RNA (LOC100008589).	-							Carnitine palmitoyltransferase 1A (liver)	CPT1A
		Solute carrier family 9 (sodium/hydrogen exchanger), member 3 regulator 1	SLC9A3R1							Fibroblast growth factor receptor 4	FGFR4
		Protein inhibitor of activated STAT, 4	PIAS4							Small nuclear ribonucleoprotein polypeptide N	SNRPN
		OCIA domain containing 1	OCIAD1							Neuronal PAS domain protein 1	NPAS1
		ankyrin repeat domain 30B	-							Pre-B-cell leukemia homeobox 1	PBX1
		Sequestosome 1	SQSTM1							Like-glycosyltransferase	LARGE
		Transcription factor A, mitochondrial	TFAM							CAP-GLY domain containing linker protein 2	CLIP2
		Pseudouridylate synthase 1	PUS1							Notch homolog 3 (Drosophila)	NOTCH3
		T-box 3	TBX3							Ankyrin repeat domain 35	ANKRD35
		Heat shock 70kDa protein 1A	HSPA1A							Low density lipoprotein receptor-related protein 8, apolipoprotein e receptor	LRP8
		Smith-Magenis syndrome chromosome region, candidate 7-like	SMCR7L							Mitogen-activated protein kinase kinase kinase 7 interacting protein 1	MAP3K7IP1
		PREDICTED: similar to Nuclear envelope pore membrane protein POM 121 (Pore membrane protein of 121 kDa) (P145) (LOC730316), mRNA.	-							Dymeclin	DYM
		Nasal embryonic LHRH factor	NELF							Acetyl-Coenzyme A acetyltransferase 2	ACAT2
		NUAK family, SNF1-like kinase, 2	NUAK2							Pre-B-cell leukemia homeobox 3	PBX3
		Chemokine (C-X-C motif) ligand 14	CXCL14							Rho guanine nucleotide exchange factor (GEF) 10	ARHGEF10
		Prohibitin	PHB							Tumor protein, translationally-controlled 1	TPT1
		Methylphosphate capping enzyme	MEPCE							Receptor accessory protein 6	REEP6
		Upstream transcription factor 1	USF1							Cytochrome c oxidase subunit VIIc	COX7C
		Bromodomain and PHD finger containing, 3	BRPF3							F-box and leucine-rich repeat protein 20	FBXL20
		Forkhead box O4	FOXO4							AarF domain containing kinase 1	ADCK1
		Tetratricopeptide repeat domain 4	TTC4							Solute carrier family 23 (nucleobase transporters), member 2	SLC23A2
		E74-like factor 4 (ets domain transcription factor)	ELF4							Solute carrier family 16, member 10 (aromatic amino acid transporter)	SLC16A10
		Dual specificity phosphatase 14	DUSP14							Tumor suppressing subtransferable candidate 1	TSSC1
		Regulatory solute carrier protein, family 1, member 1	RSC1A1							KIAA0319-like	KIAA0319L
		Ubiquitin-conjugating enzyme E2, J1 (UBC6 homolog, yeast)	UBE2J1							Chromosome 6 open reading frame 106	C6orf106
		Exosome component 10	EXOSC10							Chromosome 7 open reading frame 50	C7orf50
		Ribosomal protein L29	RPL29							Microsomal glutathione S-transferase 3	MGST3
		Neuroblastoma breakpoint family, member 10	NBPF10							Solute carrier family 29 (nucleoside transporters), member 2	SLC29A2
		proteasome (prosome, macropain) inhibitor subunit 1 (PI31)	-							Chromosome 19 open reading frame 62	C19orf62
		Peroxisomal proliferator-activated receptor A interacting complex 285	PRIC285							PREDICTED: solute carrier family 45, member 4, transcript variant 2 (SLC45A4), mRNA.	-
		PREDICTED: similar to Zinc finger protein 418 (LOC400721), mRNA.	-							Integrin, alpha 9	ITGA9
		Baculoviral IAP repeat-containing 5	BIRC5							Phosphoglucomutase 1	PGM1
		Methyltransferase like 1	METTL1							Transmembrane protein 9	TMEM9
		IMP4, U3 small nucleolar ribonucleoprotein, homolog (yeast)	IMP4							Acetoacetyl-CoA synthetase	AACS
		Claudin 10	CLDN10							Cysteine-rich secretory protein LCCL domain containing 2	CRISPLD2
		Bromodomain containing 9	BRD9							Protein phosphatase 1H (PP2C domain containing)	PPM1H
		Pleckstrin homology domain containing, family G (with RhoGef domain) member 3	PLEKHG3							Transmembrane protein 185A	TMEM185A
		Peter pan homolog (Drosophila)	PPAN							Coiled-coil-helix-coiled-coil-helix domain containing 6	CHCHD6
		CUE domain containing 1	CUEDC1							Sulfatase modifying factor 2	SUMF2
		Von Willebrand factor C and EGF domains	VWCE							Enah/Vasp-like	EVL
		Nuclear factor (erythroid-derived 2), 45kDa	NFE2							ArfGAP with GTPase domain, ankyrin repeat and PH domain 1	AGAP1
		Autoimmune regulator	AIRE							Chromosome 17 open reading frame 58	C17orf58
		MAS-related GPR, member F	MRGPRF							C-Maf-inducing protein	CMIP
		Mannose-6-phosphate receptor binding protein 1	M6PRBP1							Fatty acid desaturase 1	FADS1
		Hairy and enhancer of split 2 (Drosophila)	HES2							Microtubule-actin crosslinking factor 1	MACF1
		Variable charge, X-linked 3A	VCX3A							SH3-binding domain kinase 1	SBK1
		Growth arrest and DNA-damage-inducible, alpha	GADD45A							ST6 beta-galactosamide alpha-2,6-sialyltranferase 1	ST6GAL1
		ATPase, Ca++ transporting, plasma membrane 4	ATP2B4							COX17 cytochrome c oxidase assembly homolog (S. cerevisiae)	COX17
		Mediator complex subunit 20	MED20							Midline 1 (Opitz/BBB syndrome)	MID1
		Thymine-DNA glycosylase	TDG							Fidgetin-like 2	FIGNL2
		Chromosome 9 open reading frame 80	C9orf80							Staphylococcal nuclease and tudor domain containing 1	SND1
		CD68 molecule	CD68							Solute carrier family 22, member 23	SLC22A23
		Glucosamine-6-phosphate deaminase 1	GNPDA1							Fat mass and obesity associated	FTO
		SRY (sex determining region Y)-box 15	SOX15							Filamin B, beta (actin binding protein 278)	FLNB
		Chromosome 16 open reading frame 93	C16orf93							Stromal cell derived factor 4	SDF4
		NMD3 homolog (S. cerevisiae)	NMD3							Sema domain, transmembrane domain (TM), and cytoplasmic domain, (semaphorin) 6B	SEMA6B
		Spastic paraplegia 7 (pure and complicated autosomal recessive)	SPG7							Thymosin beta 15B	TMSB15B
		Collagen, type XVII, alpha 1	COL17A1							Thy-1 cell surface antigen	THY1
		PREDICTED: similar to Keratin, type I cytoskeletal 16 (Cytokeratin-16) (CK-16) (Keratin-16) (K16) (MGC102966), misc RNA.	-							Sodium channel, nonvoltage-gated 1 alpha	SCNN1A
		Solute carrier family 16, member 12 (monocarboxylic acid transporter 12)	SLC16A12							Nucleoporin 210kDa	NUP210
		Casein kinase 1, delta	CSNK1D							Ubiquitin specific peptidase 44	USP44
		Solute carrier family 2 (facilitated glucose transporter), member 1	SLC2A1							Glycoprotein M6B	GPM6B
		Congenital dyserythropoietic anemia, type I	CDAN1							Transmembrane emp24 domain trafficking protein 2	TMED2
		Zinc finger protein 430	ZNF430							Chemokine-like factor	CKLF
		Chromosome 11 open reading frame 82	C11orf82							Leucine rich repeat containing 33	LRRC33
		SPRY domain containing 5	SPRYD5							NOL1/NOP2/Sun domain family, member 7	NSUN7
		H2A histone family, member Y	H2AFY							Ring finger protein 150	RNF150
		Solute carrier family 2 (facilitated glucose transporter), member 3	SLC2A3
		TRNA splicing endonuclease 34 homolog (S. cerevisiae)	TSEN34
		NEDD4 binding protein 2	N4BP2
		chromosome 14 open reading frame 80	-
		Cingulin	CGN
		olfactory receptor, family 7, subfamily E, member 156 pseudogene	-
		Cellular retinoic acid binding protein 2	CRABP2
