# Supplementary material for: Acute Hypersensitivity of Pluripotent Testicular Cancer-Derived Embryonal Carcinoma to Low-Dose 5-Aza Deoxycytidine Is Associated with Global DNA Damage-Associated p53 Activation, Anti-Pluripotency and DNA Demethylation
Source: PLoS One. 2012 Dec 27;7(12):e53003. doi: 10.1371/journal.pone.0053003 (PMC3531428; doi:10.1371/journal.pone.0053003)
Supplement: Table S5 — Genes with DNA methylation changes with 5-aza or DNMT3B knockdown in NT2/D1-R1 cells altered >1.2-fold, p<0.01 ANOVA Benjamini and Hochberg corrected. (TXT) [file pone.0053003.s010.txt]

Table S5. Genes with DNA methylation changes with 5-aza or DNMT3B knockdown 1.2-fold change p < 0.01 ANOVA Benjamini and Hochberg
Condition 1 : sh-Ctrl
Condition 2 : sh-Ctrl+5aza
Condition 3 : sh-3b
Condition 4 : sh3B+5aza
ANOVA	Benjamini and Hochberg	mean 1	mean 2	mean 3	mean 4	SEM 1	SEM 2	SEM 3	SEM 4	Gene Identifier	Other ID	Gene Title
0.000036	3.31E-04	0.118992	0.236809	0.755164	0.768222	0.00715	0.105926	0.006833	0.014404	cg19616230	cg19616230	SLC34A2
0.000009	1.28E-04	0.131217	0.200025	0.670344	0.673249	0.003951	0.069543	0.029102	0.014112	cg13060646	cg13060646	ADFP
0	0.00E+00	0.202442	0.211736	0.779641	0.800671	0.011708	0.013293	0.026243	0.025753	cg02608019	cg02608019	SYK
0	0.00E+00	0.156313	0.159502	0.603664	0.579707	0.006014	0.005201	0.022408	0.012292	cg18738906	cg18738906	SCNN1A
0.000026	2.66E-04	0.141858	0.151032	0.502462	0.471515	0.008012	0.003568	0.042703	0.040681	cg25650110	cg25650110	ZDHHC8
0.000008	1.18E-04	0.116711	0.110396	0.535681	0.507155	0.005932	0.004544	0.019794	0.057214	cg25718402	cg25718402	CLDN7
0	0.00E+00	0.148715	0.13331	0.623338	0.64981	0.004559	0.006846	0.013559	0.014367	cg21825027	cg21825027	SH3YL1
0.000005	8.46E-05	0.197776	0.239437	0.518763	0.589257	0.015994	0.031177	0.025534	0.020908	cg07312445	cg07312445	FLJ14001
0	0.00E+00	0.188415	0.164908	0.691974	0.696769	0.006461	0.006774	0.005566	0.0304	cg14304761	cg14304761	SYK
0.000001	2.80E-05	0.339066	0.351478	0.802629	0.839546	0.014972	0.054617	0.003368	0.004208	cg14338887	cg14338887	GNMT
0	0.00E+00	0.265329	0.276896	0.614625	0.647105	0.023553	0.0144	0.010535	0.0168	cg05745851	cg05745851	CCDC62
0.000163	9.90E-04	0.17447	0.193178	0.375412	0.413677	0.007665	0.039617	0.015671	0.019873	cg04763192	cg04763192	C1orf88
0.000004	7.35E-05	0.182171	0.186423	0.400236	0.438436	0.009151	0.019891	0.014022	0.018138	cg06254453	cg06254453	HIST1H3F
0.000001	2.80E-05	0.305218	0.327361	0.697187	0.688622	0.018103	0.014294	0.009814	0.035672	cg10104451	cg10104451	ARC
0.000002	4.66E-05	0.164834	0.148626	0.510458	0.582089	0.008418	0.004347	0.04145	0.022036	cg19222480	cg19222480	UBE2C
0.000043	3.76E-04	0.224495	0.236022	0.492169	0.499036	0.012576	0.02817	0.008008	0.038016	cg10025443	cg10025443	SYK
0.000001	2.80E-05	0.200387	0.172377	0.601282	0.651953	0.014926	0.00899	0.019094	0.042521	cg10449070	cg10449070	ALDH2
0.000042	3.69E-04	0.201998	0.215346	0.412751	0.391463	0.005688	0.031203	0.015123	0.008373	cg04809136	cg04809136	SF3B14
0.000138	8.75E-04	0.260098	0.301975	0.496638	0.482814	0.009425	0.027336	0.009162	0.034802	cg05801648	cg05801648	SYK
0.000093	6.61E-04	0.153292	0.147338	0.439439	0.469797	0.017094	0.011611	0.053395	0.026806	cg07160163	cg07160163	SYK
0.000955	3.99E-03	0.181755	0.190386	0.334636	0.359063	0.011224	0.020228	0.022722	0.033527	cg10088985	cg10088985	CXCL5
0.000031	2.98E-04	0.172133	0.161373	0.516901	0.495717	0.019661	0.014818	0.010361	0.054493	cg25836159	cg25836159	AGGF1
0.000034	3.17E-04	0.344137	0.386641	0.576387	0.604216	0.015213	0.032693	0.011432	0.016096	cg03833068	cg03833068	HIST1H2BN
0.000032	3.04E-04	0.270252	0.310185	0.438643	0.472765	0.021343	0.007586	0.014179	0.014582	cg04355435	cg04355435	TMEM125
0.000003	6.09E-05	0.3968	0.467359	0.6266	0.656133	0.013269	0.022811	0.009636	0.006816	cg17965019	cg17965019	HIST1H3J
0.000186	1.11E-03	0.490682	0.62722	0.718396	0.77501	0.017235	0.042293	0.013588	0.011451	cg10608333	cg10608333	HIST1H4K
0.000013	1.64E-04	0.382481	0.430895	0.594997	0.624895	0.006613	0.020208	0.006609	0.02438	cg21663122	cg21663122	HIST1H2BH
0.000007	1.08E-04	0.550865	0.558636	0.862016	0.866347	0.030974	0.024883	0.019263	0.012163	cg17838026	cg17838026	KCNC3
0.000066	5.13E-04	0.537451	0.607209	0.838328	0.77486	0.021926	0.031483	0.022352	0.018607	cg14652095	cg14652095	HIST1H1A
0.000681	3.04E-03	0.41517	0.452508	0.667638	0.592239	0.014293	0.025325	0.035495	0.032463	cg09967877	cg09967877	SYT12
0.00039	1.99E-03	0.538263	0.629837	0.71305	0.808081	0.019395	0.01496	0.020316	0.039237	cg18943383	cg18943383	HIST1H3H
0.000001	2.80E-05	0.389698	0.398566	0.562636	0.593239	0.005761	0.011809	0.005836	0.014434	cg17384145	cg17384145	HIST1H2AM
0.000002	4.66E-05	0.300834	0.285285	0.730228	0.776536	0.006777	0.056994	0.010016	0.005234	cg24101359	cg24101359	GNMT
0.000244	1.38E-03	0.569091	0.638106	0.77467	0.834149	0.006068	0.012219	0.037646	0.029851	cg23372001	cg23372001	HIST1H4J
0	0.00E+00	0.222272	0.200632	0.564846	0.555479	0.007902	0.015494	0.028633	0.008706	cg16076328	cg16076328	TACSTD1
0.000014	1.74E-04	0.30147	0.326945	0.425545	0.418177	0.005256	0.004527	0.006266	0.014807	cg10523019	cg10523019	RHBDD1
0.000004	7.35E-05	0.62886	0.694831	0.894511	0.843752	0.015749	0.017604	0.016393	0.006175	cg22136753	cg22136753	CSRP2BP
0	0.00E+00	0.215084	0.210383	0.508602	0.533844	0.012176	0.005824	0.019736	0.003051	cg00055233	cg00055233	RLN1
0.002191	7.69E-03	0.294359	0.32328	0.37975	0.42127	0.005568	0.008082	0.023396	0.019779	cg01389761	cg01389761	TERC
0.000004	7.35E-05	0.636172	0.685167	0.891864	0.845904	0.010968	0.024822	0.011511	0.001802	cg14436761	cg14436761	RAMP2
0	0.00E+00	0.27303	0.267418	0.635254	0.676125	0.009121	0.007951	0.009101	0.007562	cg18611847	cg18611847	RGS16
0.000009	1.28E-04	0.649032	0.736342	0.862063	0.852303	0.022462	0.012985	0.00593	0.002933	cg26990660	cg26990660	RAMP2
0.002599	8.80E-03	0.131623	0.156588	0.185341	0.154856	0.001991	0.008672	0.006297	0.00669	cg03447931	cg03447931	BMP6
0.000056	4.55E-04	0.384534	0.408337	0.532483	0.505393	0.009993	0.008709	0.009972	0.017574	cg26021627	cg26021627	UNQ9433
0.000418	2.09E-03	0.232595	0.214915	0.502958	0.618412	0.013501	0.027296	0.038025	0.074079	cg16756998	cg16756998	ZDHHC8
0.000058	4.66E-04	0.432191	0.433311	0.565345	0.614924	0.010694	0.016329	0.011537	0.021568	cg25885771	cg25885771	HIST1H2AK
0.000687	3.06E-03	0.24421	0.377837	0.25456	0.274303	0.015668	0.011147	0.015433	0.015616	cg04947838	cg04947838	ARFGEF1
0.000014	1.74E-04	0.239406	0.26143	0.316048	0.305758	0.005851	0.00511	0.006399	0.001236	cg17660026	cg17660026	ST13
0.000187	1.11E-03	0.436601	0.43793	0.589803	0.581085	0.009364	0.017468	0.027089	0.004207	cg24110050	cg24110050	TCTEX1D1
0.000172	1.04E-03	0.455331	0.479246	0.617322	0.574785	0.018994	0.017349	0.014437	0.005777	cg04481779	cg04481779	IL20RA
0.000317	1.69E-03	0.300599	0.305567	0.391077	0.40634	0.012649	0.004343	0.018337	0.006703	cg11787839	cg11787839	IQCG
0.001848	6.69E-03	0.546207	0.548924	0.694404	0.757743	0.034699	0.040573	0.015611	0.018439	cg03221914	cg03221914	HIST1H2AJ
0.002976	9.80E-03	0.176721	0.183643	0.256647	0.20643	0.002503	0.015446	0.00679	0.013046	cg17554194	cg17554194	HLA-B
0.001858	6.72E-03	0.33171	0.35335	0.452468	0.39821	0.024813	0.012388	0.009276	0.003781	cg06220958	cg06220958	MYH2
0.001562	5.88E-03	0.140679	0.209108	0.146057	0.154088	0.006955	0.011504	0.008568	0.005813	cg02169098	cg02169098	XRCC6
0	0.00E+00	0.221289	0.181555	0.534154	0.534755	0.012999	0.005847	0.003041	0.011668	cg19528976	cg19528976	FLJ39237
0.000488	2.35E-03	0.455337	0.558572	0.556106	0.52822	0.014338	0.005326	0.012936	0.008603	cg02008169	cg02008169	ZNF267
0.002672	9.00E-03	0.419477	0.429167	0.530544	0.544865	0.015288	0.022952	0.025893	0.006857	cg22054191	cg22054191	POU2F2
0.000326	1.73E-03	0.604322	0.616235	0.781937	0.760226	0.027143	0.011639	0.018815	0.019132	cg24898753	cg24898753	FTH1
0.002403	8.27E-03	0.352803	0.449733	0.41084	0.399166	0.012214	0.00843	0.014173	0.010217	cg20229788	cg20229788	GCKR
0.002974	9.79E-03	0.48011	0.68352	0.496139	0.532238	0.01555	0.026411	0.037977	0.025776	cg05257610	cg05257610	PRO1853
0.000951	3.98E-03	0.504398	0.532939	0.613939	0.646767	0.019629	0.023774	0.008976	0.009094	cg17550582	cg17550582	SLC2A10
0.000243	1.38E-03	0.392719	0.397758	0.479767	0.507873	0.007275	0.012821	0.016325	0.009144	cg15982308	cg15982308	AGPAT1
0.000813	3.51E-03	0.512471	0.51424	0.643312	0.629515	0.019005	0.027772	0.001497	0.00852	cg18735146	cg18735146	TTC10
0	0.00E+00	0.231965	0.224087	0.503698	0.544985	0.003603	0.009313	0.018564	0.010663	cg03679581	cg03679581	RLN2
0.000009	1.28E-04	0.472975	0.488644	0.603624	0.539679	0.003846	0.011272	0.002774	0.009633	cg16832407	cg16832407	TRPM3
0.000003	6.09E-05	0.726844	0.742241	0.896866	0.86699	0.00806	0.003615	0.006099	0.015958	cg18023724	cg18023724	LOC92345
0.001893	6.80E-03	0.348262	0.38319	0.42107	0.380613	0.008601	0.008036	0.007709	0.008592	cg00340102	cg00340102	ERGIC3
0.000592	2.74E-03	0.23121	0.231355	0.280816	0.268473	0.003313	0.009324	0.006218	0.002165	cg26312150	cg26312150	TWIST1
0.001161	4.65E-03	0.300786	0.308893	0.375449	0.331212	0.008039	0.003919	0.014449	0.002719	cg03589001	cg03589001	MORF4L1
0.000002	4.66E-05	0.599647	0.605178	0.727739	0.686219	0.008563	0.004597	0.005403	0.007968	cg10631471	cg10631471	ABCC11
0.000298	1.61E-03	0.291141	0.386691	0.293446	0.29207	0.004897	0.010021	0.009867	0.01325	cg05492270	cg05492270	RNF121
0.000658	2.96E-03	0.134893	0.162115	0.144458	0.143648	0.002468	0.003378	0.001333	0.003133	cg00841581	cg00841581	STAG1
0.000008	1.18E-04	0.668976	0.669087	0.835187	0.717435	0.010264	0.01563	0.007794	0.002173	cg01437411	cg01437411	ATN1
0.001353	5.23E-03	0.152774	0.18364	0.157153	0.163647	0.000966	0.004929	0.00417	0.002977	cg14195915	cg14195915	SFRS4
0.001123	4.54E-03	0.158412	0.158964	0.196232	0.162279	0.003565	0.007549	0.003823	0.001681	cg12562500	cg12562500	CLPP
0.000549	2.59E-03	0.152583	0.116179	0.368798	0.314891	0.010942	0.010613	0.040736	0.036045	cg08139833	cg08139833	NDUFS8
0.000005	8.46E-05	0.303642	0.299702	0.642057	0.62135	0.025413	0.024315	0.01288	0.027617	cg14021073	cg14021073	BRSK2
0.000069	5.32E-04	0.229074	0.226694	0.436042	0.490414	0.004518	0.01216	0.02593	0.037521	cg15134649	cg15134649	MT1E
0.000039	3.51E-04	0.257874	0.226095	0.515099	0.538423	0.008854	0.006221	0.040128	0.032346	cg16896647	cg16896647	SYK
0	0.00E+00	0.23976	0.220374	0.485523	0.463995	0.006173	0.001149	0.010489	0.013877	cg04377282	cg04377282	NODAL
0.000001	2.80E-05	0.147999	0.143144	0.269637	0.305458	0.001703	0.001969	0.003394	0.014659	cg10238818	cg10238818	CYYR1
0	0.00E+00	0.327191	0.28641	0.605534	0.664839	0.015514	0.010123	0.014574	0.006602	cg23696834	cg23696834	GNMT
0.000001	2.80E-05	0.221054	0.211105	0.427577	0.404404	0.003402	0.015299	0.014464	0.009012	cg18565355	cg18565355	RBM35A
0.000378	1.95E-03	0.272331	0.248781	0.510136	0.510492	0.041328	0.015453	0.025353	0.037247	cg27020690	cg27020690	TERC
0.000001	2.80E-05	0.266804	0.231416	0.488115	0.507114	0.006498	0.016604	0.012168	0.015723	cg08463485	cg08463485	ILDR1
0.000019	2.15E-04	0.283922	0.254031	0.530197	0.51431	0.028173	0.018211	0.016812	0.019835	cg16891895	cg16891895	RGS16
0.000004	7.35E-05	0.330105	0.315784	0.582756	0.596754	0.006829	0.029863	0.019654	0.006258	cg04676561	cg04676561	HIST1H1B
0.000011	1.46E-04	0.38538	0.314484	0.675671	0.733757	0.022108	0.028408	0.039337	0.017395	cg19713196	cg19713196	LAD1
0.00062	2.84E-03	0.364909	0.253426	0.6992	0.705485	0.100089	0.009602	0.032137	0.025043	cg24068372	cg24068372	LOC349136
0.000002	4.66E-05	0.373093	0.360182	0.618966	0.659281	0.004921	0.008183	0.025802	0.020275	cg08775774	cg08775774	CCDC62
0.000356	1.86E-03	0.314551	0.295345	0.532882	0.519381	0.045529	0.02446	0.016815	0.010742	cg24921089	cg24921089	AMPD3
0.000343	1.80E-03	0.272133	0.222786	0.458521	0.488746	0.007234	0.009414	0.034793	0.043692	cg26200580	cg26200580	KIAA1838
0.000501	2.40E-03	0.29144	0.275295	0.48096	0.468056	0.012386	0.029375	0.009639	0.037679	cg07708788	cg07708788	SLCO2A1
0.000002	4.66E-05	0.318638	0.314442	0.517635	0.481821	0.013057	0.007019	0.014797	0.009128	cg22855405	cg22855405	TINAGL1
0.000111	7.51E-04	0.319799	0.269381	0.527512	0.515709	0.010388	0.008716	0.016346	0.043933	cg05414338	cg05414338	HIST1H3F
0.000003	6.09E-05	0.218679	0.192687	0.335584	0.355148	0.004062	0.01258	0.003121	0.012798	cg15055101	cg15055101	SH2D3A
0.000325	1.73E-03	0.373067	0.334342	0.558958	0.611434	0.018806	0.020593	0.025887	0.044032	cg09350274	cg09350274	GFRA3
0.000011	1.46E-04	0.256319	0.215115	0.388455	0.424514	0.002643	0.005853	0.011828	0.02383	cg04633513	cg04633513	AVPR1B
0.001627	6.06E-03	0.332681	0.274695	0.526788	0.533099	0.061566	0.020422	0.027588	0.013722	cg15955341	cg15955341	GSTM4
0.000019	2.15E-04	0.238618	0.184613	0.408304	0.362911	0.014172	0.015874	0.016428	0.014144	cg20716119	cg20716119	CDH1
0.000001	2.80E-05	0.228523	0.216594	0.353112	0.329807	0.001935	0.007464	0.004697	0.010233	cg26215727	cg26215727	SCNN1A
0.000996	4.12E-03	0.308689	0.267356	0.445288	0.500185	0.026901	0.037404	0.023129	0.020286	cg05488632	cg05488632	ABHD9
0.000101	6.99E-04	0.360982	0.324956	0.559045	0.51406	0.016311	0.025623	0.023881	0.01505	cg03742003	cg03742003	SLIT2
0.000015	1.81E-04	0.345454	0.344082	0.502484	0.466353	0.006338	0.019546	0.00583	0.008584	cg05228408	cg05228408	CLCN6
0.000017	1.97E-04	0.255839	0.233133	0.349667	0.390162	0.004959	0.010925	0.009426	0.014967	cg23317501	cg23317501	UGT3A1
0.001258	4.96E-03	0.215399	0.20703	0.294465	0.315328	0.003969	0.007771	0.018894	0.01953	cg01228636	cg01228636	PTEN
0.000368	1.91E-03	0.187425	0.160262	0.261268	0.292646	0.012161	0.00799	0.013263	0.018336	cg20083730	cg20083730	MT1E
0.00057	2.68E-03	0.57134	0.446917	0.835158	0.905275	0.028473	0.09083	0.023552	0.020678	cg10089145	cg10089145	ST14
0.002236	7.82E-03	0.236732	0.233542	0.325594	0.330851	0.006922	0.021624	0.014668	0.014248	cg06366981	cg06366981	HPGD
0.000181	1.08E-03	0.337541	0.253995	0.487807	0.543791	0.027008	0.012131	0.009993	0.04223	cg14785479	cg14785479	SCARF2
0.000012	1.55E-04	0.435544	0.33695	0.679825	0.623814	0.01859	0.001122	0.022978	0.031839	cg08314660	cg08314660	PKP3
0.00001	1.35E-04	0.578177	0.57491	0.767428	0.741487	0.011029	0.005894	0.021492	0.011432	cg09645888	cg09645888	ME3
0.000155	9.53E-04	0.207718	0.186494	0.291869	0.266544	0.01092	0.011043	0.008616	0.006691	cg14737977	cg14737977	ITGA3
0.001337	5.18E-03	0.286655	0.446642	0.29638	0.281617	0.010518	0.029575	0.027276	0.003218	cg02443089	cg02443089	RPS29
0.000135	8.61E-04	0.25603	0.217877	0.382984	0.318774	0.00854	0.01827	0.00816	0.016626	cg21656748	cg21656748	SCARB2
0.001066	4.36E-03	0.253992	0.233499	0.36073	0.303751	0.015364	0.009751	0.020169	0.009581	cg08733774	cg08733774	RANBP2
0.000031	2.98E-04	0.423567	0.422272	0.548521	0.519438	0.007466	0.001945	0.013291	0.01302	cg09893305	cg09893305	HAPLN1
0.000305	1.64E-03	0.327573	0.264358	0.486597	0.41278	0.00266	0.035987	0.009882	0.017144	cg04041960	cg04041960	RGS10
0.00001	1.35E-04	0.836682	0.800526	1.10346	1.0303	0.015524	0.01688	0.031805	0.003919	cg13163729	cg13163729	SIX3
0.002802	9.34E-03	0.189641	0.261182	0.216543	0.184748	0.016047	0.006372	0.011173	0.001165	cg05010058	cg05010058	CEP68
0.000022	2.35E-04	0.344434	0.279436	0.466004	0.466385	0.021198	0.012165	0.010028	0.007199	cg20757758	cg20757758	ZMYND12
0.000147	9.19E-04	0.589045	0.561946	0.752291	0.728311	0.02419	0.019978	0.018866	0.003713	cg10146929	cg10146929	HIST1H1A
0	0.00E+00	1.02655	0.993338	1.2781	1.26874	0.003973	0.016808	0.00686	0.01952	cg25999267	cg25999267	FLJ20551
0.002245	7.84E-03	0.426738	0.374785	0.518534	0.576245	0.022027	0.039498	0.008971	0.022652	cg17819635	cg17819635	TCTEX1D1
0.000002	4.66E-05	0.618197	0.587736	0.752052	0.779621	0.014516	0.004593	0.00879	0.010736	cg12204574	cg12204574	GABRE
0.002692	9.05E-03	0.179939	0.264339	0.168309	0.182061	0.004148	0.023642	0.00475	0.008306	cg07294870	cg07294870	PIGT
0.000036	3.31E-04	0.55659	0.523164	0.735227	0.635659	0.018348	0.003302	0.01266	0.019459	cg25165880	cg25165880	ACOT7
0.002819	9.38E-03	0.190933	0.243778	0.219555	0.185143	0.002356	0.007087	0.014079	0.001356	cg23927367	cg23927367	ACAD8
0.002715	9.12E-03	0.33076	0.305365	0.427985	0.39067	0.006539	0.025102	0.008665	0.017885	cg20595215	cg20595215	LMCD1
0.000828	3.56E-03	0.216262	0.301522	0.218128	0.212772	0.006075	0.00842	0.016233	0.008345	cg18721882	cg18721882	ARHGAP11A
0.000446	2.20E-03	0.24788	0.33718	0.239905	0.261371	0.00543	0.014264	0.005171	0.01174	cg15494980	cg15494980	STX5A
0.000039	3.51E-04	0.906082	0.860236	1.10632	1.09811	0.013022	0.014873	0.027682	0.022444	cg12534466	cg12534466	FLJ20551
0.002836	9.43E-03	0.361593	0.245364	0.534734	0.495224	0.019125	0.024911	0.069359	0.015992	cg01975392	cg01975392	LANCL3
0.000111	7.51E-04	0.637093	0.588835	0.785593	0.770444	0.007773	0.031032	0.010179	0.012559	cg19369556	cg19369556	CDH13
0.002209	7.74E-03	0.379832	0.357776	0.499478	0.417336	0.009413	0.019388	0.016277	0.022756	cg07197059	cg07197059	EFS
0.000002	4.66E-05	0.482708	0.416859	0.602945	0.6083	0.006886	0.002967	0.014299	0.012401	cg06836736	cg06836736	ME1
0.000628	2.86E-03	0.098914	0.091202	0.122862	0.115164	0.001233	0.003873	0.003434	0.004268	cg16648297	cg16648297	ZNF576
0.001096	4.46E-03	0.606325	0.591475	0.749871	0.668486	0.015686	0.020472	0.009352	0.024415	cg09827833	cg09827833	TEK
0.002775	9.28E-03	0.420273	0.570024	0.382386	0.442266	0.03242	0.024633	0.024779	0.003578	cg21416022	cg21416022	TTC23
0.001879	6.77E-03	0.249667	0.212041	0.332462	0.288307	0.012316	0.017896	0.01473	0.01127	cg05656364	cg05656364	VAMP8
0.000254	1.42E-03	0.515215	0.494374	0.620724	0.589153	0.005946	0.001649	0.010609	0.021417	cg21516384	cg21516384	KIAA1618
0.000152	9.42E-04	0.135918	0.191033	0.137212	0.122003	0.007319	0.007035	0.005224	0.002511	cg02043070	cg02043070	ADSSL1
0.002759	9.24E-03	0.19734	0.265205	0.201585	0.184787	0.006538	0.014987	0.012297	0.005341	cg11187508	cg11187508	CWF19L1
0.0001	6.96E-04	0.277156	0.248748	0.364913	0.300626	0.013731	0.009534	0.003716	0.005308	cg25546588	cg25546588	IL15
0.001514	5.75E-03	0.322816	0.303057	0.421384	0.331613	0.019173	0.009465	0.007901	0.016394	cg20687462	cg20687462	MGC10992
0.000026	2.66E-04	0.263247	0.233384	0.337438	0.292705	0.001006	0.007368	0.010941	0.00207	cg24499839	cg24499839	DISC1
0.00154	5.82E-03	0.677743	0.612688	0.871507	0.735644	0.013531	0.041981	0.018162	0.034893	cg23964386	cg23964386	LTB4DH
0.000989	4.11E-03	0.283349	0.247932	0.359885	0.321718	0.011086	0.004689	0.010319	0.018352	cg20622056	cg20622056	SLC7A3
0.00284	9.43E-03	0.115136	0.097548	0.136913	0.143736	0.003507	0.005576	0.006204	0.008516	cg04564646	cg04564646	MOV10
0.000003	6.09E-05	0.439724	0.302674	0.595142	0.596329	0.015326	0.012709	0.021834	0.013033	cg21034676	cg21034676	TGFBI
0.001559	5.87E-03	0.292013	0.389208	0.270582	0.292114	0.014531	0.004665	0.015446	0.018531	cg22585269	cg22585269	CHEK2
0.001548	5.84E-03	0.291416	0.364518	0.302645	0.27928	0.003583	0.012619	0.011473	0.010516	cg09480162	cg09480162	FLJ22624
0.000027	2.71E-04	0.477185	0.470503	0.578092	0.49141	0.003055	0.008273	0.00681	0.010304	cg03440846	cg03440846	ACSS2
0.001119	4.53E-03	0.156416	0.209212	0.162054	0.135752	0.002242	0.00652	0.012785	0.006377	cg10784067	cg10784067	ERCC4
0.002501	8.53E-03	0.242642	0.310281	0.24609	0.222468	0.003157	0.009796	0.016823	0.00974	cg11057497	cg11057497	HMGCS1
0.001726	6.35E-03	0.41238	0.508267	0.395138	0.416978	0.002742	0.012219	0.012582	0.021382	cg01403114	cg01403114	PPWD1
0.000652	2.94E-03	0.146059	0.128597	0.17882	0.162257	0.002902	0.002777	0.008947	0.002692	cg01561916	cg01561916	HAAO
0.000141	8.91E-04	0.415954	0.360529	0.524118	0.444238	0.001736	0.022632	0.004601	0.011571	cg12572278	cg12572278	OAF
0.000005	8.46E-05	0.366277	0.327995	0.439751	0.394406	0.002572	0.010373	0.001717	0.003813	cg06335889	cg06335889	CBFA2T2
0.000654	2.95E-03	0.531157	0.430583	0.626728	0.64008	0.017363	0.035685	0.017642	0.01504	cg25947945	cg25947945	LAD1
0.000264	1.47E-03	0.721398	0.648527	0.87115	0.755954	0.003466	0.025503	0.022571	0.017564	cg08977371	cg08977371	CDH13
0.000206	1.20E-03	0.283955	0.237545	0.364818	0.297956	0.008759	0.007439	0.014057	0.010688	cg13301014	cg13301014	SPINT2
0.000046	3.95E-04	0.292449	0.248466	0.357133	0.318307	0.006758	0.005957	0.004656	0.010878	cg19030554	cg19030554	NME3
0.000173	1.04E-03	0.441831	0.399579	0.531454	0.451756	0.003434	0.020518	0.003835	0.003979	cg17439480	cg17439480	LOC203427
0.000037	3.38E-04	0.358775	0.298832	0.445419	0.377243	0.003193	0.009322	0.014954	0.006677	cg05698090	cg05698090	CERK
0.000094	6.65E-04	0.237955	0.212243	0.286574	0.238451	0.001952	0.003804	0.008353	0.006017	cg02742971	cg02742971	OSR1
0.001588	5.95E-03	0.404139	0.502235	0.339809	0.406557	0.023791	0.024233	0.007585	0.009489	cg08466074	cg08466074	SMAP
0.001682	6.22E-03	0.271041	0.332639	0.276877	0.227811	0.009777	0.019168	0.003188	0.008574	cg07265300	cg07265300	PFN4
0.000007	1.08E-04	0.74721	0.627745	0.919334	0.756115	0.015405	0.002699	0.015869	0.020607	cg22189286	cg22189286	HSPB8
0.002819	9.38E-03	0.307239	0.24309	0.361274	0.332901	0.015706	0.003625	0.020583	0.014098	cg07348311	cg07348311	IFIH1
0.001541	5.82E-03	0.132393	0.159517	0.133115	0.107159	0.007833	0.004603	0.006921	0.00104	cg05073035	cg05073035	ZIC1
0.000004	7.35E-05	0.499444	0.401877	0.539726	0.550225	0.002189	0.010575	0.010911	0.004874	cg14869028	cg14869028	TINAGL1
0.001437	5.50E-03	0.610441	0.498977	0.703236	0.613461	0.005342	0.040881	0.015911	0.004183	cg01420388	cg01420388	FBXO2
0.000761	3.32E-03	0.321454	0.25375	0.369882	0.330348	0.009995	0.012299	0.016444	0.004575	cg03891319	cg03891319	ACY1
0.001341	5.19E-03	0.454423	0.336026	0.549916	0.468453	0.02588	0.004917	0.034464	0.016187	cg11316784	cg11316784	NSD1
0.000847	3.62E-03	1.0064	0.83434	1.05046	1.01914	0.020151	0.036663	0.022699	0.003245	cg13281868	cg13281868	C6orf142
0.000091	6.50E-04	0.124699	0.137252	0.12698	0.097443	0.00407	0.002659	0.003337	0.001475	cg07380496	cg07380496	MAP1B
0.000047	3.99E-04	0.515296	0.516182	0.54051	0.404008	0.007062	0.014599	0.006433	0.009764	cg17906786	cg17906786	LOC400120
0.002218	7.77E-03	0.297491	0.300282	0.304051	0.230342	0.014299	0.011127	0.006829	0.004956	cg17316750	cg17316750	FAM82C
0.00249	8.50E-03	0.259545	0.3623	0.238657	0.251906	0.01284	0.02894	0.007006	0.004915	cg14981132	cg14981132	HNRPA1
0.002911	9.63E-03	0.259102	0.328767	0.242961	0.255295	0.01182	0.008571	0.015243	0.009006	cg07689821	cg07689821	DAXX
0.002686	9.04E-03	0.378549	0.498048	0.335782	0.366804	0.018605	0.025947	0.016175	0.021172	cg13847070	cg13847070	KLHL3
0.000628	2.86E-03	0.11368	0.110969	0.14261	0.105057	0.002878	0.005048	0.001281	0.005138	cg17346115	cg17346115	POLA2
0.000053	4.35E-04	0.284992	0.253811	0.359922	0.284889	0.004694	0.008795	0.007236	0.008529	cg01885635	cg01885635	ZNF621
0.001285	5.02E-03	0.373832	0.488592	0.352331	0.335822	0.020175	0.010607	0.025773	0.010749	cg02611863	cg02611863	L3MBTL
0.000864	3.68E-03	0.182124	0.231706	0.15938	0.178648	0.004865	0.010067	0.005334	0.008748	cg06502510	cg06502510	ITSN1
0.001589	5.95E-03	0.398528	0.363454	0.486403	0.390394	0.027239	0.005875	0.004917	0.004903	cg08917718	cg08917718	PCBP4
0.002131	7.51E-03	0.278038	0.358597	0.249185	0.254586	0.008557	0.021108	0.012073	0.012172	cg24323031	cg24323031	PAQR8
0.002948	9.73E-03	0.34271	0.301082	0.42067	0.33442	0.017142	0.011198	0.021006	0.006334	cg16632280	cg16632280	LTBP3
0.002142	7.54E-03	0.270417	0.355382	0.235821	0.235768	0.025292	0.016189	0.004814	0.009416	cg14700821	cg14700821	ADAMTS6
0.001729	6.36E-03	0.286657	0.357646	0.238922	0.270464	0.009116	0.013535	0.016983	0.014036	cg05647859	cg05647859	LIN7A
0.002197	7.70E-03	0.238168	0.292598	0.20861	0.215836	0.013191	0.003981	0.008066	0.014436	cg21020082	cg21020082	C2orf24
0.000025	2.59E-04	0.229227	0.291803	0.211564	0.189599	0.008408	0.008232	0.003537	0.004925	cg17004373	cg17004373	GNL2
0.000276	1.52E-03	0.398634	0.345533	0.487397	0.363569	0.001451	0.017158	0.017071	0.010212	cg15564267	cg15564267	OTUB1
0.00261	8.83E-03	0.438231	0.355636	0.530909	0.435188	0.010575	0.016712	0.017908	0.032039	cg14542839	cg14542839	DKFZP586H2123
0.002614	8.84E-03	0.451615	0.578292	0.402133	0.376633	0.012714	0.046332	0.018401	0.008664	cg04490516	cg04490516	GBL
0.000954	3.99E-03	0.195523	0.242798	0.163481	0.175955	0.010437	0.008522	0.006376	0.008951	cg21540749	cg21540749	MOCS2
0.000159	9.72E-04	0.301762	0.414534	0.256062	0.238108	0.010615	0.014056	0.013448	0.021126	cg08222662	cg08222662	ZC3HAV1
0.00235	8.13E-03	0.383712	0.512541	0.279652	0.36275	0.03347	0.026606	0.034339	0.00589	cg05303448	cg05303448	AACS
0.00145	5.54E-03	0.390519	0.465684	0.321542	0.361012	0.011753	0.027585	0.012127	0.001746	cg05130485	cg05130485	CASP8
0.000005	8.46E-05	0.482431	0.400622	0.548005	0.461951	0.00387	0.008217	0.006402	0.009498	cg12688670	cg12688670	KIF22
0.001816	6.60E-03	0.425548	0.50843	0.399347	0.338578	0.029288	0.015883	0.015253	0.012599	cg14576824	cg14576824	RPS6KC1
0.000508	2.43E-03	0.302902	0.390314	0.234414	0.260522	0.017889	0.015112	0.00463	0.019918	cg16691888	cg16691888	LRP2
0.000296	1.60E-03	0.584934	0.487188	0.643243	0.543973	0.012966	0.014398	0.009038	0.017718	cg17296078	cg17296078	UBTD1
0.001181	4.72E-03	0.260636	0.321247	0.212036	0.218526	0.015246	0.017378	0.008855	0.00764	cg20557567	cg20557567	RPS18
0.000045	3.87E-04	0.623134	0.541682	0.741086	0.502543	0.009257	0.023183	0.011411	0.020536	cg19884658	cg19884658	KLHL21
0.000148	9.21E-04	0.278304	0.344075	0.230723	0.225175	0.009696	0.016186	0.003646	0.008631	cg21903324	cg21903324	CABYR
0.000237	1.35E-03	0.359554	0.294413	0.406222	0.321814	0.009204	0.011516	0.012206	0.005126	cg09204187	cg09204187	FLJ14346
0.001632	6.07E-03	0.412408	0.501621	0.353142	0.32789	0.016572	0.01851	0.032145	0.009677	cg12738197	cg12738197	ZNF572
0.000122	8.03E-04	0.551543	0.570843	0.534419	0.452495	0.006135	0.01182	0.013545	0.003894	cg16817891	cg16817891	IGF2AS
0.001391	5.35E-03	0.87509	0.848947	0.906188	0.714638	0.009166	0.040305	0.014734	0.00772	cg04881903	cg04881903	CAPG
0.000668	3.00E-03	0.173429	0.173661	0.171076	0.143245	0.000413	0.005006	0.003255	0.003636	cg24957950	cg24957950	PAK4
0.000448	2.21E-03	1.15464	1.20246	1.12418	0.930914	0.043325	0.014227	0.01955	0.019464	cg14014225	cg14014225	SLC16A8
0.000012	1.55E-04	0.803086	0.668642	0.893648	0.704673	0.014209	0.01835	0.001715	0.015088	cg07237830	cg07237830	BSCL2
0.000053	4.35E-04	0.641122	0.615446	0.656394	0.528054	0.005773	0.00327	0.016903	0.005812	cg13798289	cg13798289	THAP11
0.000147	9.19E-04	0.892896	0.991522	0.841368	0.696802	0.028644	0.018286	0.030644	0.010564	cg15364537	cg15364537	MFSD4
0.002861	9.48E-03	0.264386	0.210317	0.293302	0.243154	0.0033	0.014163	0.008541	0.011917	cg06688396	cg06688396	TMEM55A
0.002613	8.84E-03	0.198918	0.214444	0.180689	0.163738	0.003145	0.008142	0.006842	0.006395	cg01481441	cg01481441	KIAA0152
0.000107	7.32E-04	0.792056	0.734981	0.857143	0.633719	0.014191	0.027821	0.011734	0.009343	cg11027330	cg11027330	METRN
0	0.00E+00	0.682677	0.537226	0.818858	0.581457	0.006185	0.00474	0.00932	0.010943	cg20324165	cg20324165	KRT8
0.002316	8.04E-03	0.268773	0.284725	0.223719	0.241751	0.007674	0.013131	0.001557	0.002887	cg15683488	cg15683488	ZFYVE9
0.000321	1.71E-03	0.841588	0.739684	0.913465	0.697043	0.016456	0.023209	0.009378	0.029131	cg21460582	cg21460582	CSPG4
0.001047	4.30E-03	0.294171	0.345416	0.237648	0.245714	0.00956	0.013541	0.018656	0.003626	cg20483016	cg20483016	TTC5
0.000347	1.81E-03	1.04894	0.872542	1.06211	0.97849	0.013418	0.012778	0.031223	0.009034	cg14496375	cg14496375	MGC33839
0.001226	4.85E-03	0.185563	0.19116	0.171513	0.152986	0.004001	0.006681	0.003909	0.001369	cg24076392	cg24076392	LOC129285
0.002982	9.81E-03	0.210639	0.202261	0.169321	0.214526	0.005049	0.00775	0.005675	0.005604	cg19794490	cg19794490	NCOA6
0.000137	8.71E-04	0.90953	0.836405	0.937774	0.750855	0.007722	0.023444	0.015185	0.012681	cg12616487	cg12616487	EML3
0.000481	2.33E-03	0.219441	0.233586	0.198858	0.177692	0.00328	0.00881	0.000685	0.005715	cg12699371	cg12699371	GALR1
0.001613	6.02E-03	0.272503	0.29685	0.22642	0.234241	0.009612	0.006241	0.010431	0.00888	cg00521598	cg00521598	MYCBP
0.000128	8.30E-04	0.386451	0.445044	0.305144	0.33232	0.017824	0.011222	0.000588	0.009745	cg18552939	cg18552939	NDN
0.000418	2.09E-03	0.282769	0.256608	0.307732	0.222653	0.006463	0.005326	0.013741	0.001087	cg12582959	cg12582959	HSU79303
0.000783	3.40E-03	0.259447	0.30901	0.223351	0.197521	0.001626	0.020609	0.008869	0.006556	cg14251536	cg14251536	C20orf6
0.000109	7.42E-04	1.00738	0.934494	1.02061	0.826234	0.011239	0.026799	0.013531	0.006353	cg14100184	cg14100184	GNG13
0.000006	9.71E-05	0.947686	0.864533	0.976491	0.775597	0.012942	0.010342	0.004657	0.014326	cg24888049	cg24888049	FES
0.000489	2.36E-03	0.857879	0.783564	0.872568	0.708377	0.01712	0.015111	0.015687	0.020121	cg20444256	cg20444256	CKM
0.002954	9.75E-03	0.913609	0.86529	0.922795	0.734923	0.00651	0.044904	0.012922	0.020291	cg09846458	cg09846458	ISOC2
0.002319	8.05E-03	0.216969	0.198747	0.223629	0.176467	0.00181	0.008738	0.004391	0.006834	cg16405575	cg16405575	TSPAN9
0.000035	3.25E-04	0.437461	0.50348	0.363767	0.353106	0.011136	0.018415	0.00377	0.00335	cg26164310	cg26164310	LPPR4
0.002803	9.34E-03	0.237032	0.27085	0.19209	0.197579	0.013173	0.004873	0.008102	0.014417	cg22892237	cg22892237	DPY19L3
0.002025	7.18E-03	0.211612	0.257533	0.182905	0.15626	0.003703	0.016918	0.015583	0.006678	cg16927136	cg16927136	RPL35A
0.000929	3.90E-03	0.194827	0.170646	0.206418	0.160519	0.004805	0.004362	0.0029	0.007774	cg26488636	cg26488636	TALDO1
0.002073	7.34E-03	0.775862	0.78198	0.724163	0.628086	0.010221	0.006173	0.03808	0.00196	cg25020459	cg25020459	COL6A1
0.000386	1.98E-03	0.482714	0.520325	0.428374	0.386068	0.007287	0.010356	0.009534	0.020464	cg19593572	cg19593572	POLR3E
0.001596	5.97E-03	0.172229	0.179552	0.164102	0.133276	0.003917	0.003722	0.00022	0.009546	cg08766742	cg08766742	SLC25A19
0.000476	2.31E-03	0.556215	0.487549	0.579405	0.463013	0.006751	0.019632	0.009314	0.010078	cg23001650	cg23001650	B4GALT2
0.00009	6.46E-04	0.868186	0.758253	0.937906	0.701716	0.01236	0.018223	0.013755	0.027765	cg10564498	cg10564498	AXL
0.001592	5.96E-03	0.338376	0.328138	0.341308	0.264343	0.011234	0.010163	0.008437	0.009	cg04416752	cg04416752	ST6GALNAC4
0.002806	9.35E-03	0.174075	0.184849	0.156869	0.138327	0.006081	0.001922	0.009166	0.004362	cg10487127	cg10487127	ATXN1
0.000058	4.66E-04	0.793943	0.808055	0.705053	0.659384	0.009003	0.009291	0.009378	0.017931	cg23243617	cg23243617	CAMK1
0.000022	2.35E-04	0.429684	0.363492	0.468707	0.350174	0.009726	0.008444	0.008902	0.005226	cg11042320	cg11042320	PDGFRB
0.000119	7.90E-04	1.05647	1.06924	0.939643	0.874256	0.0094	0.028671	0.017203	0.003262	cg14547335	cg14547335	ATP2B2
0.00001	1.35E-04	0.985794	0.917856	0.988094	0.787824	0.013299	0.003614	0.015107	0.014193	cg04541607	cg04541607	CRYBB1
0.00024	1.36E-03	0.430908	0.444756	0.417625	0.325155	0.010249	0.012375	0.007555	0.01324	cg15798455	cg15798455	PROK2
0.000064	5.01E-04	0.446466	0.475759	0.405211	0.345981	0.007483	0.006114	0.004368	0.015998	cg19070873	cg19070873	C14orf132
0.000167	1.01E-03	1.08702	1.09084	0.972555	0.895591	0.020181	0.023624	0.002366	0.01969	cg17199658	cg17199658	MGC39715
0.001942	6.95E-03	0.224098	0.227492	0.206305	0.177754	0.004905	0.006573	0.008899	0.003666	cg18634211	cg18634211	LIN28
0.001342	5.19E-03	0.341948	0.308473	0.346162	0.275239	0.011836	0.004583	0.009311	0.007377	cg23309825	cg23309825	MLC1SA
0.000809	3.49E-03	0.514536	0.478013	0.515275	0.406875	0.008905	0.008162	0.010394	0.019019	cg06885782	cg06885782	KCNQ4
0.000922	3.88E-03	0.649887	0.658566	0.566313	0.539068	0.015182	0.018813	0.003415	0.016894	cg22130834	cg22130834	TTC22
0.000261	1.45E-03	0.664386	0.580577	0.668587	0.552311	0.017125	0.015591	0.005891	0.004921	cg17693957	cg17693957	TCN2
0.001415	5.42E-03	0.951205	0.951384	0.844098	0.783293	0.025046	0.005092	0.023474	0.02717	cg11594228	cg11594228	RANBP1
0.001867	6.74E-03	0.530784	0.56395	0.44134	0.441715	0.008319	0.010313	0.010195	0.03026	cg14171882	cg14171882	HUS1
0.001152	4.63E-03	0.892841	0.786135	0.91038	0.728213	0.011719	0.006015	0.005827	0.042265	cg26377677	cg26377677	FURIN
0.000994	4.12E-03	0.221374	0.247712	0.184623	0.175246	0.009149	0.007055	0.007989	0.00929	cg22289810	cg22289810	NF1
0.000204	1.19E-03	0.747437	0.676907	0.763111	0.592555	0.009569	0.008532	0.013957	0.024742	cg08911391	cg08911391	DDOST
0.000247	1.39E-03	0.722405	0.776819	0.584689	0.609655	0.020913	0.023229	0.008623	0.01891	cg18822544	cg18822544	KRTAP26-1
0.000796	3.45E-03	0.23249	0.265363	0.188937	0.185096	0.006697	0.002429	0.001533	0.017084	cg14679587	cg14679587	GLS2
0.000482	2.33E-03	0.830848	0.831039	0.736307	0.682483	0.002508	0.02315	0.016422	0.017095	cg20856834	cg20856834	OR12D3
0.000081	5.97E-04	0.892402	0.931449	0.767221	0.727251	0.01647	0.025799	0.012717	0.009215	cg24912023	cg24912023	LOC205251
0.000006	9.71E-05	1.14024	0.95017	1.16548	0.972029	0.009153	0.019235	0.012564	0.012392	cg02506908	cg02506908	HPD
0.00188	6.77E-03	0.568516	0.508049	0.570533	0.460055	0.013584	0.010105	0.010019	0.021795	cg22628873	cg22628873	GGT6
0.000747	3.27E-03	0.948604	0.957063	0.831087	0.776301	0.026388	0.012268	0.00861	0.030283	cg22736323	cg22736323	PDGFRA
0.000118	7.86E-04	1.17066	1.17881	1.00921	0.974028	0.014623	0.029584	0.01248	0.017955	cg10186456	cg10186456	MGC52282
0.000218	1.26E-03	0.564968	0.519631	0.567032	0.443364	0.017202	0.012931	0.009069	0.000928	cg22005565	cg22005565	FLJ23878
0.000146	9.14E-04	0.984932	0.874846	0.993052	0.793528	0.024801	0.013158	0.020736	0.01038	cg18413900	cg18413900	CYP27B1
0.001964	7.01E-03	0.324557	0.404119	0.257905	0.241012	0.023005	0.030387	0.013373	0.008568	cg15992730	cg15992730	GDF3
0.000392	2.00E-03	0.634264	0.66363	0.52435	0.530018	0.012285	0.020625	0.00748	0.018628	cg05596294	cg05596294	LPPR4
0.002956	9.75E-03	0.190411	0.208231	0.144721	0.16709	0.005367	0.008052	0.011913	0.005792	cg22384366	cg22384366	PIK3CA
0.00006	4.77E-04	0.964957	0.968833	0.828788	0.803087	0.014518	0.013718	0.01902	0.011029	cg05248781	cg05248781	LCE5A
0.000333	1.76E-03	0.27678	0.303785	0.224037	0.226083	0.0112	0.009213	0.006149	0.005893	cg26052367	cg26052367	GANC
0.001129	4.56E-03	0.29274	0.353825	0.249158	0.209712	0.01437	0.012377	0.007361	0.024213	cg07063745	cg07063745	LANCL1
0.000048	4.05E-04	0.930618	0.9542	0.824034	0.738454	0.012	0.018312	0.013659	0.020237	cg18084554	cg18084554	ARID3A
0.002554	8.68E-03	0.592099	0.601744	0.532942	0.465525	0.022263	0.024693	0.006461	0.013496	cg12603560	cg12603560	TNKS1BP1
0.000228	1.30E-03	0.585002	0.504948	0.592387	0.47884	0.012998	0.013229	0.005716	0.012619	cg07448499	cg07448499	CTSH
0.002509	8.55E-03	0.479878	0.551123	0.385168	0.375048	0.008366	0.036773	0.019532	0.022967	cg15865742	cg15865742	SLC31A1
0.002634	8.89E-03	0.832843	0.84844	0.696551	0.693289	0.016544	0.036049	0.025412	0.014069	cg23540651	cg23540651	GBP3
0.000791	3.43E-03	0.363756	0.287896	0.373968	0.318082	0.007919	0.008882	0.014744	0.00468	cg06766367	cg06766367	CBFB
0.001613	6.02E-03	0.37546	0.322619	0.381501	0.304519	0.016533	0.003106	0.006437	0.01015	cg12555334	cg12555334	PSPH
0.000489	2.36E-03	0.295069	0.308001	0.239034	0.247835	0.00814	0.010159	0.006525	0.005195	cg05308617	cg05308617	ARMC8
0.000029	2.84E-04	0.911623	0.920158	0.807686	0.722028	0.011986	0.024228	0.003511	0.009489	cg18273501	cg18273501	FAM26B
0.000003	6.09E-05	0.636481	0.512416	0.695752	0.515636	0.008612	0.015688	0.009111	0.005529	cg01254505	cg01254505	BST2
0.000027	2.71E-04	0.897557	0.942726	0.831466	0.661641	0.015764	0.020814	0.025817	0.007574	cg12080675	cg12080675	KIAA0676
0.001859	6.72E-03	0.238416	0.24564	0.194886	0.199236	0.005563	0.008374	0.001296	0.010306	cg09881917	cg09881917	FUK
0	0.00E+00	1.00469	1.01783	0.847886	0.824192	0.004295	0.011263	0.005512	0.010836	cg07271264	cg07271264	MYOD1
0.000087	6.30E-04	0.926771	0.751517	0.959492	0.775094	0.010554	0.017402	0.021246	0.02307	cg15589156	cg15589156	RAB3IL1
0.002311	8.04E-03	0.730777	0.730779	0.664392	0.564404	0.007248	0.038624	0.018614	0.011103	cg21197973	cg21197973	PH-4
0.000077	5.77E-04	1.05975	1.06783	0.903971	0.858623	0.011834	0.01358	0.002819	0.03267	cg18429742	cg18429742	ZDHHC11
0.000622	2.84E-03	0.165232	0.135479	0.166076	0.139501	0.005812	0.00292	0.003663	0.001734	cg07052087	cg07052087	TPI1
0.000001	2.80E-05	0.936178	0.963623	0.801489	0.742663	0.008943	0.008531	0.014973	0.009421	cg01678091	cg01678091	MAGEL2
0.000711	3.15E-03	0.341355	0.41594	0.28107	0.242724	0.016789	0.029725	0.007055	0.009543	cg03221776	cg03221776	MFSD3
0.001204	4.78E-03	0.318872	0.346434	0.239276	0.275734	0.008392	0.005381	0.020598	0.008487	cg25282410	cg25282410	MRPL18
0.001985	7.07E-03	0.161004	0.178152	0.135215	0.121607	0.002698	0.007146	0.009796	0.006794	cg05508067	cg05508067	PNPLA4
0.000001	2.80E-05	0.84519	0.852542	0.729338	0.671397	0.008984	0.008448	0.01253	0.00551	cg23777956	cg23777956	CREB3L3
0.000042	3.69E-04	0.656299	0.552003	0.657102	0.537179	0.008079	0.012504	0.009754	0.01105	cg15379237	cg15379237	B4GALT2
0.000643	2.91E-03	0.23493	0.222692	0.242687	0.168926	0.008077	0.005853	0.01009	0.006677	cg11819013	cg11819013	IMPDH2
0.001915	6.86E-03	0.406519	0.326174	0.42723	0.333634	0.009788	0.018606	0.008522	0.016896	cg26912636	cg26912636	TMEPAI
0.000581	2.70E-03	0.845298	0.667995	0.895589	0.698532	0.028657	0.031564	0.027848	0.006907	cg18768283	cg18768283	NUT
0.000017	1.97E-04	0.818424	0.88611	0.697781	0.61564	0.011809	0.015951	0.015461	0.023682	cg25125453	cg25125453	C20orf38
0.000511	2.44E-03	1.07821	1.09708	0.889473	0.879851	0.026839	0.033085	0.013192	0.029643	cg23824713	cg23824713	SERPINB5
0.000016	1.89E-04	1.09522	1.12969	0.976683	0.823081	0.031669	0.001583	0.009079	0.021372	cg14550066	cg14550066	NCR1
0.000064	5.01E-04	0.728326	0.680083	0.72907	0.539067	0.00552	0.026164	0.006971	0.013098	cg27217148	cg27217148	PCGF6
0.000046	3.95E-04	0.787059	0.818528	0.66092	0.61862	0.012797	0.02187	0.016907	0.007917	cg24125648	cg24125648	HYPK
0.000295	1.60E-03	0.241733	0.24423	0.189552	0.208497	0.00523	0.004881	0.005422	0.006676	cg20011974	cg20011974	EIF2B2
0.002875	9.53E-03	0.224677	0.179228	0.23678	0.183403	0.004178	0.007493	0.009316	0.011538	cg07896225	cg07896225	BCL7C
0.000036	3.31E-04	0.746634	0.749838	0.649998	0.582795	0.008053	0.022364	0.005883	0.007281	cg12893143	cg12893143	UNC5A
0.000411	2.06E-03	0.600657	0.629584	0.480177	0.490949	0.015716	0.019603	0.018145	0.012714	cg21604856	cg21604856	SUHW1
0.000815	3.51E-03	0.639617	0.524894	0.647287	0.52438	0.012317	0.02986	0.007114	0.005285	cg24334983	cg24334983	ANXA11
0.001328	5.15E-03	0.654879	0.662778	0.532612	0.539064	0.028202	0.00301	0.022288	0.009512	cg13629753	cg13629753	GBP2
0.000022	2.35E-04	1.1268	1.15088	0.946473	0.890814	0.015921	0.028407	0.010444	0.01739	cg03097995	cg03097995	TNNI3
0.001835	6.66E-03	0.471617	0.477241	0.388332	0.382823	0.005314	0.021893	0.011145	0.01304	cg06269753	cg06269753	MSC
0	0.00E+00	1.0861	1.08762	0.910704	0.872274	0.002898	0.018497	0.007131	0.004572	cg19948393	cg19948393	ANKRD33
0.000135	8.61E-04	1.05367	1.06102	0.897645	0.829704	0.004704	0.032633	0.023861	0.015374	cg00174500	cg00174500	CMTM5
0	0.00E+00	1.22228	1.25038	1.02748	0.961535	0.016857	0.004941	0.01297	0.010452	cg05890484	cg05890484	BHMT
0.000437	2.16E-03	0.492668	0.382749	0.541059	0.394444	0.018057	0.014479	0.01207	0.022123	cg18624866	cg18624866	SMS
0.001791	6.53E-03	0.488037	0.497563	0.390788	0.402476	0.011689	0.018152	0.00974	0.019466	cg08831348	cg08831348	EML2
0.001017	4.19E-03	0.363354	0.27908	0.399813	0.292699	0.010431	0.016314	0.019919	0.008223	cg11861730	cg11861730	ETS1
0.000359	1.87E-03	0.94848	0.762116	0.9566	0.784939	0.019845	0.027308	0.024771	0.016404	cg15448245	cg15448245	GGTLA1
0.00008	5.92E-04	0.677741	0.57482	0.691901	0.526354	0.004518	0.006954	0.02122	0.016568	cg26610808	cg26610808	BLOC1S2
0.000305	1.64E-03	1.12277	1.13579	0.950032	0.88018	0.0342	0.035434	0.012167	0.017769	cg04549333	cg04549333	ALX4
0.000029	2.84E-04	0.68977	0.690163	0.57774	0.548405	0.015404	0.015136	0.005999	0.004209	cg03014957	cg03014957	DEFB118
0.001158	4.65E-03	0.239457	0.244521	0.213773	0.176876	0.001696	0.006307	0.011088	0.009329	cg17858663	cg17858663	C16orf60
0.000003	6.09E-05	0.970469	0.985262	0.860932	0.722318	0.010573	0.014615	0.017834	0.009612	cg26845300	cg26845300	SNX9
0.000017	1.97E-04	0.613377	0.614454	0.538478	0.464457	0.007465	0.011093	0.007995	0.013303	cg07270175	cg07270175	NOC3L
0.000112	7.56E-04	0.865165	0.865641	0.747674	0.661287	0.02118	0.029134	0.003156	0.005434	cg26093148	cg26093148	TNRC4
0.000664	2.99E-03	0.363533	0.250894	0.399825	0.325227	0.010175	0.02224	0.006629	0.016361	cg21039631	cg21039631	CD58
0.000499	2.39E-03	0.437709	0.445313	0.35502	0.349622	0.017933	0.006281	0.012108	0.00649	cg09279263	cg09279263	TADA3L
0.001581	5.94E-03	0.615143	0.618912	0.524525	0.472603	0.029594	0.004173	0.022578	0.009183	cg07512517	cg07512517
0.00031	1.67E-03	0.578593	0.480339	0.578789	0.457667	0.005964	0.009556	0.020993	0.013017	cg20158248	cg20158248	ABCC1
0.001397	5.36E-03	0.296265	0.350954	0.215693	0.230579	0.006899	0.027799	0.011546	0.011648	cg05310071	cg05310071	PIGL
0.00023	1.31E-03	0.388511	0.311902	0.395268	0.310113	0.011849	0.009133	0.008811	0.007795	cg26163537	cg26163537	GRB10
0.002174	7.65E-03	1.01228	1.01684	0.834191	0.793075	0.047998	0.023537	0.033733	0.019952	cg15883716	cg15883716	ANKRD45
0.000048	4.05E-04	0.987409	1.02787	0.855193	0.719719	0.033757	0.011939	0.015057	0.024146	cg22392666	cg22392666	FXYD7
0.000133	8.52E-04	0.908097	0.954569	0.704162	0.727342	0.03629	0.024942	0.013081	0.012476	cg02847216	cg02847216	CTAGE1
0.001735	6.37E-03	0.29071	0.323308	0.237176	0.211249	0.013159	0.019213	0.006085	0.01373	cg20792294	cg20792294	IGF2AS
0.000047	3.99E-04	1.11462	1.26151	0.879741	0.819755	0.030295	0.043703	0.037591	0.017354	cg18851831	cg18851831	DYRK1B
0.00014	8.86E-04	0.927205	1.02061	0.713952	0.714786	0.029614	0.025947	0.034001	0.027235	cg27337148	cg27337148	CAMK1G
0.002416	8.31E-03	0.749512	0.755968	0.619204	0.578756	0.028645	0.032034	0.013661	0.025743	cg11614809	cg11614809	NDP
0.000069	5.32E-04	0.428503	0.43089	0.330707	0.354592	0.007274	0.008511	0.010173	0.009074	cg09757277	cg09757277	ZNF222
0.000125	8.16E-04	1.05037	1.05901	0.855975	0.820328	0.00917	0.043873	0.007552	0.012223	cg17671157	cg17671157	KCNK10
0.000653	2.95E-03	0.217007	0.219235	0.17005	0.175579	0.005814	0.009123	0.002865	0.005351	cg16509658	cg16509658	GABRB2
0.000114	7.64E-04	0.283325	0.286709	0.219965	0.231032	0.004446	0.00953	0.001024	0.007228	cg24199834	cg24199834	POU4F2
0	0.00E+00	1.17889	1.20884	0.966097	0.900335	0.015033	0.006315	0.001244	0.010613	cg27590397	cg27590397	SSTR1
0.001457	5.56E-03	0.631101	0.645628	0.522042	0.477996	0.003656	0.021427	0.036139	0.011293	cg11304234	cg11304234	IL18
0.002513	8.56E-03	0.401075	0.410791	0.325375	0.308669	0.019172	0.009617	0.009452	0.018781	cg09509863	cg09509863	CUL3
0.000316	1.69E-03	1.04877	0.8779	1.04934	0.796784	0.021019	0.033827	0.030927	0.018977	cg24165760	cg24165760	TRAF3
0.000642	2.91E-03	0.485782	0.56035	0.360483	0.368686	0.020925	0.036484	0.015114	0.008219	cg19317638	cg19317638	SFRS16
0.000023	2.43E-04	0.935434	0.940875	0.767177	0.719456	0.01489	0.027452	0.004493	0.012381	cg02813121	cg02813121	S100A12
0.000065	5.08E-04	0.874097	0.888588	0.710214	0.67073	0.004791	0.002042	0.023976	0.029137	cg25507001	cg25507001	NME5
0.000937	3.93E-03	0.675224	0.704533	0.552471	0.50439	0.016582	0.025668	0.028324	0.023423	cg09542291	cg09542291	SMCP
0.000136	8.66E-04	0.846965	0.857216	0.719281	0.625213	0.011668	0.018042	0.011385	0.034113	cg02442161	cg02442161	PI3
0.000101	6.99E-04	0.771414	0.788681	0.638557	0.576395	0.017347	0.021673	0.009231	0.023297	cg15329642	cg15329642	PTCH2
0.000462	2.26E-03	0.236629	0.248834	0.188875	0.178851	0.009249	0.010537	0.001495	0.006529	cg01667384	cg01667384	FLT3LG
0	0.00E+00	0.936959	0.983163	0.782498	0.67985	0.020376	0.008245	0.00441	0.006055	cg19953406	cg19953406	KLK7
0.000023	2.43E-04	0.625309	0.690508	0.44864	0.504631	0.002049	0.009729	0.015269	0.027244	cg07441272	cg07441272	RPL39L
0	0.00E+00	0.952125	0.958751	0.780519	0.720945	0.005681	0.008319	0.001492	0.008392	cg25813714	cg25813714	CYP4F12
0.000468	2.28E-03	0.397975	0.412521	0.331382	0.290573	0.012977	0.008488	0.010414	0.017719	cg20555507	cg20555507	TRPM3
0.000001	2.80E-05	1.20072	1.22546	0.971199	0.91067	0.005588	0.020491	0.010226	0.016876	cg13707560	cg13707560	NME5
0.000012	1.55E-04	1.02676	1.04066	0.837132	0.77606	0.005902	0.022321	0.017971	0.021471	cg16042149	cg16042149	NEFH
0.000788	3.42E-03	0.41496	0.431881	0.335252	0.309891	0.018943	0.011293	0.006819	0.017377	cg04072323	cg04072323	SKIP
0.00246	8.43E-03	0.494368	0.387033	0.512727	0.381094	0.021359	0.033089	0.006042	0.003767	cg21187265	cg21187265	SEPN1
0.00112	4.53E-03	0.68077	0.692725	0.56386	0.504663	0.002789	0.019031	0.033845	0.025869	cg01081263	cg01081263	SCUBE2
0.000001	2.80E-05	1.02413	1.05721	0.808177	0.784293	0.003797	0.015889	0.018012	0.010583	cg19226099	cg19226099	MC3R
0.000093	6.61E-04	0.669473	0.669858	0.564262	0.492781	0.009745	0.022364	0.009571	0.016637	cg19237879	cg19237879	SCUBE2
0.001126	4.55E-03	0.558988	0.641022	0.420569	0.41011	0.022799	0.024485	0.041219	0.021348	cg23776012	cg23776012	KA21
0.000157	9.61E-04	1.09554	1.10288	0.882236	0.834478	0.015419	0.036039	0.016261	0.033677	cg01361446	cg01361446	IL2RG
0.000093	6.61E-04	0.868962	0.963922	0.662881	0.64466	0.037164	0.035534	0.021621	0.007218	cg04970352	cg04970352	ALX4
0.000689	3.07E-03	0.363033	0.387374	0.286099	0.268231	0.007733	0.02254	0.004491	0.013106	cg20291049	cg20291049	POU3F3
0.001696	6.26E-03	0.263274	0.274721	0.197735	0.206608	0.010286	0.01792	0.004763	0.001318	cg07955356	cg07955356	DNASE2
0.000148	9.21E-04	0.373154	0.301083	0.398182	0.268167	0.015346	0.014421	0.009044	0.003741	cg24459023	cg24459023	CRSP7
0.000017	1.97E-04	1.09676	1.12638	0.859245	0.833787	0.004395	0.028323	0.010166	0.031475	cg19358442	cg19358442	ALX4
0.001861	6.73E-03	0.362569	0.369894	0.273012	0.28813	0.011071	0.004228	0.016563	0.018574	cg07125123	cg07125123	RRM2B
0.000627	2.86E-03	0.418674	0.443389	0.328855	0.309509	0.007498	0.019018	0.018509	0.013946	cg19224278	cg19224278	ALDH1A3
0.002937	9.70E-03	0.393065	0.444389	0.30359	0.280058	0.009507	0.040847	0.011978	0.013038	cg16119274	cg16119274	MPHOSPH6
0.000632	2.87E-03	0.51457	0.85295	0.329675	0.309025	0.035313	0.099219	0.013649	0.052212	cg08376864	cg08376864	HRASLS
0.000013	1.64E-04	0.591829	0.5951	0.500038	0.42403	0.006543	0.00773	0.010632	0.017126	cg15452204	cg15452204	CDX1
0.001266	4.97E-03	0.359323	0.379102	0.305086	0.247513	0.012012	0.026346	0.007503	0.007272	cg24404909	cg24404909	C14orf173
0.000066	5.13E-04	0.330768	0.366247	0.24237	0.250986	0.017776	0.003348	0.003408	0.00959	cg10784030	cg10784030	INPP5B
0.000208	1.21E-03	0.337688	0.265024	0.36415	0.244579	0.017565	0.008342	0.012075	0.001159	cg16606638	cg16606638	GALNT4
0.000964	4.02E-03	0.812756	0.81799	0.628887	0.629513	0.017256	0.046869	0.005631	0.019045	cg00480356	cg00480356	HYPK
0.000024	2.51E-04	0.446548	0.46522	0.362995	0.31926	0.012709	0.011813	0.008747	0.006789	cg11516377	cg11516377	DPH1
0.000399	2.02E-03	0.403358	0.415379	0.287838	0.331237	0.016119	0.018644	0.004566	0.008913	cg12884406	cg12884406	COL11A1
0.00251	8.55E-03	0.232722	0.243174	0.181996	0.1714	0.005551	0.015532	0.012138	0.003326	cg14892066	cg14892066	DCTD
0.002089	7.39E-03	0.203958	0.204143	0.158651	0.155892	0.004053	0.002114	0.007654	0.0123	cg23047681	cg23047681	HACE1
0.000021	2.28E-04	1.01544	1.01852	0.824386	0.73869	0.020009	0.01485	0.018701	0.027001	cg24006361	cg24006361	EPN3
0.000713	3.16E-03	0.403083	0.429853	0.316051	0.288122	0.012561	0.011011	0.02099	0.018298	cg24046110	cg24046110	LYNX1
0.001242	4.90E-03	0.346416	0.267158	0.362369	0.254554	0.021045	0.01036	0.007849	0.013887	cg01958916	cg01958916	SEMA6C
0.000003	6.09E-05	0.688769	0.483494	0.692847	0.574755	0.008579	0.017907	0.008199	0.008024	cg17063929	cg17063929	NOX4
0.000002	4.66E-05	1.0749	1.0823	0.823197	0.813511	0.015093	0.017946	0.016689	0.013008	cg03634997	cg03634997	GAS8
0.000004	7.35E-05	0.878366	0.893314	0.668311	0.663625	0.007565	0.024999	0.005435	0.012833	cg17001035	cg17001035	PCGF5
0.000833	3.57E-03	0.270496	0.28825	0.198271	0.204314	0.013552	0.012145	0.006007	0.011542	cg03199651	cg03199651	MSX1
0.00033	1.74E-03	0.416987	0.436292	0.336299	0.291539	0.015905	0.01592	0.014783	0.011108	cg14145762	cg14145762	FLJ10726
0.000014	1.74E-04	1.06288	1.06811	0.836889	0.78149	0.013006	0.032647	0.018345	0.012825	cg24024214	cg24024214	BTNL8
0.002355	8.14E-03	0.355048	0.355761	0.289455	0.251848	0.016402	0.007285	0.022788	0.004548	cg19308222	cg19308222	EREG
0.000022	2.35E-04	0.7572	0.851914	0.559417	0.533717	0.007154	0.024328	0.031978	0.020256	cg14918082	cg14918082	KCNAB3
0.000337	1.78E-03	0.327763	0.265601	0.333713	0.228792	0.008434	0.009276	0.015561	0.008484	cg06546607	cg06546607	PEPD
0.000175	1.05E-03	0.641992	0.726715	0.485922	0.439732	0.013502	0.043926	0.024443	0.006154	cg26299767	cg26299767	REM1
0.000007	1.08E-04	0.660222	0.696813	0.495511	0.479623	0.01722	0.011867	0.013551	0.013125	cg13235447	cg13235447	IFNA2
0.002384	8.21E-03	0.336546	0.353551	0.270514	0.230112	0.020759	0.018907	0.015369	0.008066	cg16063112	cg16063112	C10orf107
0.000059	4.72E-04	0.87921	0.885834	0.70333	0.616456	0.020876	0.034167	0.010352	0.017751	cg19623751	cg19623751	CEACAM7
0	0.00E+00	0.93744	0.939027	0.722854	0.682435	0.004998	0.017671	0.006157	0.004941	cg26926521	cg26926521	ADRA2A
0.000039	3.51E-04	0.60006	0.628069	0.446787	0.435874	0.003755	0.025448	0.014446	0.012588	cg16404106	cg16404106	FLJ23514
0.000575	2.69E-03	0.480907	0.482126	0.387638	0.335038	0.01196	0.028524	0.013232	0.001281	cg09001953	cg09001953	FLJ11200
0.000394	2.00E-03	0.684796	0.708967	0.507194	0.503811	0.011778	0.028756	0.02153	0.030706	cg17178336	cg17178336	IHH
0.00126	4.96E-03	0.353881	0.356092	0.261059	0.266302	0.009842	0.021977	0.004597	0.012364	cg08216792	cg08216792	LIG4
0.000059	4.72E-04	0.368703	0.369534	0.286283	0.264361	0.009064	0.006864	0.010787	0.009835	cg19008649	cg19008649	IGFBP5
0.000044	3.83E-04	0.473198	0.479512	0.350415	0.350249	0.012974	0.007322	0.017532	0.005206	cg06952310	cg06952310	CSPG3
0.000002	4.66E-05	0.63592	0.639661	0.506546	0.441202	0.008735	0.011071	0.005144	0.014067	cg24938727	cg24938727	GUP1
0.000762	3.32E-03	0.516595	0.543376	0.392358	0.359792	0.035753	0.018764	0.015758	0.005634	cg16604218	cg16604218	EIF2B3
0.002931	9.68E-03	0.401933	0.423972	0.317292	0.269052	0.023051	0.018319	0.030177	0.008108	cg16970232	cg16970232	APC
0.000691	3.07E-03	0.419073	0.426491	0.318511	0.295257	0.01622	0.018838	0.003558	0.020161	cg10064162	cg10064162	LAMB1
0.000002	4.66E-05	0.991933	1.00511	0.769373	0.682031	0.020109	0.004014	0.004192	0.026671	cg00282347	cg00282347	CHD5
0.00001	1.35E-04	0.540314	0.550716	0.409023	0.377038	0.007057	0.006791	0.021312	0.00405	cg11754206	cg11754206	KCNB2
0.000662	2.98E-03	0.250338	0.169813	0.267711	0.188055	0.003056	0.011072	0.013409	0.013801	cg04880063	cg04880063	SFXN3
0.000077	5.77E-04	1.02702	1.02816	0.778836	0.724012	0.02418	0.001803	0.016099	0.048178	cg16112050	cg16112050	ENOSF1
0.000062	4.92E-04	0.532634	0.54357	0.401894	0.371822	0.005209	0.028099	0.006988	0.005643	cg19342782	cg19342782	ANKRD13C
0.00001	1.35E-04	0.639339	0.664199	0.465311	0.455884	0.001328	0.012415	0.024837	0.009354	cg12153542	cg12153542	REM1
0.000132	8.47E-04	0.382295	0.39675	0.307788	0.249117	0.019397	0.004927	0.007207	0.014726	cg23127998	cg23127998	FLRT3
0.000417	2.09E-03	0.302831	0.326171	0.222635	0.2078	0.006956	0.022752	0.002177	0.009889	cg03483626	cg03483626	KCNA3
0.000998	4.13E-03	0.507401	0.507845	0.372762	0.366229	0.005696	0.022553	0.029534	0.013941	cg13864937	cg13864937	FAM111B
0.000301	1.63E-03	0.439081	0.458045	0.315904	0.311751	0.008306	0.003825	0.020112	0.024563	cg07404418	cg07404418	ALKBH4
0.000001	2.80E-05	0.383502	0.397531	0.291453	0.259522	0.007436	0.003955	0.003287	0.010633	cg03080985	cg03080985	SH3BGRL2
0.001064	4.36E-03	0.302794	0.306499	0.231129	0.207488	0.019317	0.007992	0.010257	0.010347	cg08274234	cg08274234	SEMA3E
0.000284	1.55E-03	0.480694	0.513238	0.349151	0.330405	0.017929	0.008898	0.026544	0.019544	cg07107453	cg07107453	IFI44
0.000022	2.35E-04	1.07349	1.07845	0.822888	0.733226	0.019573	0.033931	0.029292	0.017405	cg07379574	cg07379574	C19orf4
0.000011	1.46E-04	0.56513	0.593759	0.396352	0.404033	0.016332	0.012001	0.010783	0.016028	cg06745740	cg06745740	HGF
0.00012	7.95E-04	0.817925	0.82246	0.638441	0.54457	0.021537	0.007335	0.045445	0.00511	cg10693071	cg10693071	TRIM36
0.00174	6.38E-03	0.167427	0.168061	0.119617	0.120582	0.009473	0.002596	0.005588	0.009913	cg18464559	cg18464559	ITGB3BP
0.000002	4.66E-05	0.817429	0.825592	0.59282	0.57639	0.012911	0.015639	0.015048	0.01359	cg19111262	cg19111262	IGSF9
0.002527	8.60E-03	0.170384	0.175002	0.114978	0.127018	0.000654	0.004596	0.003244	0.016604	cg25167838	cg25167838	SHH
0.001106	4.49E-03	0.492966	0.510583	0.37629	0.322384	0.00943	0.016705	0.040676	0.011563	cg02430692	cg02430692	PEX5L
0.000286	1.56E-03	0.930518	0.930852	0.676659	0.649663	0.011142	0.042002	0.037597	0.030249	cg24322623	cg24322623	MYOD1
0.000054	4.42E-04	0.676857	0.68011	0.490534	0.472364	0.011099	0.02071	0.01912	0.022859	cg15377518	cg15377518	ZFHX1B
0.00002	2.23E-04	0.856152	0.866745	0.618528	0.594138	0.029946	0.020095	0.007555	0.02238	cg10917619	cg10917619	NRXN1
0.000031	2.98E-04	0.548203	0.600774	0.405172	0.350366	0.009087	0.031666	0.015107	0.003712	cg12783776	cg12783776	SERPING1
0.000193	1.14E-03	0.477188	0.488379	0.33228	0.333977	0.011122	0.029739	0.00452	0.012286	cg24884084	cg24884084	SPRR1B
0.000001	2.80E-05	0.400918	0.440615	0.271507	0.273012	0.002319	0.015911	0.006453	0.002848	cg24435562	cg24435562	PCDHB13
0.001985	7.07E-03	0.649404	0.74714	0.444165	0.42293	0.03768	0.07732	0.018902	0.005033	cg14592099	cg14592099	PCDHB13
0.001203	4.78E-03	0.311083	0.31689	0.22324	0.210628	0.004936	0.012135	0.023998	0.009968	cg25053301	cg25053301	WDR13
0.001101	4.47E-03	0.523984	0.540783	0.371004	0.354248	0.017156	0.026692	0.035485	0.016018	cg14042128	cg14042128	CHMP2A
0.000001	2.80E-05	0.913009	0.936222	0.642526	0.622898	0.016914	0.019976	0.011217	0.020221	cg11647681	cg11647681	PCDHGA12
0.000455	2.23E-03	0.549332	0.579419	0.425006	0.337991	0.011066	0.039478	0.015654	0.024424	cg05422352	cg05422352	COPS7B
0.000777	3.38E-03	0.608664	0.611553	0.473596	0.383994	0.002488	0.032811	0.020601	0.037107	cg00297600	cg00297600	UNC5D
0.001489	5.67E-03	0.575876	0.582144	0.410989	0.385756	0.024436	0.046616	0.016459	0.009394	cg07463059	cg07463059	IFI16
0.000897	3.80E-03	0.615361	0.654528	0.426478	0.405808	0.025852	0.021438	0.040163	0.035257	cg19404979	cg19404979	ELSPBP1
0.001199	4.77E-03	0.482446	0.488366	0.354467	0.310842	0.00838	0.03903	0.022912	0.006519	cg25145670	cg25145670	HOXB4
0.000022	2.35E-04	0.370686	0.392401	0.259278	0.241657	0.00707	0.003399	0.013588	0.01636	cg04244987	cg04244987	NCKIPSD
0.002329	8.07E-03	0.235168	0.244444	0.171298	0.149359	0.017007	0.018158	0.005872	0.008077	cg08607082	cg08607082	ICAM1
0.000148	9.21E-04	0.790423	0.801422	0.590454	0.497602	0.029657	0.038943	0.028463	0.009935	cg17233601	cg17233601	PTPN5
0.002961	9.76E-03	0.541842	0.547006	0.458498	0.311096	0.019139	0.047676	0.02785	0.029203	cg02545192	cg02545192	TERT
0.000058	4.66E-04	0.71941	0.731731	0.536231	0.450777	0.002348	0.041748	0.006205	0.019665	cg12238343	cg12238343	RLN3R1
0.000005	8.46E-05	0.770639	0.785945	0.56269	0.490334	0.019105	0.028277	0.011943	0.003284	cg27226618	cg27226618	ACP1
0.000007	1.08E-04	0.787045	0.814674	0.559068	0.506051	0.015729	0.017398	0.028803	0.014557	cg12793610	cg12793610	TRIM2
0.000453	2.23E-03	0.253211	0.256184	0.176835	0.167105	0.007032	0.009347	0.013563	0.011841	cg04675937	cg04675937	CDKN2B
0.000001	2.80E-05	0.782738	0.798028	0.549339	0.507424	0.013802	0.01917	0.007697	0.012432	cg07550362	cg07550362	TAC1
0.000012	1.55E-04	0.74145	0.759661	0.48722	0.5097	0.0167	0.013419	0.007225	0.03302	cg24429836	cg24429836	LDHD
0.000005	8.46E-05	0.670101	0.678689	0.459703	0.44374	0.01108	0.015936	0.009821	0.022964	cg15700197	cg15700197	OR10J1
0.000556	2.62E-03	0.68326	0.686854	0.497355	0.430242	0.01977	0.049153	0.014737	0.024667	cg16555388	cg16555388	TNFSF10
0.001196	4.76E-03	0.418764	0.430866	0.281686	0.276586	0.024699	0.011087	0.025679	0.022375	cg06712026	cg06712026	CSTF2T
0	0.00E+00	1.00511	1.01816	0.680416	0.66533	0.007412	0.019481	0.008233	0.006962	cg21835643	cg21835643	RBPSUHL
0	0.00E+00	0.939507	0.945381	0.668655	0.574151	0.002866	0.02174	0.008301	0.019648	cg07871503	cg07871503	RASGEF1A
0.001452	5.54E-03	0.313878	0.329329	0.222045	0.187423	0.005091	0.033035	0.007396	0.013503	cg22190705	cg22190705	DDEF2
0.000005	8.46E-05	0.964445	0.977049	0.614316	0.649598	0.007001	0.03766	0.018375	0.021247	cg22062068	cg22062068	HNRNPG-T
0.000008	1.18E-04	0.47538	0.529026	0.306431	0.292344	0.019209	0.011229	0.017602	0.011973	cg11747499	cg11747499	SSH1
0.000726	3.20E-03	0.537862	0.540912	0.385666	0.320898	0.019324	0.030597	0.006867	0.0382	cg15731815	cg15731815	C1orf188
0.000506	2.42E-03	0.354332	0.360173	0.231929	0.226031	0.00201	0.030452	0.011641	0.008433	cg14329976	cg14329976	NEIL2
0.000127	8.26E-04	0.60657	0.607967	0.450424	0.348963	0.008938	0.025691	0.036188	0.014386	cg02798801	cg02798801	G10
0.000019	2.15E-04	0.717261	0.718381	0.498144	0.430029	0.012209	0.037586	0.01513	0.008233	cg10237469	cg10237469	CEACAM4
0.002144	7.55E-03	0.424545	0.425001	0.309985	0.24319	0.021725	0.044093	0.012119	0.002009	cg07230446	cg07230446	TNRC15
0.002313	8.04E-03	0.285692	0.288361	0.183968	0.18031	0.011222	0.032027	0.005285	0.004091	cg18022193	cg18022193	C19orf22
0.001878	6.77E-03	0.451798	0.468412	0.304142	0.268033	0.002585	0.048301	0.010448	0.026772	cg23095584	cg23095584	GBX2
0.001662	6.15E-03	0.544024	0.609335	0.380819	0.297397	0.032468	0.028217	0.026136	0.059633	cg16761581	cg16761581	ADCY4
0.000002	4.66E-05	0.51446	0.553309	0.33899	0.303176	0.007908	0.025528	0.003243	0.004626	cg09628601	cg09628601	NPAS1
0.000005	8.46E-05	0.841052	0.858083	0.574593	0.494751	0.010772	0.031867	0.010604	0.028599	cg21226224	cg21226224	SOX17
0.000099	6.90E-04	0.346617	0.346765	0.227118	0.213798	0.006837	0.020086	0.011568	0.010708	cg00660989	cg00660989	BTBD5
0.00105	4.31E-03	0.258725	0.279758	0.17178	0.150111	0.015258	0.02212	0.014724	0.010113	cg08390209	cg08390209	CDKN2B
0.00028	1.54E-03	0.451884	0.488546	0.301874	0.259597	0.020966	0.037141	0.010199	0.016167	cg07684809	cg07684809	MGC26856
0.00004	3.57E-04	0.575248	0.606278	0.374344	0.339198	0.022514	0.033229	0.016375	0.005452	cg14598387	cg14598387	OR1N1
0.000709	3.14E-03	0.484699	0.512692	0.329042	0.274218	0.012778	0.0527	0.011366	0.005543	cg13067215	cg13067215	CGI-38
0.00033	1.74E-03	0.478104	0.480433	0.332871	0.271517	0.021994	0.029542	0.013556	0.022127	cg05471297	cg05471297	RYR1
0.000003	6.09E-05	0.559378	0.565066	0.355001	0.334316	0.010839	0.015912	0.00647	0.020402	cg27661264	cg27661264	GNAS
0.00005	4.15E-04	0.453122	0.460201	0.307015	0.25468	0.01405	0.024603	0.011203	0.015616	cg13818573	cg13818573	C1QL1
0.00001	1.35E-04	0.62416	0.658096	0.427518	0.337114	0.010721	0.016764	0.024151	0.026734	cg05674944	cg05674944	SLC30A2
0.000058	4.66E-04	0.72084	0.755394	0.454375	0.417969	0.003532	0.038854	0.015076	0.041617	cg02620013	cg02620013	MLNR
0.000101	6.99E-04	0.608214	0.624911	0.403756	0.328755	0.036768	0.037629	0.004108	0.009857	cg01663295	cg01663295	PACS1
0.000121	7.98E-04	0.402504	0.415189	0.24139	0.231228	0.025541	0.019112	0.016519	0.009435	cg17803089	cg17803089	FANCE
0.001446	5.53E-03	0.356745	0.422878	0.207731	0.191445	0.05728	0.016298	0.00474	0.00728	cg09626984	cg09626984	GATA4
0.000024	2.51E-04	0.591313	0.596129	0.351203	0.34044	0.029887	0.027102	0.013911	0.004364	cg09254939	cg09254939	KLK10
0.000002	4.66E-05	0.380808	0.405033	0.24593	0.197517	0.01692	0.009596	0.005157	0.010003	cg10098888	cg10098888	IRS1
0.000001	2.80E-05	0.777458	0.780568	0.451853	0.453925	0.02597	0.014999	0.01721	0.004332	cg13055278	cg13055278	ID2
0.00008	5.92E-04	0.664246	0.664623	0.397789	0.374456	0.018504	0.046401	0.022944	0.013471	cg06850526	cg06850526	MGC15523
0.000212	1.23E-03	0.685482	0.777906	0.414809	0.353361	0.048581	0.044868	0.02465	0.043226	cg21053323	cg21053323	SUMO3
0	0.00E+00	0.811373	0.821698	0.479221	0.444851	0.006906	0.022146	0.013241	0.006623	cg07730329	cg07730329	PCDHGA12
0.000616	2.83E-03	0.580448	0.584874	0.343108	0.315092	0.019662	0.052611	0.01505	0.036669	cg19398783	cg19398783	TLR10
0.000093	6.61E-04	0.273655	0.282184	0.138451	0.159877	0.019126	0.016595	0.003464	0.008285	cg26114571	cg26114571	BRUNOL5
0.000003	6.09E-05	0.45482	0.457449	0.242833	0.24427	0.012108	0.018756	0.013895	0.009528	cg12864235	cg12864235	CDH9
0	0.00E+00	0.692975	0.737977	0.399149	0.320687	0.015579	0.022318	0.016754	0.013189	cg17414107	cg17414107	GNAS
0	0.00E+00	0.892324	0.895412	0.513638	0.412889	0.007422	0.013307	0.010091	0.019699	cg19514469	cg19514469	ELMO3
0.000002	4.66E-05	0.597458	0.631848	0.343565	0.265827	0.005662	0.027845	0.022438	0.012169	cg08694544	cg08694544	RTBDN
0	0.00E+00	0.708236	0.72603	0.389262	0.327096	0.014221	0.01723	0.013992	0.025785	cg18282543	cg18282543	BAIAP3
0.00001	1.35E-04	0.598878	0.660302	0.344975	0.250317	0.011504	0.046763	0.016234	0.013533	cg00727590	cg00727590	PLA2G3
0.000001	2.80E-05	0.762763	0.764281	0.38693	0.368695	0.008818	0.029563	0.020366	0.024523	cg09539438	cg09539438	NTRK2
0.000377	1.94E-03	0.863676	0.864828	0.473263	0.376668	0.025896	0.103161	0.017168	0.030505	cg13836770	cg13836770	TNFRSF1B
0.000424	2.11E-03	0.375881	0.422339	0.193847	0.162048	0.052315	0.013296	0.019832	0.002544	cg11000221	cg11000221	DHX40
0	0.00E+00	0.825419	0.830248	0.431465	0.35773	0.026855	0.020087	0.019558	0.011167	cg20544605	cg20544605	SORBS2
0.0003	1.62E-03	1.15209	1.14968	1.12073	0.955355	0.021762	0.007352	0.022271	0.023373	cg18482268	cg18482268	POU4F3
0.000034	3.17E-04	0.808712	0.807803	0.766176	0.668292	0.014103	0.005695	0.008067	0.0115	cg04080057	cg04080057	CACNG6
0.000141	8.91E-04	0.532147	0.525358	0.504803	0.439369	0.007847	0.010596	0.002812	0.008774	cg24481163	cg24481163	POM121
0.002901	9.60E-03	0.674111	0.664585	0.644751	0.551889	0.017872	0.024302	0.012716	0.004986	cg04391111	cg04391111	TP73
0.001982	7.07E-03	1.02782	0.986067	1.02549	0.830059	0.028686	0.039248	0.011433	0.014946	cg04444771	cg04444771	C10orf10
0.000001	2.80E-05	1.21588	1.20141	1.13207	1.01311	0.007808	0.010165	0.001367	0.010902	cg24816455	cg24816455	SEMA3B
0.000101	6.99E-04	0.797723	0.783681	0.751393	0.659245	0.008429	0.009891	0.012923	0.013237	cg08598221	cg08598221	SNTB1
0.000004	7.35E-05	0.785773	0.782744	0.720627	0.653968	0.006233	0.003198	0.009313	0.008986	cg00418150	cg00418150	ALX4
0.00001	1.35E-04	0.992844	0.985758	0.919126	0.820815	0.005819	0.003	0.016656	0.011508	cg19378133	cg19378133	A2BP1
0.000011	1.46E-04	0.774139	0.760452	0.715997	0.644615	0.007537	0.005883	0.008321	0.009228	cg09202373	cg09202373	DNASE1L1
0.000273	1.51E-03	1.13838	1.12675	1.05754	0.930108	0.01269	0.02348	0.01611	0.024817	cg20300246	cg20300246	LHX3
0.002478	8.47E-03	0.504548	0.462057	0.503148	0.414076	0.004416	0.009604	0.006368	0.021352	cg25425074	cg25425074	C17orf53
0.000458	2.24E-03	0.98886	0.955191	0.942864	0.80397	0.006721	0.02307	0.014176	0.023642	cg06417962	cg06417962	RNH1
0.000156	9.56E-04	0.907733	0.899635	0.86348	0.72378	0.002183	0.023543	0.01236	0.019272	cg04713521	cg04713521	PRRX2
0.000135	8.61E-04	1.05765	1.03317	0.979761	0.871526	0.021162	0.007264	0.010915	0.018822	cg21274570	cg21274570	CCL25
0.000127	8.26E-04	0.890826	0.820448	0.87408	0.73406	0.003433	0.010485	0.018371	0.015449	cg07596401	cg07596401	LHPP
0.001598	5.98E-03	1.19213	1.14494	1.11365	0.987243	0.008235	0.03408	0.030128	0.009902	cg18939260	cg18939260	MTSS1
0.000733	3.22E-03	0.523013	0.409016	0.515089	0.508632	0.01009	0.018171	0.006464	0.013743	cg05592434	cg05592434	RPS13
0.001911	6.85E-03	0.944609	0.879969	0.921594	0.771715	0.014457	0.021955	0.033221	0.003284	cg21431091	cg21431091	TMEM9
0.000047	3.99E-04	0.931008	0.924234	0.861113	0.7538	0.003992	0.024682	0.00692	0.006946	cg12743398	cg12743398	SULT1A2
0.00033	1.74E-03	0.609968	0.595383	0.571938	0.494641	0.016892	0.008932	0.006062	0.008994	cg01284619	cg01284619	HCN2
0.001461	5.57E-03	0.832194	0.817962	0.784131	0.668067	0.026533	0.020219	0.0018	0.021296	cg22780475	cg22780475	CBLC
0.000002	4.66E-05	1.17391	1.16783	1.06444	0.964077	0.010225	0.016447	0.008247	0.002754	cg07823492	cg07823492	HOXB1
0.002682	9.03E-03	0.214399	0.213737	0.17519	0.194872	0.004752	0.006504	0.005787	0.004432	cg10823157	cg10823157	ATP9B
0.001133	4.57E-03	0.733798	0.681735	0.703445	0.607552	0.017462	0.012796	0.012785	0.011272	cg05168404	cg05168404	SLC29A4
0.000176	1.06E-03	0.854776	0.814368	0.847657	0.671962	0.005516	0.021096	0.022385	0.011858	cg22628926	cg22628926	SLC25A11
0.000411	2.06E-03	0.87763	0.820923	0.838321	0.722791	0.009013	0.023614	0.008515	0.011576	cg15279364	cg15279364	TMEM130
0.000001	2.80E-05	1.02516	1.00417	0.976144	0.813322	0.005801	0.011206	0.005457	0.012884	cg13204181	cg13204181	GH1
0.000018	2.06E-04	0.976119	0.953053	0.881712	0.812917	0.012014	0.011996	0.01208	0.004117	cg12069309	cg12069309	SEMA3B
0.000003	6.09E-05	0.966966	0.964671	0.881852	0.783314	0.01396	0.013444	0.004138	0.003074	cg14592065	cg14592065	THRAP4
0.000559	2.63E-03	0.829278	0.826001	0.746583	0.680492	0.022776	0.010282	0.007264	0.020071	cg19756068	cg19756068	CYP2B6
0.000014	1.74E-04	1.19366	1.17943	1.08144	0.979545	0.003953	0.015241	0.012221	0.019168	cg11970458	cg11970458	PYCARD
0.000063	4.96E-04	0.989462	0.943718	0.912284	0.823598	0.010638	0.014	0.013938	0.00804	cg15301694	cg15301694	STRN3
0.000251	1.41E-03	1.01192	0.983994	0.927371	0.831437	0.017139	0.020655	0.014302	0.012307	cg05254747	cg05254747	SLC39A14
0.000207	1.20E-03	0.715918	0.664102	0.700577	0.578881	0.00485	0.019885	0.011506	0.007228	cg18354264	cg18354264	MIXL1
0.000172	1.04E-03	0.810263	0.781869	0.758306	0.655752	0.006593	0.024261	0.006225	0.004473	cg04431054	cg04431054	LOC133619
0.000083	6.07E-04	0.795734	0.791399	0.730159	0.638725	0.002626	0.014375	0.011617	0.017934	cg03620376	cg03620376	CDC42EP5
0.000205	1.19E-03	0.975956	0.904238	0.923091	0.809888	0.017754	0.016107	0.005192	0.012949	cg05626013	cg05626013	LRRTM3
0.000003	6.09E-05	0.843718	0.74631	0.842752	0.696062	0.012535	0.007916	0.006083	0.003896	cg03625911	cg03625911	CHI3L1
0.000742	3.25E-03	1.15939	1.06035	1.10343	0.964979	0.015345	0.022841	0.017826	0.022011	cg09033997	cg09033997	CCR9
0.000004	7.35E-05	0.947801	0.937923	0.845271	0.780254	0.00817	0.008748	0.012863	0.006513	cg04156850	cg04156850	GRB2
0.000082	6.02E-04	0.964095	0.870889	0.928452	0.801868	0.008392	0.012044	0.019794	0.004214	cg01888166	cg01888166	PUM2
0.000042	3.69E-04	0.837415	0.833924	0.747022	0.684458	0.004941	0.006153	0.006452	0.021463	cg04824716	cg04824716	CCHCR1
0.001229	4.86E-03	1.0516	1.03945	0.925142	0.875751	0.030213	0.018162	0.01486	0.023186	cg01556075	cg01556075	MCEMP1
0.002357	8.14E-03	0.811153	0.776339	0.739644	0.670491	0.00574	0.027205	0.008449	0.018508	cg21116314	cg21116314	ZNF266
0.000292	1.59E-03	0.307657	0.305328	0.277986	0.248666	0.007938	0.00395	0.006692	0.003476	cg25267732	cg25267732	MGC39633
0.00016	9.76E-04	1.17767	1.1344	1.07571	0.96623	0.002563	0.009709	0.013493	0.031163	cg19841506	cg19841506	ZMYND15
0.000001	2.80E-05	1.02472	0.979183	0.92885	0.851727	0.00928	0.010568	0.005724	0.001682	cg25374854	cg25374854	ABR
0.000027	2.71E-04	1.01379	0.988981	0.916931	0.828367	0.015599	0.012953	0.006945	0.013363	cg04527918	cg04527918	UCN
0.000019	2.15E-04	0.85347	0.809859	0.782769	0.705093	0.013115	0.003969	0.008395	0.00828	cg24477567	cg24477567	EPOR
0.000092	6.56E-04	1.08336	1.03071	0.989034	0.896384	0.009504	0.018444	0.008796	0.017123	cg18598959	cg18598959	PIK4CB
0.000291	1.58E-03	0.767179	0.748439	0.691902	0.626521	0.007009	0.020956	0.006765	0.01324	cg16019273	cg16019273	EIF2C4
0.000368	1.91E-03	1.10334	1.05233	1.03846	0.883898	0.033724	0.010694	0.020043	0.006228	cg11158729	cg11158729	CNNM4
0.000804	3.47E-03	0.783442	0.736132	0.728501	0.641799	0.00513	0.020064	0.018251	0.00795	cg23325242	cg23325242	CYB5R3
0.000111	7.51E-04	1.16611	1.15485	1.02844	0.957519	0.022206	0.015232	0.00564	0.02496	cg09188980	cg09188980	CALCA
0.000146	9.14E-04	0.909628	0.85287	0.830208	0.757688	0.017372	0.006333	0.005089	0.014428	cg16812893	cg16812893	KRTAP15-1
0.000681	3.04E-03	0.844554	0.78888	0.829188	0.662996	0.013772	0.020851	0.021543	0.02103	cg16393207	cg16393207	GDPD5
0.001581	5.94E-03	1.09423	0.969983	1.05873	0.910552	0.007389	0.039704	0.013955	0.014107	cg10203483	cg10203483	LOC284948
0.000004	7.35E-05	0.644052	0.626903	0.572355	0.531724	0.001892	0.010896	0.003775	0.003396	cg10335112	cg10335112	ODF3
0.002781	9.29E-03	0.770702	0.719351	0.708624	0.638219	0.016618	0.013037	0.018836	0.015038	cg20627916	cg20627916	ESR1
0.000581	2.70E-03	0.739836	0.675301	0.694275	0.613612	0.009639	0.010976	0.013737	0.013696	cg22485810	cg22485810	CENTA2
0.00004	3.57E-04	0.737651	0.730036	0.653727	0.600647	0.009089	0.006059	0.007734	0.016075	cg02507952	cg02507952	KIAA0125
0.000527	2.50E-03	0.94118	0.934918	0.866915	0.737804	0.015992	0.024688	0.026792	0.016913	cg17233506	cg17233506	HOXB1
0.000223	1.28E-03	0.671339	0.65329	0.637593	0.521048	0.008662	0.017809	0.01461	0.012296	cg15305511	cg15305511	EVC2
0.000137	8.71E-04	0.848222	0.815081	0.768163	0.692843	0.00963	0.021924	0.004132	0.007718	cg19371795	cg19371795	INSR
0.000789	3.42E-03	0.896732	0.883667	0.782797	0.741696	0.027012	0.01813	0.004333	0.016777	cg08551633	cg08551633	CEACAM8
0.000066	5.13E-04	0.631015	0.582259	0.592219	0.516755	0.001345	0.011792	0.009889	0.005079	cg03851112	cg03851112	BBS1
0.001704	6.28E-03	0.774256	0.736525	0.715716	0.6256	0.02259	0.01722	0.016957	0.009359	cg15020645	cg15020645	APC
0.000001	2.80E-05	0.672098	0.664286	0.622916	0.524914	0.00763	0.00852	0.003994	0.006232	cg06405206	cg06405206	NXPH3
0.000149	9.26E-04	0.640493	0.61074	0.61031	0.502483	0.008768	0.009589	0.01783	0.007259	cg25954354	cg25954354	C9orf58
0.000001	2.80E-05	0.867462	0.823339	0.794239	0.706813	0.011252	0.003751	0.002268	0.00406	cg11919694	cg11919694	TBC1D10B
0.001113	4.51E-03	0.846231	0.810981	0.761289	0.69474	0.027033	0.013167	0.006565	0.013386	cg02945019	cg02945019	CD84
0.001331	5.16E-03	0.69092	0.682114	0.620944	0.553344	0.015421	0.007585	0.027491	0.008256	cg16678925	cg16678925	OR1A2
0.000003	6.09E-05	1.12361	1.10484	0.991615	0.91778	0.007765	0.015471	0.0031	0.013547	cg21608489	cg21608489	POU2F2
0.000173	1.04E-03	0.52931	0.457823	0.528001	0.435201	0.010152	0.005152	0.007983	0.012777	cg04369341	cg04369341	C20orf100
0.000356	1.86E-03	0.893309	0.813513	0.86777	0.71602	0.024229	0.019077	0.01101	0.009022	cg14766682	cg14766682	JM11
0.000079	5.87E-04	1.11749	1.06955	1.03676	0.890809	0.015201	0.02129	0.017546	0.013576	cg13547237	cg13547237	Bles03
0	0.00E+00	1.0827	0.992707	1.01622	0.885963	0.011937	0.001211	0.005364	0.006158	cg19168338	cg19168338	CORO7
0.000048	4.05E-04	0.795847	0.770167	0.715385	0.645693	0.007702	0.009392	0.01216	0.01337	cg04756629	cg04756629	LOC400696
0.000128	8.30E-04	1.06333	1.05682	0.907389	0.884839	0.027544	0.020347	0.00457	0.008938	cg07359545	cg07359545	GP1BB
0.00006	4.77E-04	0.834352	0.827479	0.753131	0.660188	0.020099	0.013785	0.004311	0.011817	cg00643392	cg00643392	RTBDN
0.000523	2.49E-03	0.632364	0.577857	0.614614	0.503133	0.004196	0.021002	0.003691	0.014599	cg25055477	cg25055477	NUDT3
0.000154	9.50E-04	0.85117	0.808788	0.776622	0.691046	0.00732	0.022014	0.011131	0.004314	cg06637893	cg06637893	C16orf48
0.00001	1.35E-04	0.700617	0.697485	0.622863	0.560011	0.005735	0.0097	0.011576	0.007419	cg20406482	cg20406482	KCNH4
0.000226	1.29E-03	0.396321	0.392401	0.350857	0.319245	0.005588	0.003313	0.001838	0.013239	cg08647727	cg08647727	MGC50559
0.000018	2.06E-04	0.613542	0.535278	0.608843	0.499838	0.005926	0.009679	0.0033	0.011003	cg02712878	cg02712878	FAIM
0.000683	3.05E-03	0.983653	0.951581	0.860404	0.816626	0.02541	0.018299	0.01543	0.012128	cg05501584	cg05501584	ST8SIA2
0.000031	2.98E-04	0.809648	0.770768	0.742163	0.652401	0.002588	0.017472	0.009573	0.005062	cg20244073	cg20244073	MID1
0.001267	4.97E-03	0.131272	0.122526	0.124216	0.104648	0.002551	0.001264	0.00514	0.000542	cg03475420	cg03475420	RTN4R
0.000408	2.05E-03	1.04805	0.965863	1.00128	0.83749	0.010249	0.020391	0.024405	0.02168	cg13763232	cg13763232	SLC6A6
0.001832	6.65E-03	0.535117	0.445602	0.534553	0.452951	0.021075	0.009239	0.011874	0.008502	cg18787975	cg18787975	CTSB
0.000671	3.01E-03	0.860416	0.806394	0.78478	0.705241	0.019674	0.009969	0.005882	0.020257	cg05158538	cg05158538	PPARGC1A
0.000001	2.80E-05	1.00716	0.987614	0.892155	0.814848	0.008142	0.013923	0.008363	0.001213	cg24889366	cg24889366	GNG13
0.000041	3.64E-04	0.67217	0.655479	0.595444	0.546297	0.010259	0.009856	0.005357	0.010562	cg00903242	cg00903242	CHL1
0.000541	2.55E-03	1.00893	0.912489	0.940578	0.836111	0.014298	0.018244	0.01971	0.012393	cg17356252	cg17356252	AIRE
0.000011	1.46E-04	1.19663	1.09476	1.11321	0.983098	0.012674	0.01239	0.007879	0.013385	cg12499211	cg12499211	SH2D2A
0.001059	4.34E-03	0.475529	0.435684	0.435456	0.395688	0.012122	0.001156	0.002598	0.010866	cg14223444	cg14223444	NCBP1
0.000006	9.71E-05	0.863778	0.863486	0.743697	0.704885	0.014707	0.002122	0.005623	0.012666	cg25689649	cg25689649	FLJ22709
0.000015	1.81E-04	0.936225	0.876026	0.841844	0.775624	0.007585	0.013231	0.009914	0.004707	cg12289045	cg12289045	SYT3
0	0.00E+00	0.914642	0.901981	0.789232	0.752591	0.005837	0.00829	0.002667	0.004165	cg12045002	cg12045002	DPYSL5
0.000015	1.81E-04	0.80854	0.753601	0.762523	0.643931	0.00911	0.008514	0.002918	0.014801	cg02225847	cg02225847	FAM65A
0.00001	1.35E-04	1.14748	1.12684	1.00085	0.936513	0.017244	0.010256	0.004222	0.017691	cg24423088	cg24423088	KRTAP8-1
0.000091	6.50E-04	0.957017	0.912493	0.852784	0.784424	0.008211	0.016334	0.011823	0.015603	cg18931815	cg18931815	COL8A2
0	0.00E+00	1.21548	1.20794	1.08406	0.961898	0.008739	0.007985	0.009575	0.013665	cg09382492	cg09382492	AANAT
0.000534	2.53E-03	0.359414	0.470213	0.15631	0.149706	0.044104	0.055646	0.009744	0.010029	cg18690395	cg18690395	CSTF2T
0.000004	7.35E-05	0.718157	0.686953	0.645028	0.582223	0.004444	0.006238	0.000427	0.011482	cg04461802	cg04461802	GPR126
0.000093	6.61E-04	0.455085	0.45491	0.414242	0.351871	0.006724	0.006233	0.001297	0.014831	cg23074453	cg23074453	FRMD5
0.000249	1.40E-03	1.00455	0.988385	0.866259	0.825558	0.024942	0.02304	0.009938	0.009015	cg10942056	cg10942056	DISP1
0.000193	1.14E-03	0.955852	0.953593	0.844097	0.7597	0.006117	0.03389	0.002816	0.014813	cg24059075	cg24059075	PRPH
0.001096	4.46E-03	0.645362	0.62185	0.595683	0.507439	0.02267	0.006512	0.019103	0.004724	cg02512226	cg02512226	ARMC4
0.000121	7.98E-04	0.95657	0.908288	0.868723	0.772035	0.009551	0.008702	0.02298	0.012377	cg05473677	cg05473677	OSTalpha
0.001946	6.95E-03	0.654247	0.638622	0.593163	0.516781	0.008345	0.024801	0.018197	0.012599	cg03879902	cg03879902	GIPR
0.000003	6.09E-05	0.987062	0.884396	0.971634	0.782083	0.012046	0.010363	0.007946	0.0112	cg22155248	cg22155248	TAPBPL
0.000066	5.13E-04	0.89437	0.813501	0.838692	0.727302	0.007938	0.017078	0.008377	0.011874	cg08141873	cg08141873	HRAS
0.000433	2.15E-03	0.83756	0.746057	0.81393	0.67324	0.015505	0.018137	0.015736	0.016316	cg07423149	cg07423149	CHI3L1
0.000146	9.14E-04	1.20218	1.05502	1.18197	0.969705	0.009627	0.027457	0.021566	0.021084	cg22627427	cg22627427	C11orf9
0.001411	5.41E-03	0.945816	0.91605	0.85128	0.754791	0.029962	0.02163	0.025017	0.0035	cg19486673	cg19486673	LILRA2
0.0003	1.62E-03	1.00885	0.962561	0.885297	0.833803	0.009077	0.029703	0.006545	0.008989	cg13447818	cg13447818	FLG
0.000372	1.92E-03	0.78391	0.729253	0.699716	0.651557	0.002266	0.010965	0.020923	0.004318	cg07671949	cg07671949	ESR1
0.000154	9.50E-04	0.872401	0.800492	0.801347	0.714761	0.014683	0.002785	0.018557	0.006905	cg06466479	cg06466479	RAD1
0.000002	4.66E-05	1.06186	0.982468	0.974761	0.864028	0.005687	0.007873	0.013958	0.005192	cg06617418	cg06617418	RGAG1
0.000613	2.82E-03	1.0137	0.988684	0.919916	0.796646	0.016869	0.039128	0.012447	0.009834	cg11500727	cg11500727	CNFN
0.000842	3.61E-03	1.21216	1.15149	1.06704	1.00053	0.019409	0.025852	0.016329	0.027693	cg23771661	cg23771661	B3GNT3
0.000008	1.18E-04	0.661631	0.655057	0.56427	0.543087	0.004559	0.008637	0.01	0.007474	cg11722531	cg11722531	APC2
0.000006	9.71E-05	0.891613	0.857713	0.773635	0.737404	0.003555	0.004794	0.013426	0.010187	cg21104946	cg21104946	WNT7B
0.003003	9.87E-03	0.892646	0.88442	0.773778	0.720833	0.006204	0.045357	0.020526	0.001966	cg06855803	cg06855803	ICAM3
0.000703	3.12E-03	1.10959	1.08146	0.9571	0.91041	0.021125	0.039121	0.005662	0.009551	cg13948987	cg13948987	HCRTR2
0.000645	2.92E-03	0.601214	0.541842	0.567793	0.486473	0.004078	0.018732	0.01151	0.0046	cg14072120	cg14072120	RAC2
0.000022	2.35E-04	0.767465	0.691576	0.766383	0.593288	0.011247	0.005965	0.009426	0.018445	cg21581873	cg21581873	PLEKHA6
0.000058	4.66E-04	1.17884	1.17508	1.01226	0.952714	0.011757	0.011307	0.00868	0.033956	cg22892110	cg22892110	MAPK15
0.000155	9.53E-04	0.82801	0.707232	0.817833	0.677594	0.022807	0.004483	0.006241	0.016904	cg11147886	cg11147886	NFAT5
0.000846	3.62E-03	0.751086	0.722937	0.687833	0.589253	0.007281	0.009668	0.019911	0.025603	cg06311778	cg06311778	TENC1
0.00002	2.23E-04	1.05761	1.01721	0.917576	0.870548	0.009255	0.021659	0.006449	0.006368	cg20451680	cg20451680	ESM1
0.000015	1.81E-04	0.947534	0.884952	0.852371	0.773381	0.005165	0.015393	0.012011	0.002624	cg12958778	cg12958778	TBC1D14
0.00007	5.36E-04	0.95667	0.870511	0.916711	0.756155	0.014382	0.003162	0.016135	0.020466	cg11800672	cg11800672	SLC39A4
0.000225	1.29E-03	0.805983	0.731279	0.765926	0.642867	0.001928	0.022947	0.006077	0.015069	cg20725021	cg20725021	MASP1
0.000345	1.81E-03	0.945321	0.940458	0.821474	0.754061	0.022388	0.009374	0.027106	0.017464	cg06638451	cg06638451	FAM107A
0.002515	8.57E-03	0.999578	0.890337	0.944718	0.813304	0.013638	0.039362	0.01508	0.012273	cg19356324	cg19356324	SLC7A6OS
0.000007	1.08E-04	1.0203	0.96701	0.897688	0.837464	0.002378	0.011339	0.007694	0.01467	cg08569678	cg08569678	LY6K
0.000045	3.87E-04	0.92097	0.903288	0.781875	0.759471	0.003303	0.021201	0.014502	0.007086	cg19856594	cg19856594	SAGE1
0.00011	7.47E-04	0.861601	0.713719	0.83358	0.736672	0.009381	0.017851	0.008128	0.015146	cg10857774	cg10857774	DMPK
0.000091	6.50E-04	0.937714	0.888246	0.835223	0.760851	0.014058	0.018615	0.009434	0.009999	cg03565323	cg03565323	ZNF287
0.002626	8.87E-03	0.996601	0.935202	0.887838	0.815061	0.016862	0.027228	0.018983	0.024638	cg19937039	cg19937039	SERPINA10
0.001114	4.52E-03	0.586104	0.534312	0.533508	0.482217	0.002922	0.00751	0.019766	0.003717	cg04559909	cg04559909	CXCL5
0.000053	4.35E-04	1.09908	1.02391	1.03704	0.859916	0.013522	0.022318	0.020509	0.007111	cg21550442	cg21550442	FLJ36445
0.000186	1.11E-03	1.0764	1.02674	0.939764	0.883933	0.0192	0.015615	0.00606	0.022591	cg18746357	cg18746357	RELA
0.001617	6.03E-03	1.04824	1.02158	0.898682	0.859611	0.004488	0.034476	0.030593	0.018039	cg18762485	cg18762485	CH25H
0.000035	3.25E-04	0.582966	0.496111	0.570756	0.479566	0.002981	0.008801	0.008792	0.010243	cg22601917	cg22601917	H6PD
0.000125	8.16E-04	0.846694	0.796988	0.78829	0.663685	0.01512	0.022809	0.002384	0.009575	cg20287234	cg20287234	GPR55
0.000258	1.44E-03	0.983263	0.952148	0.834772	0.817098	0.011837	0.029753	0.010391	0.006887	cg16431978	cg16431978	KRTAP13-3
0.000078	5.82E-04	0.844594	0.788073	0.751329	0.693345	0.012332	0.006699	0.015043	0.008458	cg11460364	cg11460364	DPP4
0.000283	1.55E-03	0.949144	0.886796	0.868649	0.758078	0.002229	0.023324	0.012744	0.019986	cg10127415	cg10127415	MAGEB6
0.000128	8.30E-04	0.748759	0.710715	0.647498	0.62127	0.008629	0.005005	0.010294	0.016442	cg00107187	cg00107187	FLJ42486
0.000001	2.80E-05	0.964394	0.943769	0.84602	0.769287	0.008965	0.005483	0.004823	0.012899	cg15013019	cg15013019	LYL1
0.001633	6.07E-03	0.872147	0.84867	0.760912	0.701774	0.030135	0.006999	0.010185	0.027621	cg02489552	cg02489552	FLJ40365
0.000017	1.97E-04	1.04093	1.00333	0.898356	0.852774	0.023245	0.007082	0.005294	0.003978	cg10163825	cg10163825	C16orf25
0.00002	2.23E-04	0.776595	0.718121	0.70261	0.63116	0.008954	0.009074	0.004491	0.011112	cg12071544	cg12071544	SLITL2
0.002129	7.50E-03	0.478403	0.46413	0.447545	0.362983	0.014178	0.014477	0.019344	0.008115	cg19108718	cg19108718	LOC317671
0.000073	5.52E-04	0.966124	0.773205	0.953315	0.83603	0.024063	0.016262	0.007128	0.012449	cg16725130	cg16725130	MMP19
0.000357	1.86E-03	0.944125	0.93012	0.840529	0.736848	0.011948	0.028256	0.01742	0.021742	cg10569414	cg10569414	C21orf121
0.000201	1.17E-03	0.55588	0.534973	0.4896	0.446246	0.004369	0.006876	0.016056	0.007491	cg19914607	cg19914607	SLC38A3
0.001615	6.03E-03	0.994067	0.943647	0.886205	0.798394	0.016066	0.007546	0.035195	0.022428	cg01589580	cg01589580	CTDP1
0.000094	6.65E-04	0.59259	0.536228	0.533545	0.491797	0.00311	0.002247	0.010605	0.009705	cg16772514	cg16772514	C1QL1
0.000339	1.78E-03	1.09045	1.03911	0.931373	0.908211	0.01384	0.006734	0.023703	0.024329	cg09547224	cg09547224	SLC5A1
0.000501	2.40E-03	1.12442	1.01733	1.06358	0.893069	0.033241	0.016597	0.008477	0.02307	cg14802951	cg14802951	ADAMTS13
0.000244	1.38E-03	0.951033	0.901079	0.872899	0.744954	0.004991	0.02225	0.018908	0.02052	cg07603484	cg07603484	IL4I1
0.002725	9.15E-03	0.845072	0.825413	0.698366	0.711074	0.014236	0.012276	0.032758	0.023515	cg12179176	cg12179176	SNX19
0.000054	4.42E-04	1.0564	1.03639	0.914574	0.846505	0.0246	0.013604	0.015103	0.009623	cg07297178	cg07297178	CEACAM7
0.000011	1.46E-04	1.03129	0.984302	0.903922	0.83471	0.013139	0.001956	0.014302	0.012717	cg21663431	cg21663431	SLC44A2
0.000392	2.00E-03	0.52643	0.48621	0.501357	0.407361	0.013651	0.010085	0.014431	0.003456	cg22335340	cg22335340	PTPN6
0.002079	7.36E-03	0.272865	0.271255	0.217686	0.233936	0.006286	0.005725	0.012758	0.00195	cg19585196	cg19585196	GSG2
0.000364	1.89E-03	0.924908	0.877008	0.801555	0.759618	0.02287	0.019079	0.009859	0.007265	cg21065959	cg21065959	LCE1E
0.002431	8.35E-03	1.03218	0.925524	0.986383	0.815341	0.040203	0.010833	0.012927	0.031815	cg02633817	cg02633817	FXYD3
0.000687	3.06E-03	0.952419	0.898696	0.870728	0.747361	0.022405	0.016977	0.015026	0.026272	cg23414387	cg23414387	CYP4B1
0.001501	5.70E-03	0.368143	0.358327	0.293831	0.32067	0.012958	0.0035	0.009973	0.007576	cg13894021	cg13894021	RAB36
0.002297	7.99E-03	0.847256	0.757227	0.77897	0.693188	0.01714	0.008796	0.026775	0.014994	cg09272256	cg09272256	AKR1C4
0.000251	1.41E-03	0.441712	0.410469	0.400651	0.353059	0.007838	0.006621	0.007478	0.008213	cg26940261	cg26940261	LOC387882
0.000004	7.35E-05	1.12592	1.10089	1.00281	0.876458	0.016514	0.010748	0.008063	0.016197	cg27494383	cg27494383	LTK
0.001352	5.22E-03	0.84403	0.841653	0.717901	0.674142	0.018825	0.033899	0.018296	0.015408	cg26815229	cg26815229	CYP2J2
0.000052	4.29E-04	1.09631	0.983337	0.992523	0.904135	0.006971	0.011119	0.004833	0.022056	cg22242539	cg22242539	SERPINF1
0.000621	2.84E-03	0.821381	0.774074	0.734294	0.655754	0.021105	0.010351	0.003721	0.022673	cg07441143	cg07441143	SLURP1
0.000826	3.55E-03	0.79182	0.721745	0.749017	0.619349	0.010694	0.026821	0.017397	0.012163	cg15322932	cg15322932	ALDH3B1
0.000021	2.28E-04	1.12408	1.10784	0.967202	0.894555	0.010773	0.025687	0.01682	0.003236	cg14445076	cg14445076	DHH
0.001205	4.78E-03	0.544358	0.494391	0.508387	0.431188	0.016699	0.000956	0.013256	0.011832	cg01161216	cg01161216	NULP1
0	0.00E+00	0.941279	0.887765	0.836349	0.753625	0.005525	0.001705	0.003317	0.00629	cg19853760	cg19853760	LGALS1
0.000651	2.94E-03	0.472345	0.41905	0.45733	0.37048	0.00497	0.017939	0.007584	0.007514	cg04745805	cg04745805	STAT5B
0.000181	1.08E-03	0.612935	0.595614	0.533797	0.487206	0.012417	0.008306	0.01329	0.010841	cg27426707	cg27426707	CACNA1G
0.000293	1.59E-03	0.691605	0.684865	0.598666	0.544414	0.004492	0.016471	0.013959	0.020159	cg24840099	cg24840099	MSX1
0.000003	6.09E-05	1.21739	1.21254	1.07599	0.936337	0.017168	0.018393	0.013829	0.011068	cg19210770	cg19210770	ACCN4
0.000005	8.46E-05	0.999519	0.963498	0.844444	0.822623	0.00337	0.005244	0.016591	0.011277	cg05105913	cg05105913	XYLT2
0.000169	1.02E-03	0.921713	0.852949	0.825435	0.743989	0.00985	0.018992	0.012964	0.01394	cg01377911	cg01377911	NTF5
0.000162	9.85E-04	0.679171	0.605575	0.640292	0.541389	0.017857	0.008794	0.009576	0.005035	cg20847746	cg20847746	S100A1
0.000203	1.18E-03	1.05561	1.02379	0.881949	0.873199	0.011819	0.013348	0.02826	0.017648	cg13320683	cg13320683	RHOBTB1
0.000016	1.89E-04	0.836904	0.813055	0.734374	0.659758	0.009416	0.013831	0.008234	0.01324	cg03954173	cg03954173	CD97
0.000043	3.76E-04	0.831548	0.810144	0.698524	0.681179	0.008613	0.014427	0.01719	0.005584	cg15120942	cg15120942	PLCD1
0.001361	5.25E-03	0.357341	0.354463	0.310175	0.279703	0.01014	0.005919	0.011529	0.010759	cg03143365	cg03143365	MAN2B1
0.000906	3.83E-03	0.306762	0.286028	0.272437	0.247492	0.001793	0.008205	0.006838	0.005857	cg19439399	cg19439399	ELOVL4
0.000112	7.56E-04	0.886317	0.883929	0.712553	0.743576	0.017556	0.008208	0.008976	0.02605	cg21591742	cg21591742	HOXD10
0.000879	3.73E-03	1.08648	0.942659	1.00719	0.899643	0.010541	0.019976	0.031115	0.011503	cg27236973	cg27236973	KRT17
0.000033	3.12E-04	0.94331	0.921819	0.795459	0.766963	0.008394	0.017947	0.009259	0.016913	cg19370451	cg19370451	CRNN
0.000015	1.81E-04	0.90732	0.873347	0.795444	0.720047	0.016936	0.004758	0.002863	0.015422	cg03364504	cg03364504	FLJ36116
0.001898	6.82E-03	0.964985	0.922925	0.850182	0.764815	0.024806	0.027812	0.005543	0.030766	cg03343942	cg03343942	SLC39A5
0.001559	5.87E-03	1.13674	1.0064	1.03082	0.939344	0.002966	0.037965	0.013054	0.017877	cg24623694	cg24623694	PRX
0.001875	6.76E-03	1.00748	0.969404	0.866145	0.811741	0.019367	0.041086	0.018721	0.009309	cg10313673	cg10313673	CILP2
0.00004	3.57E-04	1.07497	0.918406	1.03259	0.872324	0.004374	0.017178	0.020993	0.013096	cg14667273	cg14667273	VWA1
0.000121	7.98E-04	0.980149	0.928788	0.858528	0.785092	0.009722	0.022435	0.010332	0.017094	cg26833602	cg26833602	SUSD3
0.00015	9.32E-04	1.00411	0.965177	0.829838	0.839452	0.011796	0.008956	0.029893	0.005309	cg09721659	cg09721659	TSHR
0.000015	1.81E-04	0.93082	0.909651	0.773381	0.762971	0.005245	0.015798	0.005281	0.017737	cg16899442	cg16899442	C16orf25
0.0004	2.02E-03	0.917197	0.863084	0.791978	0.747553	0.015962	0.024171	0.010339	0.012106	cg09440243	cg09440243	PTPRD
0.000536	2.54E-03	0.865522	0.823366	0.759958	0.687978	0.018264	0.020368	0.007819	0.02129	cg06363129	cg06363129	SOSTDC1
0.001534	5.81E-03	0.373636	0.315108	0.360381	0.304717	0.007058	0.01446	0.005518	0.006036	cg08319238	cg08319238	BCAM
0.0014	5.37E-03	0.850078	0.778323	0.787228	0.66555	0.013466	0.0202	0.017959	0.02713	cg17946995	cg17946995	LOC196463
0.000018	2.06E-04	1.01695	0.973682	0.886327	0.808576	0.010763	0.012684	0.006894	0.019823	cg05209463	cg05209463	TETRAN
0.000992	4.11E-03	1.0585	0.962985	0.949642	0.856445	0.013893	0.019754	0.016127	0.029659	cg18401406	cg18401406	LOC400120
0.002471	8.45E-03	0.237513	0.209614	0.217142	0.194126	0.001001	0.008241	0.006155	0.001175	cg14408969	cg14408969	C8orf40
0.001409	5.40E-03	0.650238	0.601127	0.580553	0.520277	0.004772	0.013642	0.013146	0.020716	cg21355508	cg21355508	RBM10
0.000048	4.05E-04	1.17167	0.970847	1.09068	1.00069	0.015904	0.0157	0.010043	0.017015	cg11846236	cg11846236	COL7A1
0.00022	1.27E-03	0.380247	0.357002	0.315341	0.321946	0.005984	0.003209	0.009871	0.002917	cg03491478	cg03491478	MAPK8IP1
0.001396	5.36E-03	0.886186	0.832407	0.784259	0.703837	0.025483	0.021007	0.012988	0.020314	cg19433435	cg19433435	FEZ1
0.000113	7.60E-04	1.02324	0.939356	0.910291	0.824993	0.013229	0.001319	0.013339	0.02352	cg25527547	cg25527547	PLOD3
0.000131	8.43E-04	0.349456	0.343816	0.320686	0.259201	0.004665	0.009134	0.006933	0.009403	cg21333964	cg21333964	HMBS
0.000014	1.74E-04	0.669345	0.660137	0.604096	0.50236	0.007462	0.011742	0.011567	0.011483	cg00554250	cg00554250	NR1H3
0.000156	9.56E-04	0.97444	0.933544	0.822857	0.79284	0.021072	0.005364	0.012469	0.022204	cg24352688	cg24352688	OFD1
0.000015	1.81E-04	1.114	1.09416	0.935378	0.892448	0.005376	0.023201	0.005137	0.019683	cg00498305	cg00498305	SLC18A2
0.000329	1.74E-03	0.265048	0.259409	0.245712	0.19506	0.00453	0.008213	0.00597	0.007901	cg15994159	cg15994159	RAI1
0.00078	3.39E-03	1.05479	0.989418	0.919561	0.846236	0.015822	0.030047	0.015743	0.022214	cg04744379	cg04744379	KLK15
0.001016	4.19E-03	0.690943	0.686666	0.574641	0.552322	0.003506	0.031229	0.011938	0.014868	cg11846956	cg11846956	KLK10
0.000201	1.17E-03	0.676823	0.617953	0.600807	0.546776	0.012371	0.007485	0.01483	0.005329	cg15973234	cg15973234	KIAA1199
0.002442	8.38E-03	0.988751	0.92752	0.823602	0.828654	0.002874	0.003207	0.041793	0.019203	cg14533138	cg14533138	KRTHA3B
0.000155	9.53E-04	0.944578	0.911838	0.794512	0.764275	0.017557	0.007563	0.002135	0.027793	cg07264679	cg07264679	CD163
0.001491	5.67E-03	0.702937	0.693639	0.604664	0.546928	0.028327	0.011936	0.022626	0.011412	cg08020808	cg08020808	CMA1
0.000997	4.12E-03	1.02391	0.990412	0.876064	0.813223	0.012239	0.035254	0.017633	0.027071	cg09601629	cg09601629	FLJ40365
0.001535	5.81E-03	1.03067	0.961281	0.895997	0.83161	0.039814	0.016477	0.015078	0.004292	cg18971054	cg18971054	MGAM
0.00012	7.95E-04	0.945954	0.846328	0.849764	0.767929	0.002047	0.016577	0.016459	0.013522	cg06668073	cg06668073	C20orf42
0.000002	4.66E-05	0.89506	0.807511	0.82975	0.701466	0.007529	0.001989	0.008615	0.013079	cg00400028	cg00400028	ACPL2
0.000132	8.47E-04	0.949232	0.879496	0.857642	0.743177	0.020209	0.017776	0.016342	0.006903	cg09106999	cg09106999	CDK2
0.000013	1.64E-04	0.504106	0.483339	0.44497	0.391298	0.009005	0.004272	0.005589	0.007472	cg14346035	cg14346035	PPM2C
0.000047	3.99E-04	1.03923	1.00752	0.89094	0.820218	0.01834	0.017268	0.018069	0.0122	cg21667836	cg21667836	PRMT8
0.000634	2.88E-03	0.739191	0.653751	0.703588	0.575757	0.015113	0.025944	0.014198	0.002275	cg16787352	cg16787352	ANKRD9
0.000711	3.15E-03	0.840878	0.757475	0.774272	0.662604	0.020758	0.026254	0.006703	0.008435	cg15989091	cg15989091	LOXL3
0.00252	8.58E-03	0.489505	0.430687	0.487233	0.369636	0.00662	0.026643	0.014689	0.010345	cg24273512	cg24273512	POPDC3
0.00043	2.14E-03	0.880169	0.866586	0.758743	0.682164	0.018021	0.037101	0.006145	0.000566	cg26486663	cg26486663	SYNGR3
0.000468	2.28E-03	0.883507	0.839892	0.770179	0.697288	0.005338	0.028792	0.019121	0.0112	cg09916572	cg09916572	ZP3
0.000191	1.13E-03	0.879974	0.852524	0.745867	0.701594	0.024921	0.015802	0.012576	0.010261	cg05358291	cg05358291	CYP4F2
0.000001	2.80E-05	0.915602	0.847712	0.836321	0.707667	0.009463	0.013373	0.003402	0.002251	cg24768561	cg24768561	CENTG2
0.000022	2.35E-04	1.05368	0.967308	0.974266	0.811706	0.019706	0.009078	0.018527	0.009242	cg06204948	cg06204948	MARK2
0.000527	2.50E-03	0.793554	0.721139	0.700927	0.641623	0.017022	0.019979	0.009502	0.006643	cg05467458	cg05467458	SLC7A9
0.000113	7.60E-04	0.783591	0.76645	0.670354	0.61287	0.011501	0.021832	0.012875	0.010636	cg13509147	cg13509147	CREB3L3
0.002097	7.40E-03	0.890308	0.756248	0.850433	0.714224	0.032687	0.022745	0.019901	0.010944	cg09396217	cg09396217	ANGPT1
0.000743	3.26E-03	0.345444	0.30547	0.327522	0.268477	0.008593	0.009765	0.007371	0.005556	cg12820608	cg12820608	RARG
0.001275	5.00E-03	0.673512	0.660909	0.599368	0.506269	0.011211	0.031634	0.020326	0.006738	cg16036738	cg16036738	TBPL2
0.000525	2.50E-03	1.04761	0.983584	0.87559	0.863612	0.016935	0.023514	0.016359	0.022962	cg17829936	cg17829936	TAAR5
0.002796	9.33E-03	0.228737	0.220141	0.184581	0.191184	0.001616	0.006545	0.002753	0.010383	cg14281165	cg14281165	PIGO
0.000013	1.64E-04	0.87528	0.807997	0.795277	0.677503	0.001222	0.018447	0.010787	0.007612	cg02905245	cg02905245	URB
0	0.00E+00	0.96251	0.934757	0.807228	0.767144	0.00174	0.006057	0.006837	0.006538	cg00217795	cg00217795	DIO2
0.0011	4.47E-03	1.1692	1.08997	1.03152	0.920209	0.006438	0.038998	0.015712	0.032366	cg25368651	cg25368651	C11orf47
0.000058	4.66E-04	1.09756	1.05665	0.970714	0.839149	0.028237	0.018097	0.01428	0.01203	cg26200585	cg26200585	PRX
0.000623	2.84E-03	0.924804	0.87812	0.772614	0.75357	0.011797	0.032232	0.013188	0.012035	cg11328541	cg11328541	OR7C1
0.000073	5.52E-04	1.04098	0.991758	0.882023	0.83377	0.013686	0.025579	0.014451	0.007209	cg12653105	cg12653105	PLP2
0.001877	6.77E-03	0.935226	0.85708	0.807774	0.76012	0.026808	0.020308	0.021544	0.010675	cg04663487	cg04663487	TFEC
0.000199	1.17E-03	0.935444	0.856571	0.792127	0.774893	0.003938	0.014275	0.016114	0.01907	cg25799433	cg25799433	SIRPB1
0.001097	4.46E-03	0.21684	0.207189	0.171776	0.185086	0.002596	0.006933	0.006563	0.003387	cg25861458	cg25861458	FLJ23356
0.000681	3.04E-03	0.96361	0.879921	0.890616	0.739042	0.025356	0.033559	0.010571	0.010318	cg06899329	cg06899329	TSSK6
0.000018	2.06E-04	0.718923	0.683543	0.605808	0.578451	0.002542	0.007839	0.015138	0.007627	cg25432696	cg25432696	CXCL6
0.000843	3.61E-03	0.778998	0.692509	0.698269	0.62768	0.006254	0.011943	0.01536	0.022485	cg17644208	cg17644208	ADCY3
0.000441	2.18E-03	0.74784	0.690972	0.654625	0.594583	0.009728	0.015347	0.011121	0.01921	cg17685111	cg17685111	BMP8A
0.001363	5.26E-03	0.368642	0.308462	0.352218	0.29702	0.010498	0.003695	0.003049	0.013888	cg03608974	cg03608974	ZAK
0.001771	6.47E-03	0.369495	0.30571	0.360108	0.296011	0.005146	0.016689	0.007405	0.007638	cg16158807	cg16158807	WNK2
0.000044	3.83E-04	0.855843	0.815115	0.731353	0.677715	0.015303	0.012386	0.015334	0.007593	cg03099771	cg03099771	PRSS16
0.001262	4.96E-03	0.933933	0.805594	0.865422	0.750301	0.005133	0.02978	0.025972	0.01	cg24166628	cg24166628	TNNC1
0.002664	8.98E-03	0.150853	0.126865	0.144079	0.12093	0.005604	0.005012	0.002876	0.001696	cg12167239	cg12167239	SLC25A1
0.0008	3.46E-03	0.160738	0.15807	0.137638	0.12367	0.004059	0.005588	0.004119	0.002914	cg19586645	cg19586645	MIF4GD
0.001083	4.42E-03	0.568612	0.505093	0.521592	0.4482	0.006987	0.01267	0.010722	0.017741	cg14506668	cg14506668	FHL1
0.0012	4.77E-03	0.933341	0.795586	0.880841	0.745295	0.033701	0.024648	0.005662	0.010973	cg27022827	cg27022827	TJP3
0.000012	1.55E-04	0.953724	0.832961	0.898289	0.745518	0.010902	0.012213	0.013333	0.012093	cg10236239	cg10236239	SULT1C2
0.000063	4.96E-04	0.169644	0.140678	0.138671	0.160495	0.003211	0.003299	0.002288	0.000321	cg03369671	cg03369671	ARMC9
0.000014	1.74E-04	0.930285	0.905539	0.791184	0.724709	0.009699	0.011877	0.015985	0.015171	cg00404599	cg00404599	TSC22D3
0.000182	1.09E-03	0.845928	0.827438	0.713516	0.661208	0.010165	0.022157	0.011505	0.022449	cg08284151	cg08284151	DPPA3
0.000142	8.96E-04	1.07959	1.00026	0.928933	0.866119	0.019858	0.020001	0.010087	0.018105	cg14506552	cg14506552	NPPB
0.000241	1.37E-03	0.676234	0.643182	0.603489	0.513747	0.013359	0.025002	0.00303	0.003724	cg22774472	cg22774472	COL5A2
0.001998	7.10E-03	0.140676	0.113882	0.126875	0.122935	0.00369	0.000225	0.00317	0.003866	cg05051316	cg05051316	TMED1
0.002284	7.96E-03	0.638928	0.548618	0.634059	0.485088	0.013677	0.004663	0.012374	0.037508	cg07218880	cg07218880	UPF3A
0.000236	1.34E-03	0.854778	0.813221	0.740736	0.665145	0.006691	0.004258	0.010701	0.031355	cg06908778	cg06908778	SPAG6
0.00187	6.75E-03	0.91342	0.879905	0.745132	0.744896	0.019788	0.025819	0.03185	0.018014	cg12078929	cg12078929	SERHL
0.000257	1.44E-03	1.09948	1.04847	0.962778	0.845852	0.026612	0.028012	0.022054	0.011005	cg13299148	cg13299148	COL16A1
0.001288	5.03E-03	1.10556	1.01235	0.946514	0.898488	0.016479	0.032796	0.023416	0.017189	cg16744741	cg16744741	PRKG2
0.000371	1.92E-03	1.16765	1.08291	1.03389	0.909949	0.007113	0.038921	0.02069	0.014252	cg22189019	cg22189019	FGF22
0.00098	4.08E-03	0.698686	0.608524	0.668076	0.538217	0.019588	0.014643	0.010171	0.023622	cg17808849	cg17808849	HERPUD1
0.000128	8.30E-04	0.607204	0.510514	0.56612	0.493485	0.006309	0.015794	0.008429	0.004697	cg22753768	cg22753768	BAP1
0.000043	3.76E-04	1.09024	0.968102	1.02448	0.837097	0.017415	0.010607	0.023316	0.015797	cg06614002	cg06614002	SOX10
0.000098	6.87E-04	1.15558	1.13145	0.974395	0.89871	0.023561	0.028743	0.018149	0.017133	cg18062196	cg18062196	DHX40
0.000536	2.54E-03	0.997706	0.877829	0.889792	0.807609	0.02804	0.004156	0.006286	0.021328	cg05161795	cg05161795	ZDHHC3
0.00027	1.49E-03	0.787053	0.704538	0.69282	0.634614	0.011977	0.022115	0.004433	0.005551	cg10398682	cg10398682	BNC1
0.001882	6.77E-03	0.593166	0.55434	0.516616	0.464943	0.010561	0.019911	0.019097	0.006485	cg11115702	cg11115702	SPIN1
0.00001	1.35E-04	1.15873	0.966128	1.10416	0.930335	0.006254	0.025858	0.006034	0.009528	cg25447894	cg25447894	CSDC2
0.000999	4.13E-03	0.391692	0.366316	0.335329	0.311534	0.006863	0.012439	0.006473	0.008205	cg08748415	cg08748415	CLIC5
0.002839	9.43E-03	0.891836	0.8461	0.74828	0.713821	0.019461	0.017961	0.034716	0.02206	cg09448880	cg09448880	PGLYRP3
0.002286	7.96E-03	0.349285	0.339586	0.29471	0.272549	0.001594	0.017215	0.005323	0.010231	cg26065952	cg26065952	MRPL21
0.000002	4.66E-05	0.877531	0.844257	0.755242	0.67773	0.004833	0.015063	0.006136	0.01054	cg13474734	cg13474734	FLJ43339
0.000102	7.04E-04	1.03451	0.928782	0.925708	0.81775	0.007323	0.027841	0.002159	0.014155	cg03852144	cg03852144	GLRX
0.000571	2.68E-03	0.183842	0.167456	0.163042	0.144635	0.003505	0.002992	0.001643	0.005635	cg21085625	cg21085625	DBI
0.002785	9.30E-03	0.52223	0.437004	0.499344	0.41585	0.009122	0.02156	0.008096	0.01618	cg16957313	cg16957313	DUSP1
0.00008	5.92E-04	0.846735	0.823979	0.725211	0.650509	0.01358	0.016737	0.017962	0.015298	cg07478208	cg07478208	MEIS3
0.000007	1.08E-04	0.964539	0.83318	0.890698	0.766975	0.013985	0.006472	0.013626	0.006161	cg14444710	cg14444710	PDPK1
0.001135	4.58E-03	0.721115	0.691209	0.582634	0.592046	0.022072	0.018548	0.019117	0.009024	cg27000831	cg27000831	CCL8
0.000009	1.28E-04	0.821249	0.742918	0.764233	0.622661	0.015786	0.008899	0.011433	0.003918	cg14870271	cg14870271	LGALS3BP
0.002961	9.76E-03	0.795566	0.745211	0.663863	0.645066	0.013673	0.025496	0.014528	0.02644	cg02741177	cg02741177	PROL1
0.000434	2.15E-03	1.01188	0.949174	0.885643	0.783164	0.011742	0.031298	0.015363	0.02309	cg22442730	cg22442730	SRMS
0.000085	6.18E-04	0.994771	0.940049	0.830366	0.798599	0.00756	0.006373	0.030216	0.007203	cg10758292	cg10758292	DEFA1
0.000002	4.66E-05	0.579648	0.553928	0.523147	0.43017	0.003781	0.008323	0.005072	0.009342	cg14521746	cg14521746	PAK1
0.001943	6.95E-03	0.280113	0.274192	0.230871	0.220999	0.008242	0.011643	0.006077	0.006035	cg10334385	cg10334385	FLJ25143
0.001617	6.03E-03	0.908507	0.828096	0.807157	0.709872	0.031631	0.012278	0.017448	0.022191	cg19759064	cg19759064	PHKG1
0.002891	9.57E-03	0.536409	0.455746	0.48143	0.442568	0.015489	0.005077	0.013938	0.011932	cg20537992	cg20537992	CDCA5
0	0.00E+00	1.26803	1.25012	1.05543	0.984546	0.003028	0.014379	0.009667	0.016276	cg07895149	cg07895149	FAM26B
0.000038	3.45E-04	0.671262	0.589494	0.622433	0.52165	0.008688	0.007894	0.004145	0.015624	cg04368919	cg04368919	EFNB1
0.000056	4.55E-04	0.638885	0.541841	0.598475	0.507792	0.01031	0.007704	0.012572	0.007644	cg17303299	cg17303299	ENO2
0.000001	2.80E-05	1.11485	1.03386	0.972697	0.870492	0.010092	0.014097	0.007544	0.007585	cg07446846	cg07446846	SLC6A8
0.000404	2.04E-03	0.860381	0.749122	0.820618	0.657638	0.017422	0.023484	0.013501	0.022379	cg15238200	cg15238200	TRIM65
0.00083	3.56E-03	1.01813	0.952837	0.870054	0.802991	0.033572	0.00431	0.02398	0.019931	cg08116137	cg08116137	NAT8
0.000011	1.46E-04	0.776198	0.704775	0.709479	0.591929	0.014323	0.012426	0.006575	0.004306	cg07337598	cg07337598	ANXA9
0.000733	3.22E-03	1.0708	0.976119	0.928847	0.851791	0.007881	0.030504	0.028614	0.011125	cg11003133	cg11003133	AIM2
0.002672	9.00E-03	0.704564	0.63014	0.641762	0.545611	0.004879	0.033054	0.016841	0.007539	cg06374075	cg06374075	ADAM11
0.00201	7.14E-03	1.10493	1.03179	0.943736	0.872457	0.012433	0.050964	0.014353	0.016016	cg00152644	cg00152644	SPRR2E
0.002758	9.24E-03	0.233188	0.208177	0.20132	0.189621	0.002331	0.007628	0.005668	0.00458	cg17834752	cg17834752	KCNK9
0.002317	8.04E-03	0.467928	0.437978	0.421545	0.351574	0.006508	0.021748	0.01501	0.007308	cg09588210	cg09588210	FLJ39739
0.000424	2.11E-03	0.573844	0.542236	0.486443	0.45124	0.010925	0.008407	0.018923	0.006874	cg14726637	cg14726637	CR1
0.000214	1.24E-03	0.904251	0.863145	0.742311	0.726003	0.002299	0.017376	0.025468	0.017483	cg09748975	cg09748975	MSX1
0.000032	3.04E-04	1.14544	1.04136	1.02986	0.881586	0.013078	0.027251	0.012844	0.007808	cg18542098	cg18542098	FLJ36445
0.000036	3.31E-04	0.729827	0.667813	0.623627	0.584624	0.001879	0.016925	0.008354	0.005162	cg12200412	cg12200412	CD1E
0.000891	3.78E-03	0.669946	0.597769	0.58946	0.533973	0.006677	0.004205	0.011616	0.023746	cg03330058	cg03330058	ABTB1
0.00262	8.85E-03	1.19561	1.12158	1.01921	0.939162	0.01755	0.056974	0.016391	0.022005	cg02735486	cg02735486	ANK2
0.000403	2.04E-03	0.66248	0.600109	0.576667	0.525985	0.017475	0.0116	0.012844	0.004174	cg26556134	cg26556134	SOAT2
0.002331	8.08E-03	0.931887	0.891225	0.795187	0.71972	0.002869	0.03301	0.011871	0.041803	cg22956254	cg22956254	GDF3
0.000001	2.80E-05	0.783058	0.758733	0.670243	0.596809	0.005877	0.010505	0.002552	0.011138	cg00164898	cg00164898	MAPK11
0.000668	3.00E-03	0.699417	0.591225	0.645742	0.561147	0.016307	0.013475	0.008152	0.017961	cg15736165	cg15736165	BNC1
0.000102	7.04E-04	1.01594	0.958307	0.850479	0.807442	0.004154	0.02219	0.026178	0.004323	cg04567009	cg04567009	FCGR3B
0.000005	8.46E-05	0.98326	0.959205	0.813261	0.768346	0.007435	0.010409	0.010687	0.019614	cg07015079	cg07015079	ANKRD35
0.000002	4.66E-05	0.887468	0.798974	0.792104	0.691804	0.007556	0.010772	0.007819	0.006578	cg23276115	cg23276115	GRAP
0.000029	2.84E-04	1.00832	1.00564	0.85454	0.757274	0.011365	0.027531	0.017063	0.015378	cg03101664	cg03101664	SNX15
0.001305	5.08E-03	0.567772	0.548217	0.472329	0.444523	0.00087	0.011711	0.007417	0.027639	cg14696820	cg14696820	LCE1A
0.002348	8.13E-03	0.546302	0.533421	0.445275	0.432037	0.014185	0.020093	0.009223	0.021135	cg15531099	cg15531099	LCE1D
0.000328	1.74E-03	0.848129	0.809142	0.728589	0.650743	0.006313	0.022916	0.023038	0.017676	cg23582408	cg23582408	EEF1A2
0.000015	1.81E-04	0.860397	0.762076	0.781658	0.668885	0.008184	0.00695	0.007986	0.017567	cg13504059	cg13504059	CCR7
0.000003	6.09E-05	0.942738	0.850871	0.838393	0.734284	0.011511	0.000171	0.003958	0.015494	cg19761273	cg19761273	CSNK1D
0.000341	1.79E-03	0.784718	0.719684	0.649505	0.644262	0.00929	0.018313	0.015924	0.011823	cg25098401	cg25098401	LCE2B
0.00028	1.54E-03	1.2446	1.19522	1.03229	0.979605	0.011916	0.036288	0.002033	0.03685	cg06637774	cg06637774	P2RY6
0.000012	1.55E-04	1.02732	0.9867	0.875329	0.788287	0.005404	0.021287	0.009609	0.017216	cg05696092	cg05696092	NOSIP
0.002476	8.46E-03	0.943347	0.824424	0.874203	0.728413	0.020909	0.025317	0.035906	0.018799	cg06785429	cg06785429	DCUN1D1
0.000042	3.69E-04	0.731523	0.711045	0.630723	0.550025	0.019204	0.008923	0.012228	0.010603	cg24182328	cg24182328	VMO1
0.000288	1.57E-03	0.488584	0.462879	0.423721	0.372963	0.015828	0.001719	0.012356	0.006406	cg09411366	cg09411366	PEPD
0.000033	3.12E-04	0.987806	0.940145	0.828377	0.774436	0.0115	0.026886	0.008339	0.003593	cg06409153	cg06409153	ABCA5
0.000317	1.69E-03	1.01586	0.948282	0.884857	0.7816	0.007696	0.028209	0.027056	0.014514	cg26390526	cg26390526	FLG
0.002496	8.52E-03	1.20469	1.07525	1.07289	0.944174	0.020092	0.051534	0.021631	0.015759	cg09793866	cg09793866	STAR
0.000075	5.66E-04	1.0091	0.977938	0.823248	0.799494	0.023087	0.025022	0.006334	0.013197	cg15916061	cg15916061	SLC17A4
0.000027	2.71E-04	1.03618	1.01619	0.805872	0.852846	0.013296	0.028063	0.015025	0.006635	cg26738010	cg26738010	CETN1
0.000017	1.97E-04	0.786805	0.694097	0.709451	0.615673	0.008765	0.014598	0.005786	0.008873	cg00931491	cg00931491	SULT1A2
0.000027	2.71E-04	0.585177	0.584175	0.454327	0.475384	0.005486	0.01283	0.012993	0.009242	cg20051589	cg20051589	DLG3
0.000011	1.46E-04	1.17956	1.10144	1.03259	0.901846	0.013812	0.004842	0.023062	0.015812	cg19384697	cg19384697	UPK3B
0.001406	5.39E-03	0.700143	0.696723	0.598481	0.51976	0.010731	0.023485	0.007536	0.037098	cg18766847	cg18766847	ACMSD
0.000877	3.73E-03	0.866523	0.826563	0.716111	0.685573	0.006401	0.036141	0.016435	0.014335	cg03098721	cg03098721	TTLL7
0.000939	3.94E-03	0.40067	0.3772	0.346327	0.307397	0.013594	0.005723	0.012665	0.005104	cg12970724	cg12970724	CRLF1
0.000238	1.35E-03	0.569937	0.519559	0.530927	0.421379	0.004925	0.011847	0.016912	0.014713	cg11206634	cg11206634	SFT2D3
0.000169	1.02E-03	0.910916	0.895148	0.741965	0.71238	0.019663	0.020036	0.018992	0.021091	cg25427638	cg25427638	CYP2A7
0.000003	6.09E-05	0.785746	0.712719	0.721355	0.589378	0.01116	0.005126	0.013478	0.003823	cg19147390	cg19147390	UHRF1
0.000013	1.64E-04	1.08831	1.00254	0.93305	0.854647	0.013938	0.006612	0.006457	0.021671	cg21604615	cg21604615	SYTL1
0.000982	4.08E-03	0.524379	0.46286	0.494579	0.393466	0.026224	0.004349	0.007939	0.004808	cg23902550	cg23902550	TIGD5
0.001389	5.35E-03	1.06544	1.00237	0.942264	0.799334	0.006548	0.047094	0.011304	0.034907	cg03623878	cg03623878	MCF2L
0.002823	9.39E-03	0.344832	0.271338	0.335257	0.280846	0.013101	0.007893	0.014752	0.005647	cg27034836	cg27034836	GLB1
0.000012	1.55E-04	0.663633	0.623755	0.540241	0.537344	0.003824	0.015553	0.003198	0.004833	cg07905963	cg07905963	CYP2A13
0.000101	6.99E-04	0.853085	0.806887	0.718599	0.664885	0.011321	0.005455	0.015659	0.02337	cg00406188	cg00406188	LCE2C
0.000072	5.48E-04	1.02101	0.936471	0.940109	0.755097	0.008078	0.009941	0.034201	0.013529	cg19592945	cg19592945	P2RXL1
0.000012	1.55E-04	1.14038	1.02128	1.03104	0.873094	0.005522	0.026499	0.005072	0.01148	cg12515371	cg12515371	PPP1R16A
0.000621	2.84E-03	0.707942	0.625379	0.672482	0.526417	0.016316	0.012328	0.028021	0.012585	cg14386691	cg14386691	C14orf93
0.002291	7.98E-03	0.320254	0.300465	0.27204	0.248701	0.014909	0.004931	0.001474	0.008523	cg22807551	cg22807551	MTUS1
0.000087	6.30E-04	1.00437	1.00236	0.823857	0.766314	0.003556	0.035352	0.011266	0.022591	cg22262140	cg22262140	FLJ36046
0.00103	4.24E-03	1.05159	0.865962	1.0163	0.819546	0.016819	0.048393	0.008981	0.023345	cg03954858	cg03954858	FAM83F
0.000922	3.88E-03	1.01874	0.89966	0.873706	0.825551	0.007111	0.025081	0.009127	0.030047	cg04340502	cg04340502	GSTA3
0.000949	3.98E-03	0.784294	0.694537	0.710273	0.603728	0.009939	0.006327	0.01971	0.028995	cg22375610	cg22375610	APOBEC2
0.000071	5.41E-04	0.866858	0.826233	0.714478	0.682377	0.019104	0.013435	0.012016	0.015428	cg01033938	cg01033938	ADAMTS8
0.000021	2.28E-04	1.15086	1.13797	0.974655	0.85836	0.008664	0.026691	0.018312	0.023835	cg27243140	cg27243140	OTOP3
0.000026	2.66E-04	0.958843	0.843186	0.889063	0.727739	0.020017	0.017164	0.008828	0.009484	cg18888403	cg18888403	HMGCL
0.002097	7.40E-03	0.647382	0.591245	0.514597	0.548147	0.022511	0.005134	0.010482	0.019937	cg19481811	cg19481811	UGT2B17
0.000198	1.16E-03	1.09916	0.934592	1.07403	0.823296	0.023094	0.034816	0.004878	0.029243	cg22462235	cg22462235	LEFTY2
0.002917	9.65E-03	0.277054	0.26304	0.236246	0.211724	0.006733	0.00477	0.014444	0.004217	cg21008709	cg21008709	SS18L2
0.000009	1.28E-04	0.923363	0.904936	0.75979	0.710797	0.018363	0.019598	0.005355	0.004901	cg24926780	cg24926780	OR10H2
0.00009	6.46E-04	0.802207	0.800334	0.624686	0.642517	0.010083	0.009442	0.031225	0.006079	cg00769470	cg00769470	DEFB129
0.000005	8.46E-05	0.811197	0.767351	0.679269	0.631246	0.000935	0.017642	0.005936	0.006778	cg09312149	cg09312149	TRIM36
0.000227	1.30E-03	0.914727	0.783087	0.84897	0.708578	0.017306	0.008008	0.028849	0.009622	cg01798589	cg01798589	STAC
0.000119	7.90E-04	1.00496	0.923707	0.833447	0.808422	0.005936	0.011399	0.019187	0.024035	cg25545210	cg25545210	KRTHA4
0.000066	5.13E-04	0.764596	0.670934	0.713804	0.576498	0.015015	0.008308	0.014893	0.015182	cg11469137	cg11469137	PLOD1
0.00176	6.44E-03	0.93884	0.866697	0.762328	0.7674	0.003343	0.029118	0.019013	0.030656	cg02588309	cg02588309	OSRF
0.000131	8.43E-04	0.851045	0.808391	0.724289	0.649327	0.006548	0.028404	0.011324	0.012661	cg00792849	cg00792849	CX36
0.000007	1.08E-04	1.18388	1.05983	1.04191	0.920467	0.004183	0.026087	0.006203	0.004323	cg22747092	cg22747092	BTBD14A
0.000002	4.66E-05	0.883494	0.847465	0.746341	0.672734	0.005626	0.013247	0.010209	0.010552	cg13060154	cg13060154	DAB2IP
0.001075	4.39E-03	0.986441	0.899157	0.861712	0.759891	0.024417	0.021592	0.015025	0.031394	cg22536398	cg22536398	NTN2L
0.000009	1.28E-04	0.902782	0.829177	0.774324	0.702228	0.009074	0.016185	0.011667	0.004594	cg23493704	cg23493704	SLC10A3
0.000004	7.35E-05	0.844337	0.798522	0.705778	0.656191	0.007429	0.009056	0.010283	0.012849	cg05706061	cg05706061	SLC31A2
0.001464	5.58E-03	0.753272	0.718665	0.647328	0.566794	0.027239	0.017075	0.025933	0.015022	cg21312148	cg21312148	LCE2D
0.000011	1.46E-04	0.895334	0.775849	0.82744	0.686174	0.009674	0.00831	0.001502	0.019957	cg18966791	cg18966791	C1orf61
0.000001	2.80E-05	0.775564	0.772041	0.629457	0.594559	0.014306	0.008535	0.005186	0.008419	cg07899016	cg07899016	PCDHB12
0.000049	4.10E-04	0.771132	0.686669	0.661948	0.614944	0.018104	0.003502	0.007013	0.008576	cg25168545	cg25168545	GIMAP1
0.00033	1.74E-03	0.757837	0.707512	0.621722	0.604938	0.010932	0.025725	0.004182	0.01254	cg12515638	cg12515638	SFRP4
0.000819	3.53E-03	0.188646	0.172949	0.144679	0.164236	0.002763	0.004298	0.005988	0.004253	cg18469326	cg18469326	C17orf41
0.001173	4.69E-03	1.24839	1.16283	1.08872	0.943413	0.007004	0.05753	0.026845	0.018715	cg17610929	cg17610929	ACCN4
0.002556	8.68E-03	0.930555	0.828891	0.873342	0.686318	0.044562	0.035987	0.008263	0.017574	cg06661994	cg06661994	C20orf195
0.000001	2.80E-05	0.98957	0.950933	0.824152	0.7591	0.001359	0.008357	0.008131	0.016462	cg21300318	cg21300318	C19orf30
0.001931	6.91E-03	0.616785	0.561935	0.511242	0.496887	0.002083	0.025563	0.008586	0.013463	cg04270025	cg04270025	PCDHB11
0.000619	2.84E-03	0.913112	0.841244	0.799554	0.692752	0.011117	0.017584	0.008906	0.036738	cg17571291	cg17571291	BLVRA
0.000961	4.01E-03	0.42536	0.363629	0.398798	0.324843	0.015897	0.013421	0.004282	0.004899	cg20033731	cg20033731	CACNA1C
0.001625	6.06E-03	0.299444	0.275261	0.249469	0.238099	0.009263	0.010183	0.005069	0.00215	cg01943185	cg01943185	NMU
0.000315	1.69E-03	0.931181	0.897155	0.75671	0.728987	0.022638	0.023937	0.022901	0.014719	cg14144305	cg14144305	ALX4
0.000433	2.15E-03	0.99775	0.958545	0.839129	0.757907	0.020253	0.032442	0.017856	0.02482	cg05674036	cg05674036	OR3A3
0.001501	5.70E-03	0.844448	0.816911	0.691229	0.65352	0.014466	0.034293	0.031637	0.010089	cg11337780	cg11337780	ZNF439
0.000088	6.35E-04	0.813244	0.775111	0.688584	0.617357	0.023073	0.001043	0.009541	0.018918	cg22373097	cg22373097	KRTAP21-1
0.002376	8.19E-03	0.906004	0.801642	0.824549	0.686912	0.008989	0.030977	0.020182	0.035225	cg16762195	cg16762195	LGP2
0.001636	6.07E-03	0.913848	0.788346	0.851514	0.694309	0.02117	0.035653	0.016354	0.024209	cg17067993	cg17067993	CCR7
0.000119	7.90E-04	1.08685	0.975974	0.943988	0.846439	0.027549	0.014212	0.0129	0.014996	cg21836062	cg21836062	DMD
0.000007	1.08E-04	1.04495	0.97243	0.885732	0.806784	0.006449	0.005465	0.018879	0.016286	cg24818418	cg24818418	EGF
0.000135	8.61E-04	0.401014	0.390472	0.355749	0.287396	0.007343	0.015649	0.00584	0.006531	cg06626655	cg06626655	RSPO1
0.000025	2.59E-04	1.02183	0.924341	0.912653	0.771094	0.014035	0.026058	0.006088	0.006814	cg15679651	cg15679651	MAP4K1
0.000034	3.17E-04	0.62083	0.555841	0.611015	0.437929	0.009481	0.010176	0.022252	0.001048	cg13652336	cg13652336	DEPDC2
0.000109	7.42E-04	0.674358	0.647457	0.552049	0.523281	0.00326	0.014874	0.012205	0.018319	cg12758687	cg12758687	DRD2
0.001293	5.04E-03	0.175482	0.162302	0.145882	0.138416	0.005829	0.003784	0.001284	0.005054	cg11313997	cg11313997	B4GALT7
0.001009	4.16E-03	0.134477	0.131144	0.098042	0.116435	0.006759	0.001314	0.00249	0.004047	cg14920846	cg14920846	NAV1
0.000397	2.02E-03	0.936689	0.868588	0.785246	0.731245	0.017942	0.027914	0.01091	0.019109	cg05886367	cg05886367	BTNL9
0.000069	5.32E-04	0.878632	0.696577	0.814528	0.724611	0.005422	0.021104	0.011805	0.014683	cg12818699	cg12818699	C6orf32
0.00011	7.47E-04	0.518029	0.445444	0.484332	0.392324	0.005879	0.017512	0.005588	0.004509	cg26907768	cg26907768	SLC7A5
0.001195	4.76E-03	0.949361	0.892817	0.781023	0.745096	0.034757	0.034026	0.007078	0.001197	cg14826683	cg14826683	SPRR2D
0.000018	2.06E-04	0.459367	0.39458	0.443897	0.338958	0.000699	0.012097	0.007522	0.006464	cg02232922	cg02232922	LOC203427
0.000571	2.68E-03	0.634789	0.598375	0.542841	0.479398	0.014105	0.024177	0.007216	0.012269	cg23780947	cg23780947	TMEM48
0.000121	7.98E-04	0.753831	0.648049	0.691011	0.579625	0.009472	0.015886	0.017894	0.008971	cg10705800	cg10705800	CITED4
0.000162	9.85E-04	0.451239	0.407318	0.404979	0.338169	0.010308	0.010424	0.008979	0.005541	cg20269537	cg20269537	ATXN10
0	0.00E+00	1.01652	0.974443	0.847266	0.773436	0.006118	0.001858	0.009805	0.009611	cg04138756	cg04138756	SPRR3
0	0.00E+00	0.876785	0.86416	0.713082	0.667283	0.009426	0.015929	0.003138	0.00051	cg19017177	cg19017177	SYT3
0.000257	1.44E-03	0.749662	0.741792	0.579164	0.598091	0.023616	0.012966	0.021663	0.014885	cg23123362	cg23123362	ICF45
0.000148	9.21E-04	0.985922	0.923536	0.825765	0.760008	0.01671	0.023824	0.013174	0.02136	cg08205865	cg08205865	SAC
0.002679	9.02E-03	1.03587	0.887731	0.923533	0.814643	0.0266	0.027125	0.034295	0.016751	cg11873854	cg11873854	LCN6
0.000371	1.92E-03	1.10539	1.02705	0.905626	0.87503	0.01807	0.039213	0.014928	0.009503	cg08527127	cg08527127	C1orf94
0.000016	1.89E-04	0.803053	0.79292	0.628802	0.632014	0.02155	0.004825	0.014035	0.008372	cg22778145	cg22778145	CLK4
0.000004	7.35E-05	1.12276	1.06635	0.914474	0.876753	0.012661	0.019585	0.006947	0.013279	cg24101388	cg24101388	SAGE1
0.00052	2.48E-03	0.925581	0.840793	0.80668	0.704907	0.025734	0.020686	0.016084	0.019756	cg27316956	cg27316956	SYNE1
0.002338	8.09E-03	0.2345	0.230568	0.166983	0.205685	0.010944	0.005502	0.006217	0.011246	cg22830590	cg22830590	SCRN3
0.002321	8.05E-03	0.828223	0.722867	0.751742	0.630106	0.017471	0.040248	0.013311	0.009205	cg15156367	cg15156367	ABHD7
0.000008	1.18E-04	0.90246	0.839226	0.743966	0.708406	0.006438	0.019432	0.009843	0.003859	cg05399697	cg05399697	LOC400986
0.000025	2.59E-04	0.808091	0.7113	0.720804	0.619152	0.004042	0.008074	0.019154	0.009466	cg01324261	cg01324261	SCRG1
0.000887	3.76E-03	0.773178	0.765448	0.622956	0.589654	0.004825	0.039711	0.017787	0.01705	cg04614339	cg04614339	CFHR4
0.002058	7.29E-03	0.390029	0.490191	0.182317	0.145479	0.079127	0.038088	0.029328	0.004415	cg01505590	cg01505590	PHLDA2
0.000972	4.05E-03	1.04872	0.897478	0.965831	0.800998	0.014682	0.040398	0.026023	0.015394	cg09494546	cg09494546	SLC16A4
0.000117	7.81E-04	0.881897	0.782091	0.749975	0.699614	0.008152	0.002058	0.019845	0.018636	cg07259382	cg07259382	1-Mar
0.000367	1.90E-03	0.574839	0.510558	0.512182	0.436844	0.009734	0.0071	0.019754	0.008118	cg15786879	cg15786879	LOC57146
0.000031	2.98E-04	0.993644	0.924886	0.822115	0.775235	0.017537	0.024207	0.004719	0.003704	cg08555657	cg08555657	SPRR2E
0.000625	2.85E-03	0.411799	0.408565	0.372578	0.283682	0.024538	0.009538	0.006519	0.006977	cg10002977	cg10002977	SOD2
0.000314	1.68E-03	0.380724	0.356948	0.317788	0.292749	0.007395	0.010224	0.008359	0.007072	cg15582789	cg15582789	SLC35D2
0.001631	6.07E-03	0.693781	0.667648	0.565914	0.533351	0.004242	0.036243	0.012847	0.016281	cg01684579	cg01684579	HSPC111
0.000013	1.64E-04	0.977649	0.937475	0.853741	0.709345	0.0211	0.014295	0.003341	0.020201	cg09816471	cg09816471	SNN
0.000049	4.10E-04	0.873477	0.784776	0.725833	0.698886	0.011105	0.005933	0.019874	0.009589	cg06275635	cg06275635	PGLYRP3
0	0.00E+00	0.892937	0.864264	0.758435	0.658052	0.008179	0.004539	0.006282	0.006124	cg13038560	cg13038560	FLJ22555
0.000016	1.89E-04	0.939767	0.89017	0.815218	0.69144	0.013877	0.01107	0.014324	0.020271	cg00083937	cg00083937	MAPK8IP2
0.000002	4.66E-05	0.706568	0.698492	0.56892	0.537328	0.00452	0.001765	0.007323	0.017196	cg13202751	cg13202751	SLC6A3
0.00004	3.57E-04	1.09014	0.993675	0.905904	0.859593	0.01553	0.025202	0.0105	0.008604	cg12941369	cg12941369	PDCD6IP
0.000021	2.28E-04	0.994391	0.976355	0.798875	0.761652	0.016569	0.006275	0.021688	0.021186	cg16519321	cg16519321	MYOD1
0.001005	4.15E-03	0.460353	0.370147	0.450217	0.353363	0.011756	0.019024	0.01537	0.00422	cg26384034	cg26384034	C6orf117
0.001633	6.07E-03	0.506322	0.44081	0.436465	0.401683	0.016363	0.009465	0.012388	0.006899	cg09635067	cg09635067	RAB7L1
0.000131	8.43E-04	1.19235	0.978627	1.09787	0.942685	0.006965	0.02963	0.021399	0.021478	cg25087423	cg25087423	BLR1
0.000031	2.98E-04	0.164249	0.138189	0.150035	0.127658	0.002747	0.000895	0.003348	0.002009	cg21416602	cg21416602	ECD
0.000005	8.46E-05	0.934581	0.88573	0.780566	0.709288	0.004754	0.014425	0.018	0.00658	cg21457147	cg21457147	KCTD4
0.001019	4.20E-03	0.308822	0.285336	0.264966	0.233506	0.009542	0.012207	0.004243	0.001059	cg19412675	cg19412675	SNX24
0.000211	1.22E-03	0.67654	0.585952	0.566461	0.553854	0.006092	0.018211	0.010788	0.0035	cg00058938	cg00058938	TTC9B
0	0.00E+00	1.13441	1.10208	0.935096	0.853978	0.008447	0.014842	0.010227	0.004279	cg17826679	cg17826679	SLC44A2
0.000003	6.09E-05	0.597217	0.544438	0.527259	0.445028	0.006499	0.00665	0.007161	0.00771	cg19403377	cg19403377	TMEM100
0.001437	5.50E-03	0.327038	0.310759	0.263475	0.255433	0.006059	0.016414	0.00398	0.005032	cg24899750	cg24899750	SNRPB2
0.000012	1.55E-04	0.886217	0.885308	0.719671	0.660523	0.025541	0.004999	0.011023	0.014015	cg10910525	cg10910525	HRC
0.002844	9.44E-03	0.844643	0.752776	0.722166	0.658415	0.034921	0.01332	0.025185	0.007479	cg19188612	cg19188612	CTHRC1
0.000005	8.46E-05	0.709331	0.634852	0.633975	0.529841	0.010005	0.004601	0.008003	0.012002	cg21353232	cg21353232	SEZ6L
0.001841	6.67E-03	1.05614	0.923512	0.890102	0.848297	0.039584	0.008845	0.019643	0.020532	cg18705301	cg18705301	NDUFAF1
0.000008	1.18E-04	1.08704	1.00396	0.977153	0.787708	0.011413	0.019217	0.016007	0.01767	cg17328659	cg17328659	STUB1
0.001601	5.98E-03	0.599484	0.482621	0.559978	0.474772	0.021271	0.008285	0.020413	0.011459	cg01143454	cg01143454	C20orf141
0.000022	2.35E-04	0.631901	0.585219	0.552813	0.466742	0.003889	0.009894	0.003877	0.017231	cg00687686	cg00687686	NDRG4
0.001128	4.56E-03	0.641369	0.626756	0.504621	0.500043	0.002918	0.027613	0.024096	0.013176	cg02335441	cg02335441	ASTE1
0.000468	2.28E-03	0.677207	0.605095	0.577885	0.526035	0.00236	0.023772	0.006454	0.013798	cg20750215	cg20750215	JUNB
0.000073	5.52E-04	0.520386	0.502791	0.423964	0.395387	0.004687	0.010188	0.003863	0.017282	cg25163476	cg25163476	IGF2AS
0	0.00E+00	0.646082	0.595179	0.530302	0.506676	0.00595	0.009181	0.000812	0.002674	cg16792632	cg16792632	ESR2
0.00003	2.91E-04	1.08153	0.996351	0.922112	0.818172	0.011756	0.031071	0.008244	0.004367	cg25734864	cg25734864	PROZ
0.00077	3.35E-03	0.525436	0.472028	0.496784	0.372742	0.016491	0.025583	0.005595	0.008522	cg12774845	cg12774845	ENTPD5
0.000233	1.33E-03	0.442682	0.435613	0.347781	0.342667	0.008943	0.011345	0.015211	0.007076	cg19574488	cg19574488	FHIT
0.00086	3.66E-03	0.88514	0.851249	0.703602	0.689078	0.018583	0.01585	0.037918	0.019981	cg05779068	cg05779068	OR2W1
0.000023	2.43E-04	1.05371	1.00557	0.85095	0.812754	0.013121	0.022406	0.009756	0.02078	cg10298815	cg10298815	GPR88
0.000116	7.76E-04	0.629584	0.541826	0.578734	0.472366	0.012548	0.015465	0.009161	0.010855	cg07473175	cg07473175	AMIGO2
0.000006	9.71E-05	0.850819	0.75177	0.755744	0.642065	0.006423	0.013075	0.008258	0.012767	cg22815214	cg22815214	CACNA1S
0.000114	7.64E-04	0.432141	0.405016	0.343702	0.343297	0.002511	0.004624	0.015073	0.004166	cg11736869	cg11736869	FLJ32312
0.000026	2.66E-04	0.929853	0.772901	0.890465	0.695832	0.010789	0.020143	0.019986	0.011276	cg15662251	cg15662251	PAQR7
0.001822	6.62E-03	0.938111	0.80347	0.850499	0.714079	0.032738	0.031115	0.015683	0.01894	cg07354440	cg07354440	NDUFS2
0.00046	2.25E-03	0.660776	0.655366	0.525668	0.500597	0.018555	0.029388	0.001636	0.014894	cg03334529	cg03334529	ZNF663
0.000184	1.10E-03	0.631577	0.558896	0.531666	0.498284	0.007088	0.01582	0.010081	0.009888	cg13473383	cg13473383	ZDHHC5
0.000007	1.08E-04	0.907839	0.833542	0.759429	0.697688	0.008512	0.009176	0.019276	0.002172	cg24576425	cg24576425	GALNT5
0.000082	6.02E-04	0.389287	0.349451	0.337353	0.295273	0.010657	0.005163	0.006099	0.003034	cg21795497	cg21795497	FLJ23554
0.000194	1.14E-03	0.597029	0.504074	0.589469	0.429692	0.027496	0.007564	0.010554	0.007896	cg25753817	cg25753817	INPP1
0.00128	5.02E-03	0.256041	0.223007	0.215299	0.204942	0.00661	0.005328	0.007147	0.003095	cg12601757	cg12601757	ST6GALNAC3
0.000987	4.10E-03	1.14415	1.05	0.911751	0.920525	0.010871	0.017094	0.028976	0.043262	cg09573795	cg09573795	MSX1
0.000455	2.23E-03	0.882302	0.774017	0.756707	0.68838	0.009866	0.026386	0.021386	0.006643	cg09868882	cg09868882	GRM8
0.000059	4.72E-04	0.799976	0.770537	0.650258	0.605961	0.009077	0.0087	0.015637	0.024198	cg06306751	cg06306751	F8
0	0.00E+00	1.09045	1.02153	0.920327	0.815439	0.000733	0.006372	0.011352	0.016333	cg12973651	cg12973651	CNFN
0.000015	1.81E-04	0.88287	0.840352	0.744015	0.652757	0.005206	0.02563	0.003883	0.011694	cg24964364	cg24964364	BCAP31
0.00001	1.35E-04	0.914083	0.787661	0.82233	0.693551	0.009284	0.008981	0.015836	0.013297	cg07705835	cg07705835	IL17RC
0	0.00E+00	0.76205	0.67092	0.7079	0.553028	0.004675	0.007067	0.00673	0.007642	cg15456206	cg15456206	ZNF580
0.000001	2.80E-05	0.65765	0.51772	0.650167	0.502049	0.003448	0.006805	0.012003	0.009473	cg07186138	cg07186138	APOBEC3C
0.00058	2.70E-03	0.654712	0.594924	0.528281	0.522303	0.028119	0.001912	0.00407	0.005466	cg25239996	cg25239996	CD40
0.002369	8.17E-03	0.206753	0.185876	0.173746	0.160133	0.004562	0.005448	0.008358	0.002846	cg05522383	cg05522383	PITX2
0.001012	4.17E-03	0.890324	0.814738	0.791127	0.64733	0.02394	0.030929	0.016596	0.0285	cg16205058	cg16205058	OSGEP
0.001638	6.07E-03	0.334005	0.316545	0.269056	0.257313	0.009403	0.011797	0.003434	0.012607	cg07465864	cg07465864	YTHDC2
0	0.00E+00	0.850278	0.825032	0.722513	0.612765	0.007555	0.011423	0.00958	0.008002	cg05443740	cg05443740	CSEN
0.000586	2.72E-03	0.906956	0.79737	0.74686	0.729089	0.020742	0.021823	0.003237	0.02158	cg10056627	cg10056627	GNMT
0.000033	3.12E-04	0.903814	0.903467	0.72581	0.669155	0.009617	0.0207	0.027972	0.011499	cg12914657	cg12914657	GIMAP1
0.000003	6.09E-05	0.992975	0.846979	0.900498	0.751365	0.006272	0.019217	0.006311	0.008055	cg00729875	cg00729875	PALMD
0.00245	8.40E-03	0.656548	0.615392	0.528717	0.509719	0.013233	0.017874	0.022617	0.024805	cg11854007	cg11854007	RP11-49G10.8
0.00007	5.36E-04	0.551717	0.457149	0.530246	0.40885	0.01379	0.011385	0.010494	0.009362	cg01346718	cg01346718	CSNK1E
0.000004	7.35E-05	1.22885	1.11008	1.04378	0.936108	0.002553	0.008436	0.017945	0.020857	cg04755933	cg04755933	AUP1
0.000426	2.12E-03	0.387304	0.34393	0.336607	0.293342	0.00057	0.009607	0.009648	0.010297	cg13059782	cg13059782	CNTNAP3
0.000076	5.71E-04	0.523997	0.517877	0.403388	0.407284	0.002112	0.007012	0.01079	0.019329	cg22670329	cg22670329	CXCL6
0.001196	4.76E-03	0.888401	0.830422	0.72351	0.683252	0.033474	0.033405	0.011127	0.004944	cg06476606	cg06476606	IFIT2
0.002564	8.70E-03	0.808733	0.779137	0.667617	0.599653	0.02793	0.028456	0.039955	0.002215	cg16184943	cg16184943	SUHW2
0.000002	4.66E-05	0.812942	0.799704	0.66476	0.598286	0.010047	0.009392	0.015041	0.01095	cg01693157	cg01693157	TUBA1
0.000034	3.17E-04	0.742671	0.653751	0.643491	0.567507	0.003854	0.013693	0.012918	0.011676	cg11396509	cg11396509	SIRT2
0.00047	2.29E-03	0.264108	0.253088	0.205921	0.207501	0.000123	0.005391	0.003721	0.011965	cg20269976	cg20269976	GAA
0.001538	5.81E-03	0.236	0.225472	0.198806	0.172758	0.00985	0.003246	0.010574	0.003489	cg12650011	cg12650011	TSPAN12
0.000169	1.02E-03	0.806355	0.80603	0.644162	0.598328	0.016345	0.036916	0.012024	0.002877	cg15491567	cg15491567	DYSF
0.000003	6.09E-05	1.04699	0.979282	0.859742	0.797275	0.002651	0.014172	0.015488	0.015374	cg15464148	cg15464148	GPR92
0.000114	7.64E-04	1.06182	0.986363	0.885568	0.800886	0.018986	0.023657	0.024009	0.016795	cg10328573	cg10328573	KRT9
0.000094	6.65E-04	0.363671	0.313184	0.332458	0.27005	0.005246	0.010245	0.004732	0.006575	cg07327468	cg07327468	EYA4
0.000723	3.19E-03	0.866423	0.764479	0.734033	0.672592	0.018301	0.005291	0.024455	0.023329	cg25119415	cg25119415	MNDA
0.001798	6.55E-03	0.336749	0.302731	0.25345	0.290056	0.009035	0.009292	0.012141	0.006452	cg24117442	cg24117442	SOCS2
0.000002	4.66E-05	0.883314	0.846328	0.727261	0.656907	0.01204	0.006438	0.010252	0.014551	cg16293105	cg16293105	SIGLEC6
0.000043	3.76E-04	0.937594	0.873478	0.75635	0.726653	0.019109	0.0087	0.017573	0.016517	cg01625242	cg01625242	GRP
0.000387	1.98E-03	0.752198	0.670699	0.696474	0.536357	0.016151	0.012056	0.024353	0.024691	cg16330965	cg16330965	SNAPC5
0	0.00E+00	0.928627	0.880083	0.785193	0.679664	0.002594	0.006276	0.00917	0.009698	cg23165541	cg23165541	DAPK2
0.00023	1.31E-03	0.445197	0.416419	0.378868	0.32733	0.00454	0.007593	0.017406	0.006924	cg17183546	cg17183546	D4S234E
0.002585	8.76E-03	0.235201	0.222119	0.191588	0.178281	0.012439	0.00501	0.006015	0.004315	cg26869604	cg26869604	LRRC20
0.000049	4.10E-04	0.946954	0.932351	0.724374	0.737339	0.014633	0.019756	0.020783	0.023198	cg23219570	cg23219570	FGF23
0.000007	1.08E-04	0.617566	0.594886	0.513076	0.452133	0.000349	0.01628	0.010172	0.002745	cg19766460	cg19766460	C21orf128
0.000845	3.61E-03	0.346365	0.325044	0.294404	0.253621	0.011742	0.013126	0.007079	0.005438	cg01405107	cg01405107	HOXB5
0.000138	8.75E-04	0.898254	0.819292	0.770923	0.667063	0.022594	0.023545	0.013671	0.009492	cg12970084	cg12970084	ELF3
0.001937	6.93E-03	0.835252	0.773625	0.684711	0.637743	0.026523	0.034488	0.013539	0.018489	cg27488807	cg27488807	SPINK7
0.000029	2.84E-04	1.03856	0.915665	0.879316	0.802525	0.010443	0.014779	0.016372	0.017749	cg15210427	cg15210427	CST9L
0.000015	1.81E-04	0.963518	0.90797	0.824587	0.698291	0.008212	0.027873	0.008968	0.011445	cg13015534	cg13015534	ST6GALNAC1
0.0004	2.02E-03	0.847681	0.830927	0.666428	0.643314	0.021522	0.028733	0.021934	0.021228	cg05071677	cg05071677	OR2V2
0.000499	2.39E-03	1.16698	1.03448	0.998859	0.887668	0.017679	0.043549	0.015517	0.016817	cg20839149	cg20839149	SH2D2A
0.000997	4.12E-03	1.00224	0.973738	0.824315	0.733121	0.004483	0.050323	0.037683	0.009885	cg11220060	cg11220060	KLF1
0.000196	1.15E-03	1.11961	1.00772	0.927582	0.865106	0.031283	0.025037	0.011577	0.013031	cg14679202	cg14679202	L3MBTL2
0.000406	2.04E-03	1.11889	1.01133	0.956347	0.837461	0.025255	0.032996	0.021184	0.022155	cg22539738	cg22539738	KIAA1704
0.000001	2.80E-05	1.14067	1.03794	0.960742	0.860026	0.01044	0.005529	0.017568	0.010162	cg25406518	cg25406518	DAK
0.001979	7.06E-03	0.782986	0.725472	0.629819	0.606846	0.021322	0.020344	0.025889	0.023909	cg24399529	cg24399529	TMEM84
0.000004	7.35E-05	0.730898	0.708507	0.648658	0.501981	0.018102	0.006164	0.004064	0.013781	cg22577136	cg22577136	IKBKE
0.000054	4.42E-04	0.588785	0.496587	0.539632	0.44011	0.005127	0.015718	0.009605	0.008873	cg11277126	cg11277126	TRPC4AP
0.000003	6.09E-05	0.96339	0.901639	0.826838	0.696627	0.012345	0.018344	0.009255	0.011016	cg25361106	cg25361106	TLX2
0.00116	4.65E-03	0.272298	0.267801	0.208677	0.210057	0.01036	0.007253	0.011292	0.006144	cg27072387	cg27072387	LTBP1
0.001918	6.87E-03	0.31493	0.264568	0.299837	0.228411	0.007534	0.016744	0.010454	0.003534	cg15278948	cg15278948	ZFAND2B
0.000058	4.66E-04	0.969126	0.923318	0.746175	0.761987	0.01397	0.0176	0.004342	0.030224	cg18353563	cg18353563	ABTB1
0.000294	1.60E-03	0.962281	0.874868	0.788588	0.739476	0.012109	0.034844	0.017778	0.005597	cg26233209	cg26233209	ATG12
0.000045	3.87E-04	0.814956	0.798059	0.642564	0.611821	0.003342	0.026917	0.008666	0.018609	cg03476195	cg03476195	ANK2
0.001815	6.60E-03	0.719287	0.69336	0.556644	0.556593	0.017707	0.027401	0.032943	0.011988	cg05376954	cg05376954	FPR1
0.000028	2.77E-04	0.682073	0.645841	0.564539	0.502238	0.006806	0.011905	0.003782	0.020201	cg21488617	cg21488617	DNALI1
0.001887	6.79E-03	0.321301	0.309445	0.267415	0.232381	0.00704	0.017491	0.012059	0.002505	cg00657095	cg00657095	PPARD
0.00173	6.36E-03	0.761322	0.673022	0.667943	0.563127	0.018513	0.027866	0.012726	0.026041	cg00981643	cg00981643	MECP2
0.000068	5.27E-04	0.766122	0.638074	0.706046	0.572634	0.021389	0.012836	0.01213	0.007809	cg07679836	cg07679836	BAK1
0.000897	3.80E-03	0.601065	0.554446	0.50048	0.44879	0.010958	0.020583	0.014711	0.017455	cg14564494	cg14564494	CBR3
0.002009	7.14E-03	0.214221	0.203293	0.180552	0.154758	0.004493	0.012202	0.006012	0.003365	cg01003992	cg01003992	LOC388152
0.000327	1.74E-03	0.96832	0.84627	0.859868	0.714992	0.024152	0.023706	0.020869	0.019668	cg04452095	cg04452095	9-Sep
0	0.00E+00	0.816207	0.744814	0.682363	0.611808	0.010513	0.003334	0.008924	0.002604	cg03789934	cg03789934	NALP11
0.002466	8.44E-03	0.875721	0.758156	0.756649	0.665897	0.022594	0.039592	0.01701	0.009618	cg25259754	cg25259754	FCRL3
0.000001	2.80E-05	1.01971	1.05456	0.470717	0.408456	0.015122	0.038306	0.031202	0.04241	cg13192155	cg13192155	ERAS
0.000107	7.32E-04	1.14383	0.985583	0.998521	0.864449	0.005058	0.026767	0.029067	0.012736	cg00728602	cg00728602	C6orf27
0.000095	6.71E-04	0.658706	0.564578	0.580095	0.496085	0.007016	0.010276	0.00472	0.019979	cg21481775	cg21481775	NKX3-1
0.000001	2.80E-05	0.926414	0.836632	0.75887	0.710725	0.006616	0.01445	0.007308	0.006262	cg11825652	cg11825652	CAV2
0.000005	8.46E-05	1.08273	0.980064	0.954431	0.777573	0.020189	0.012237	0.001732	0.01927	cg23587532	cg23587532	BM88
0.002328	8.07E-03	0.89611	0.824493	0.711435	0.696756	0.037263	0.0288	0.021378	0.016505	cg04780454	cg04780454	SERPINF2
0.001265	4.97E-03	0.494891	0.439889	0.430375	0.364387	0.023647	0.007147	0.012876	0.000545	cg03046445	cg03046445	BHLHB3
0.000038	3.45E-04	0.808254	0.792245	0.655973	0.58529	0.031739	0.00767	0.008013	0.006912	cg14366598	cg14366598	IL17E
0.000001	2.80E-05	1.01505	0.959481	0.842911	0.739719	0.002374	0.017504	0.009594	0.011459	cg15503752	cg15503752	ST6GALNAC1
0.000853	3.64E-03	0.174218	0.148452	0.146358	0.137122	0.004705	0.004473	0.004287	0.000667	cg06230736	cg06230736	GATA3
0.00058	2.70E-03	0.496177	0.462322	0.448473	0.341004	0.018669	0.014773	0.017982	0.008855	cg24523456	cg24523456	HLCS
0.001292	5.04E-03	0.937027	0.83015	0.796075	0.705028	0.018888	0.040477	0.015114	0.016794	cg02206259	cg02206259	C1orf198
0.000045	3.87E-04	0.893459	0.790274	0.733186	0.69477	0.009031	0.008656	0.016806	0.018748	cg05674444	cg05674444	C21orf99
0.001536	5.81E-03	0.634622	0.600522	0.481195	0.503719	0.007666	0.024049	0.029406	0.008829	cg09986574	cg09986574	GTF3C4
0.002401	8.27E-03	0.22996	0.221394	0.187137	0.167896	0.013569	0.003326	0.008234	0.004047	cg24928378	cg24928378	RND1
0.00114	4.59E-03	0.469723	0.425774	0.40849	0.339356	0.015157	0.021315	0.002491	0.009002	cg22269795	cg22269795	EFHD2
0.000001	2.80E-05	0.782846	0.727778	0.672163	0.560371	0.006966	0.009193	0.007919	0.012371	cg09640202	cg09640202	IMP4
0.000013	1.64E-04	0.821608	0.772936	0.678579	0.602502	0.017739	0.003145	0.014512	0.013835	cg19692710	cg19692710	DNAJB13
0.000048	4.05E-04	1.05383	0.996068	0.817347	0.816863	0.010606	0.030906	0.011836	0.02003	cg21820677	cg21820677	GABRA2
0.000433	2.15E-03	0.813671	0.734248	0.625081	0.662612	0.017671	0.020601	0.024995	0.003213	cg11008866	cg11008866	CASR
0.000001	2.80E-05	0.936703	0.883486	0.757764	0.697894	0.019256	0.00678	0.00557	0.005852	cg15861540	cg15861540	TBXA2R
0.000542	2.56E-03	0.196938	0.172619	0.18694	0.136146	0.002075	0.006907	0.007051	0.006922	cg09770154	cg09770154	MXI1
0.000026	2.66E-04	0.944449	0.901642	0.728632	0.72803	0.01737	0.024764	0.015856	0.004009	cg20312687	cg20312687	DEFB118
0.001096	4.46E-03	0.904189	0.77881	0.794609	0.673315	0.00633	0.027896	0.027827	0.026932	cg07685869	cg07685869	KIFC3
0.000099	6.90E-04	0.50772	0.453887	0.448168	0.364944	0.008906	0.008826	0.007777	0.015406	cg21092462	cg21092462	KCNH1
0.000379	1.95E-03	0.398504	0.354456	0.31982	0.313122	0.00725	0.011151	0.008991	0.005829	cg02497700	cg02497700	ZNF238
0.002589	8.77E-03	0.616995	0.544543	0.515686	0.469333	0.019801	0.019203	0.006359	0.022171	cg05722918	cg05722918	SLC5A8
0.000034	3.17E-04	0.964638	0.88116	0.756267	0.75693	0.008966	0.012624	0.027681	0.003744	cg11959435	cg11959435	IFNA1
0.000007	1.08E-04	0.412263	0.38765	0.352069	0.292221	0.009048	0.007798	0.001607	0.005189	cg19395441	cg19395441	C12orf43
0.001624	6.05E-03	0.819815	0.735896	0.676768	0.621049	0.03226	0.014708	0.025703	0.014034	cg21846488	cg21846488	LCE4A
0.002187	7.68E-03	0.638688	0.624841	0.511377	0.464563	0.004638	0.010575	0.018162	0.043263	cg02451670	cg02451670	DTL
0.000039	3.51E-04	0.792403	0.740098	0.640557	0.591723	0.008813	0.004028	0.02502	0.011498	cg23746359	cg23746359	FAM19A3
0.000225	1.29E-03	0.964157	0.878083	0.76317	0.749937	0.024427	0.030618	0.010395	0.007004	cg26561773	cg26561773	VSIG4
0.001067	4.36E-03	0.763382	0.669945	0.630914	0.588213	0.008182	0.002752	0.020994	0.030376	cg04502814	cg04502814	SEPP1
0.000006	9.71E-05	1.02623	0.899566	0.848951	0.790131	0.022699	0.005359	0.006148	0.005914	cg19346193	cg19346193	UROS
0.000024	2.51E-04	1.03226	0.996909	0.82655	0.756515	0.010728	0.030652	0.010524	0.020074	cg20469837	cg20469837	GALNT5
0.001739	6.37E-03	0.38065	0.320837	0.326909	0.29319	0.004137	0.015163	0.004448	0.011513	cg02945646	cg02945646	AP1G2
0.000155	9.53E-04	1.04874	0.962386	0.884051	0.763624	0.005447	0.019865	0.022417	0.035316	cg05861567	cg05861567	MLC1
0.001575	5.92E-03	0.279041	0.240003	0.225273	0.223547	0.002979	0.010092	0.005276	0.007362	cg04922810	cg04922810	CRHR2
0.001973	7.04E-03	0.193821	0.176226	0.153697	0.150395	0.007045	0.006549	0.004622	0.003894	cg06780358	cg06780358	PTPRJ
0.000456	2.24E-03	0.700551	0.587667	0.639883	0.514023	0.011335	0.021717	0.023562	0.010183	cg13726191	cg13726191	FGFBP1
0.000991	4.11E-03	0.526814	0.482494	0.460328	0.372605	0.015636	0.025505	0.008452	0.009621	cg25404088	cg25404088	HRIHFB2122
0.000064	5.01E-04	0.903955	0.862133	0.754569	0.643849	0.029659	0.011092	0.018631	0.015233	cg15815016	cg15815016	CARD4
0.000304	1.64E-03	0.799746	0.729736	0.666367	0.590432	0.021055	0.022828	0.019587	0.008889	cg13727946	cg13727946	MBD3L1
0.002793	9.32E-03	0.893003	0.837179	0.722886	0.661864	0.016792	0.014742	0.050715	0.027585	cg21052164	cg21052164	CHRNB2
0.000887	3.76E-03	0.805225	0.787737	0.64765	0.580781	0.006711	0.048351	0.01019	0.020209	cg20279283	cg20279283	GATA4
0.001556	5.86E-03	0.401832	0.33796	0.343493	0.310349	0.004894	0.015197	0.013058	0.00113	cg10643489	cg10643489	RQCD1
0.000797	3.45E-03	0.37127	0.350421	0.313122	0.263596	0.018373	0.004414	0.00763	0.010594	cg22377142	cg22377142	C1orf85
0.000009	1.28E-04	0.820555	0.760702	0.656033	0.618731	0.005628	0.011746	0.008278	0.018932	cg03262773	cg03262773	RAD54L
0.000009	1.28E-04	0.840213	0.82697	0.721696	0.568829	0.017283	0.008491	0.021508	0.016057	cg10865119	cg10865119	C6orf208
0.00007	5.36E-04	1.01144	0.903705	0.844723	0.754337	0.023589	0.017041	0.009883	0.020956	cg13500388	cg13500388	CBFB
0.000628	2.86E-03	0.868018	0.799201	0.690909	0.660104	0.011004	0.008092	0.025122	0.035035	cg18462653	cg18462653	DEFB119
0.000001	2.80E-05	0.736023	0.712196	0.572564	0.549439	0.004269	0.011446	0.00894	0.010955	cg23509869	cg23509869	LST1
0.000055	4.47E-04	0.623846	0.552513	0.522507	0.467133	0.005621	0.013317	0.015494	0.005271	cg02019333	cg02019333	UPK1B
0.000069	5.32E-04	0.903028	0.820015	0.761932	0.657979	0.018859	0.002904	0.024099	0.017664	cg12815142	cg12815142	SPAG7
0.000189	1.12E-03	0.293573	0.223769	0.247237	0.253167	0.010587	0.00137	0.003891	0.001651	cg08353146	cg08353146	TMCC2
0.000187	1.11E-03	0.386068	0.369991	0.299435	0.290938	0.006838	0.013428	0.010034	0.006185	cg17843048	cg17843048	PHF16
0.000001	2.80E-05	0.937872	0.87575	0.729121	0.719386	0.010265	0.01383	0.011355	0.008386	cg07374637	cg07374637	KRTAP19-5
0.002526	8.60E-03	0.236225	0.195034	0.210222	0.178114	0.007535	0.009083	0.006286	0.004994	cg20761322	cg20761322	CIB2
0.000038	3.45E-04	0.623695	0.608053	0.484035	0.46285	0.013947	0.000409	0.006056	0.021484	cg12135976	cg12135976	SLC5A8
0.002964	9.76E-03	0.467527	0.463369	0.357237	0.347823	0.017005	0.02309	0.023366	0.011621	cg04112019	cg04112019	IGF2AS
0.000047	3.99E-04	1.03256	0.889322	0.89775	0.764195	0.012352	0.028266	0.008634	0.016039	cg27360098	cg27360098	ELN
0	0.00E+00	1.10223	0.858559	0.991383	0.869737	0.009261	0.012589	0.004002	0.008037	cg10409560	cg10409560	FLJ23657
0.000028	2.77E-04	1.06458	0.940592	0.935384	0.76419	0.020347	0.018374	0.019538	0.016746	cg11527279	cg11527279	TTLL11
0.000133	8.52E-04	0.553736	0.449208	0.495218	0.421912	0.014583	0.00084	0.012563	0.010115	cg24341129	cg24341129	BNC2
0.001997	7.10E-03	0.35388	0.292647	0.319605	0.262659	0.001395	0.017647	0.011026	0.005933	cg20125091	cg20125091	GFI1
0.001995	7.10E-03	0.985384	0.94154	0.776444	0.730544	0.062958	0.013357	0.012592	0.021991	cg01086895	cg01086895	DCHS1
0.000467	2.28E-03	0.342526	0.299035	0.295573	0.251574	0.01463	0.003973	0.002795	0.006464	cg03920233	cg03920233	DOC2A
0.00072	3.18E-03	0.44073	0.399382	0.370017	0.321407	0.008302	0.020977	0.006812	0.004778	cg19840532	cg19840532	OMA1
0.000013	1.64E-04	1.0012	0.741184	0.942697	0.798122	0.009786	0.024575	0.014413	0.014511	cg03714916	cg03714916	CDKN1A
0.000001	2.80E-05	0.814388	0.792675	0.641802	0.593898	0.010773	0.008023	0.012086	0.0126	cg22134325	cg22134325	NPAS4
0.000085	6.18E-04	0.680405	0.647348	0.543705	0.498432	0.012538	0.001753	0.004309	0.027247	cg21237591	cg21237591	IGF2AS
0.000337	1.78E-03	0.909684	0.891629	0.721526	0.655904	0.00862	0.048843	0.015204	0.014515	cg16249711	cg16249711	TBPL2
0.001747	6.40E-03	0.713391	0.709313	0.568224	0.506958	0.003362	0.033508	0.034928	0.029026	cg18636558	cg18636558	SLC15A2
0.000419	2.09E-03	0.812754	0.686359	0.667958	0.641071	0.029436	0.003287	0.008802	0.013465	cg22199118	cg22199118	C8orf34
0.00148	5.64E-03	0.448121	0.379162	0.404361	0.324973	0.008559	0.022317	0.006489	0.011731	cg16014085	cg16014085	ZNF553
0.000465	2.27E-03	0.564528	0.486562	0.514638	0.399605	0.013324	0.012308	0.018993	0.016618	cg25564800	cg25564800	KPNA1
0.000578	2.70E-03	0.537369	0.52011	0.425637	0.390856	0.011266	0.02745	0.011103	0.009568	cg25999015	cg25999015	ZNF575
0.000131	8.43E-04	0.9572	0.868956	0.806161	0.692586	0.011828	0.027006	0.028851	0.007189	cg03218374	cg03218374	ANGPT4
0.000942	3.95E-03	0.543994	0.514766	0.457852	0.381418	0.02333	0.011312	0.017348	0.01733	cg01607495	cg01607495	BAG4
0.000361	1.88E-03	0.25292	0.247936	0.201375	0.181093	0.008474	0.007649	0.007062	0.00728	cg01120898	cg01120898	IL1RAP
0.000016	1.89E-04	0.624431	0.586863	0.517332	0.445205	0.006921	0.005857	0.017061	0.01142	cg21255732	cg21255732	GPD1L
0.000099	6.90E-04	0.720898	0.663543	0.598889	0.520894	0.003388	0.005578	0.003149	0.030293	cg00516481	cg00516481	PDE9A
0.000472	2.29E-03	0.878805	0.850749	0.687013	0.644776	0.042318	0.018596	0.021235	0.013236	cg25500444	cg25500444	FLJ23514
0.000528	2.51E-03	0.837752	0.819226	0.638302	0.624948	0.005993	0.032558	0.007401	0.039686	cg27420123	cg27420123	FSHB
0	0.00E+00	0.88502	0.848455	0.71187	0.636206	0.005012	0.01221	0.00081	0.012573	cg05807444	cg05807444	VPS28
0.001242	4.90E-03	0.25769	0.226367	0.213176	0.193648	0.00421	0.012099	0.005119	0.002219	cg26195812	cg26195812	DPYSL5
0.002195	7.70E-03	0.61951	0.499523	0.578252	0.453196	0.017233	0.024644	0.022342	0.020173	cg22101147	cg22101147	TMEM110
0.000013	1.64E-04	0.858949	0.805613	0.739764	0.591593	0.021209	0.015856	0.015272	0.008992	cg22995176	cg22995176	UPK3B
0.000465	2.27E-03	0.324431	0.305875	0.262662	0.234249	0.001895	0.016276	0.006637	0.005077	cg11644586	cg11644586	FLJ10786
0.002351	8.13E-03	0.528767	0.492069	0.416189	0.395789	0.003915	0.0336	0.007375	0.009405	cg11808757	cg11808757	TUBGCP6
0.001543	5.82E-03	0.901063	0.831541	0.722586	0.667214	0.02109	0.050779	0.005408	0.012045	cg02210123	cg02210123	RHOJ
0.001695	6.26E-03	0.457148	0.44927	0.382168	0.311512	0.028316	0.009392	0.013966	0.016775	cg05275752	cg05275752	GALM
0.000602	2.78E-03	0.741067	0.665925	0.584902	0.569283	0.01795	0.015015	0.026569	0.010953	cg26782833	cg26782833	MGC4268
0.000009	1.28E-04	0.77049	0.68808	0.629392	0.575787	0.015718	0.007981	0.010313	0.008191	cg24516061	cg24516061	RGS19
0.000594	2.75E-03	0.234647	0.19809	0.193759	0.182287	0.004709	0.004702	0.006319	0.005188	cg13834500	cg13834500	TM9SF1
0.000002	4.66E-05	0.989458	0.950617	0.784443	0.716623	0.017977	0.017269	0.011369	0.005276	cg20893022	cg20893022	C19orf30
0.000929	3.90E-03	0.588643	0.433483	0.572274	0.453971	0.001278	0.036881	0.005366	0.013355	cg08491125	cg08491125	ISG20
0.000001	2.80E-05	0.71308	0.642802	0.573432	0.535419	0.008795	0.005389	0.002501	0.010621	cg15952487	cg15952487	CD1B
0.000009	1.28E-04	0.886174	0.825948	0.687914	0.669416	0.008924	0.012737	0.023056	0.001309	cg16617137	cg16617137	SIGLEC6
0.00002	2.23E-04	1.06133	1.00444	0.842272	0.775173	0.012209	0.006872	0.018875	0.031434	cg09911755	cg09911755	OSBPL7
0.000027	2.71E-04	0.884563	0.832503	0.734311	0.623441	0.012471	0.031624	0.00425	0.007143	cg18877514	cg18877514	PXMP2
0.000042	3.69E-04	0.69481	0.662349	0.507016	0.548509	0.002433	0.017681	0.014343	0.017552	cg19238840	cg19238840	GP2
0.000678	3.04E-03	0.359178	0.326625	0.287247	0.268791	0.012962	0.007369	0.0105	0.006029	cg26643856	cg26643856	HLA-DOA
0.000004	7.35E-05	0.391633	0.363441	0.319078	0.283356	0.002553	0.008005	0.007195	0.001765	cg25928579	cg25928579	HOXB8
0.000744	3.26E-03	0.158548	0.137451	0.133722	0.117589	0.000917	0.005427	0.003182	0.005035	cg25826526	cg25826526	C20orf20
0.000021	2.28E-04	0.538007	0.501947	0.411374	0.411188	0.007966	0.008409	0.002575	0.014696	cg12082129	cg12082129	PCSK7
0.000023	2.43E-04	0.993114	0.964606	0.762201	0.73214	0.010402	0.024885	0.011862	0.027174	cg07879977	cg07879977	OR1F1
0.000279	1.53E-03	0.350265	0.311201	0.277437	0.268909	0.011665	0.004431	0.006253	0.006681	cg03835332	cg03835332	ELL3
0	0.00E+00	1.13838	1.12748	0.903689	0.8009	0.003953	0.017419	0.010197	0.005545	cg12229172	cg12229172	MGST2
0.003035	9.96E-03	0.561119	0.533994	0.479366	0.381858	0.034875	0.027024	0.016214	0.003792	cg24710073	cg24710073	TBP
0.0002	1.17E-03	0.959114	0.915063	0.745697	0.707078	0.015059	0.019395	0.040234	0.014996	cg14396117	cg14396117	MYR8
0.00002	2.23E-04	0.668773	0.606855	0.545958	0.490204	0.016082	0.01223	0.007667	0.006199	cg16415058	cg16415058	SORCS1
0.000055	4.47E-04	0.786378	0.699392	0.628759	0.597068	0.006269	0.014379	0.018203	0.014466	cg25340403	cg25340403	LYPD3
0.000005	8.46E-05	1.06883	1.06045	0.837382	0.758233	0.009021	0.022597	0.00402	0.028662	cg15177917	cg15177917	DAND5
0.000008	1.18E-04	0.763365	0.713193	0.628386	0.541852	0.007035	0.010637	0.013332	0.017179	cg20483374	cg20483374	C1QTNF5
0.00201	7.14E-03	0.513818	0.508495	0.405623	0.362534	0.020094	0.032967	0.015563	0.006712	cg21388029	cg21388029	CREG2
0.00039	1.99E-03	0.260804	0.228562	0.216421	0.193408	0.0039	0.003656	0.007146	0.008479	cg14809191	cg14809191	FOXQ1
0.000563	2.65E-03	0.697577	0.59849	0.630528	0.489792	0.015371	0.026218	0.017965	0.018902	cg00280814	cg00280814	FLJ31568
0.002282	7.96E-03	0.624758	0.617039	0.483261	0.449155	0.028058	0.038358	0.017441	0.009605	cg08993172	cg08993172	ALX4
0.000494	2.38E-03	0.536392	0.44911	0.444336	0.414224	0.013709	0.005177	0.017922	0.00568	cg11086066	cg11086066	NFATC2
0.000117	7.81E-04	0.933812	0.811095	0.790255	0.684561	0.020439	0.013288	0.022249	0.018565	cg20728496	cg20728496	NADSYN1
0.000002	4.66E-05	0.803762	0.719937	0.679628	0.574818	0.013411	0.008099	0.010637	0.00814	cg13315690	cg13315690	OVCA2
0.000498	2.39E-03	0.844634	0.733348	0.737604	0.60303	0.011961	0.029567	0.00457	0.031261	cg25483003	cg25483003	ENTPD2
0.000018	2.06E-04	0.96895	0.919495	0.748561	0.717214	0.011514	0.023805	0.020318	0.013039	cg09416313	cg09416313	MATK
0.000001	2.80E-05	0.630455	0.562618	0.534027	0.450288	0.008236	0.00633	0.005537	0.009814	cg10883621	cg10883621	MGC16372
0.00034	1.79E-03	0.484095	0.463036	0.370327	0.358942	0.014025	0.016403	0.011129	0.012601	cg15127324	cg15127324	CENTD1
0.000698	3.10E-03	0.327292	0.289989	0.264435	0.245028	0.007753	0.007687	0.010933	0.006963	cg06106793	cg06106793	PRCC
0.000076	5.71E-04	1.10706	1.10513	0.805457	0.834661	0.02995	0.037454	0.027567	0.016736	cg04741133	cg04741133	LOC153684
0.000378	1.95E-03	0.739727	0.705634	0.586519	0.530806	0.012237	0.029754	0.021669	0.018402	cg27367952	cg27367952	MGC50811
0.002613	8.84E-03	0.165814	0.144843	0.139396	0.121042	0.002758	0.006531	0.006071	0.00528	cg15119375	cg15119375	MGC3020
0.000004	7.35E-05	0.672054	0.597633	0.554792	0.490975	0.003648	0.012642	0.011884	0.003821	cg19005368	cg19005368	PRRG4
0.000645	2.92E-03	0.518232	0.477901	0.441983	0.357864	0.007634	0.027941	0.012451	0.006438	cg17006282	cg17006282	RPL36
0.002236	7.82E-03	0.463942	0.392732	0.384282	0.352344	0.01698	0.01509	0.00707	0.012195	cg05512099	cg05512099	PLEKHF1
0.000313	1.68E-03	0.28971	0.271672	0.240857	0.201715	0.007282	0.007012	0.012229	0.004054	cg05897048	cg05897048	HRASLS3
0.000959	4.01E-03	0.84827	0.77938	0.703601	0.600519	0.008791	0.044678	0.022336	0.015628	cg13795840	cg13795840	C19orf24
0.000004	7.35E-05	0.849921	0.776817	0.667693	0.634359	0.013709	0.016447	0.006216	0.0069	cg11054936	cg11054936	GJB2
0.002781	9.29E-03	0.684175	0.618612	0.559069	0.495822	0.012901	0.033756	0.0279	0.012699	cg15443822	cg15443822	ATP2A3
0.000623	2.84E-03	0.891208	0.890131	0.709566	0.613375	0.014638	0.054689	0.023893	0.020325	cg06226384	cg06226384	CACNG5
0.00154	5.82E-03	0.204558	0.168995	0.166418	0.160948	0.003336	0.002597	0.005112	0.008318	cg11428724	cg11428724	PAX7
0.00114	4.59E-03	0.349027	0.300787	0.307337	0.24669	0.007873	0.012513	0.013602	0.007768	cg14480463	cg14480463	INT1
0	0.00E+00	0.942689	0.86452	0.736571	0.702801	0.00898	0.007828	0.004142	0.00667	cg03297731	cg03297731	GDPD3
0.000011	1.46E-04	0.722475	0.544629	0.686246	0.541993	0.007944	0.021372	0.007431	0.008475	cg06848073	cg06848073	FBXO44
0.000328	1.74E-03	0.666759	0.631858	0.519694	0.485063	0.01595	0.030568	0.009472	0.010538	cg08088390	cg08088390	DEFB125
0.00058	2.70E-03	0.43458	0.407276	0.369574	0.295308	0.006264	0.014054	0.022083	0.007906	cg16869108	cg16869108	VHL
0.001374	5.30E-03	0.288687	0.264081	0.219299	0.221101	0.005341	0.009554	0.013178	0.005206	cg07707498	cg07707498	LOC388272
0.00003	2.91E-04	0.643988	0.616837	0.492704	0.472027	0.018277	0.003571	0.011952	0.014983	cg05112299	cg05112299	OR7A17
0.000102	7.04E-04	0.506775	0.485113	0.393642	0.366341	0.005602	0.018451	0.014223	0.006676	cg24523000	cg24523000	GABRA1
0.001269	4.98E-03	0.931028	0.789086	0.81227	0.669916	0.015151	0.034405	0.014199	0.038639	cg08390254	cg08390254	ATP1A2
0.000165	1.00E-03	0.295313	0.235138	0.277188	0.211743	0.008093	0.006985	0.009508	0.003971	cg07915542	cg07915542	IDH1
0.000263	1.46E-03	0.839392	0.74063	0.701796	0.605368	0.003513	0.015033	0.02624	0.026172	cg04117029	cg04117029	UROS
0.000024	2.51E-04	0.983002	0.877587	0.842887	0.687142	0.01949	0.005328	0.024259	0.018329	cg24216701	cg24216701	CDX1
0.000023	2.43E-04	0.958604	0.882223	0.79446	0.673191	0.008101	0.012467	0.015536	0.029412	cg22991148	cg22991148	C21orf29
0.000004	7.35E-05	0.904533	0.897091	0.684608	0.651738	0.005307	0.01528	0.012866	0.023754	cg06872381	cg06872381	DPPA3
0.003033	9.95E-03	0.257748	0.223049	0.225632	0.181567	0.008562	0.014017	0.005026	0.007153	cg21475402	cg21475402	BCAN
0.000405	2.04E-03	0.590961	0.525807	0.503612	0.416074	0.010866	0.013731	0.018816	0.018808	cg08744726	cg08744726	FLJ12700
0.002316	8.04E-03	0.638417	0.583747	0.500898	0.472817	0.020643	0.019028	0.006562	0.032426	cg26499286	cg26499286	KRTAP17-1
0.000016	1.89E-04	0.846489	0.784582	0.711225	0.583891	0.008094	0.020889	0.004901	0.022408	cg08307963	cg08307963	GJA5
0.000601	2.78E-03	0.509423	0.495979	0.400727	0.358575	0.019378	0.015519	0.020501	0.011526	cg15613048	cg15613048	KIF17
0.002819	9.38E-03	0.27697	0.216633	0.233896	0.220396	0.011124	0.004854	0.002008	0.010689	cg19972619	cg19972619	MYC
0.000027	2.71E-04	0.346167	0.315281	0.280658	0.249294	0.005392	0.002463	0.00403	0.010532	cg13984181	cg13984181	ABHD7
0.000008	1.18E-04	1.09782	1.00107	0.889015	0.790536	0.019208	0.020067	0.012778	0.016273	cg11492403	cg11492403	AARSD1
0.000027	2.71E-04	0.458789	0.429007	0.400707	0.304494	0.014457	0.01148	0.008376	0.001389	cg04856043	cg04856043	HS1BP3
0.001325	5.15E-03	0.2794	0.243872	0.229667	0.205596	0.005068	0.009684	0.007596	0.0092	cg23300897	cg23300897	USP20
0.000824	3.54E-03	0.889415	0.830345	0.715719	0.631563	0.020882	0.045994	0.004715	0.024604	cg03773789	cg03773789	GLI4
0.001988	7.08E-03	0.347158	0.308118	0.268508	0.266531	0.013912	0.010882	0.005704	0.010461	cg19850163	cg19850163	HRB
0.000968	4.03E-03	0.724493	0.554479	0.665594	0.545603	0.007468	0.018939	0.027211	0.027335	cg06349174	cg06349174	STIM1
0.002118	7.47E-03	0.348903	0.335631	0.320593	0.21865	0.002491	0.031683	0.005453	0.008764	cg19094438	cg19094438	BCAR1
0.000802	3.47E-03	0.714444	0.656518	0.556706	0.528245	0.017203	0.030992	0.019833	0.011322	cg20217872	cg20217872	NAV3
0.00003	2.91E-04	1.03678	0.938384	0.815659	0.767497	0.023801	0.005958	0.017265	0.022543	cg04848046	cg04848046	FNDC3B
0.000044	3.83E-04	0.881368	0.848685	0.672432	0.639623	0.012823	0.035018	0.001582	0.013261	cg13968061	cg13968061	APCS
0.001853	6.71E-03	0.249654	0.230973	0.198638	0.179495	0.007118	0.011819	0.006834	0.008104	cg19639622	cg19639622	GPM6A
0	0.00E+00	1.18135	1.08611	0.963064	0.835261	0.019211	0.005143	0.004385	0.00584	cg14566624	cg14566624	GPR153
0.000013	1.64E-04	0.554717	0.546871	0.434	0.386206	0.007112	0.017601	0.008559	0.010052	cg07408740	cg07408740	OGDH
0.000452	2.22E-03	0.690751	0.607747	0.538915	0.526959	0.011461	0.019835	0.024235	0.005186	cg02347487	cg02347487	NALP14
0.000045	3.87E-04	0.487638	0.431619	0.383806	0.366926	0.008356	0.011853	0.005108	0.008658	cg01184449	cg01184449	EML4
0.0012	4.77E-03	0.920096	0.861067	0.697287	0.685909	0.003121	0.057611	0.015832	0.010137	cg02764897	cg02764897	KRTAP13-1
0.000008	1.18E-04	1.04854	0.992745	0.806336	0.763484	0.009453	0.024092	0.022844	0.009426	cg06141025	cg06141025	GYS2
0.001804	6.57E-03	0.217255	0.18846	0.174942	0.162608	0.006732	0.000626	0.007295	0.008206	cg16886188	cg16886188	ADRA2A
0.002091	7.39E-03	0.664189	0.602347	0.571458	0.45299	0.017281	0.038352	0.021866	0.01534	cg23713520	cg23713520	TM4SF11
0.00175	6.40E-03	0.328485	0.325964	0.248946	0.233249	0.00761	0.017152	0.016164	0.011779	cg22100821	cg22100821	SCRT2
0.00007	5.36E-04	0.871445	0.815123	0.680485	0.628813	0.013351	0.036699	0.001448	0.000253	cg19778698	cg19778698	MAFK
0.000037	3.38E-04	0.873888	0.820436	0.708924	0.607821	0.024859	0.014396	0.018691	0.015461	cg18107072	cg18107072	CGI-38
0	0.00E+00	1.11132	0.99397	0.907214	0.797606	0.011935	0.015951	0.005391	0.005751	cg26233914	cg26233914	ITGAX
0.000001	2.80E-05	1.1056	1.10346	0.853044	0.768619	0.014848	0.03087	0.005098	0.0065	cg00772000	cg00772000	NHLRC1
0.000613	2.82E-03	0.387731	0.352755	0.353294	0.251805	0.01311	0.009314	0.018173	0.012875	cg16749578	cg16749578	NR2F6
0	0.00E+00	0.960447	0.88481	0.733151	0.715321	0.01151	0.005708	0.004234	0.008551	cg19982860	cg19982860	IFNA21
0.001779	6.49E-03	0.577071	0.560934	0.437649	0.414633	0.024499	0.015632	0.019588	0.029264	cg04765277	cg04765277	FLJ45983
0.001065	4.36E-03	0.428015	0.36948	0.373963	0.2979	0.021531	0.008593	0.010921	0.008791	cg24935900	cg24935900	RAB11FIP5
0.002454	8.41E-03	0.257084	0.229826	0.191984	0.200496	0.00273	0.014886	0.004515	0.00651	cg01419675	cg01419675	RHOB
0.000618	2.83E-03	0.811331	0.6948	0.677967	0.589822	0.012547	0.024178	0.032779	0.00164	cg26624134	cg26624134	KCNJ5
0.001256	4.95E-03	0.476997	0.41344	0.384097	0.354442	0.002357	0.009883	0.023975	0.007994	cg00113951	cg00113951	CABP1
0.001301	5.07E-03	0.402609	0.370778	0.319574	0.288466	0.012846	0.010769	0.014886	0.014506	cg11879577	cg11879577	ARL6IP
0.000016	1.89E-04	0.664791	0.633683	0.524438	0.46651	0.005119	0.010228	0.011617	0.020637	cg12891678	cg12891678	SPRR2D
0.000373	1.93E-03	0.86687	0.831797	0.693602	0.597813	0.010752	0.052371	0.006545	0.007016	cg04471507	cg04471507	STMN1
0.000032	3.04E-04	1.10293	1.00522	0.879437	0.792954	0.024265	0.028421	0.011322	0.016764	cg00141162	cg00141162	HCLS1
0.00001	1.35E-04	0.626448	0.615982	0.463512	0.455828	0.015493	0.008626	0.005919	0.016345	cg20587168	cg20587168	MGC33407
0.00028	1.54E-03	0.400566	0.366962	0.326939	0.280858	0.015595	0.006339	0.011277	0.007481	cg17794261	cg17794261	ZNF688
0.0007	3.11E-03	0.51489	0.505032	0.382756	0.37354	0.0188	0.026844	0.011059	0.01132	cg11414151	cg11414151	ACSL1
0.000027	2.71E-04	0.805219	0.772372	0.602361	0.588757	0.001262	0.020411	0.018006	0.020708	cg15435730	cg15435730	TFAP2D
0.000079	5.87E-04	0.731423	0.675057	0.55944	0.539366	0.005223	0.002557	0.02463	0.02014	cg21200703	cg21200703	SLC34A2
0.000589	2.73E-03	0.379835	0.346544	0.314869	0.262775	0.018838	0.011813	0.005322	0.00373	cg01277844	cg01277844	PYGO2
0.000392	2.00E-03	0.455468	0.431096	0.415301	0.285584	0.016464	0.027828	0.000972	0.008051	cg18765542	cg18765542	DGKZ
0.002686	9.04E-03	0.346242	0.329182	0.270254	0.244665	0.011133	0.015124	0.012594	0.016605	cg18958531	cg18958531	M6PRBP1
0	0.00E+00	0.986115	0.921178	0.738803	0.733625	0.004442	0.007667	0.014083	0.014933	cg01074640	cg01074640	IFNA17
0.000027	2.71E-04	0.848728	0.82075	0.616503	0.633923	0.016421	0.011014	0.03076	0.005484	cg13279585	cg13279585
0.000007	1.08E-04	0.987202	0.919685	0.787239	0.693545	0.020357	0.026404	0.000795	0.004411	cg05650171	cg05650171	PFDN2
0.000917	3.87E-03	1.04619	1.00807	0.846164	0.70832	0.037713	0.034861	0.052214	0.024549	cg05004940	cg05004940	C20orf195
0.00076	3.32E-03	0.439338	0.373792	0.35374	0.329367	0.002456	0.012963	0.016925	0.007602	cg25023994	cg25023994	BANK1
0.000046	3.95E-04	1.06696	0.944759	0.85565	0.77545	0.021689	0.0267	0.008825	0.020074	cg22228134	cg22228134	GZMH
0.001767	6.45E-03	0.345301	0.302364	0.286404	0.245412	0.017552	0.01105	0.005003	0.007517	cg01993576	cg01993576	SLC29A1
0.002578	8.74E-03	0.327952	0.303191	0.260372	0.231912	0.004641	0.007592	0.012163	0.019865	cg17345480	cg17345480	SPPL3
0.00155	5.84E-03	0.160252	0.14247	0.135916	0.110347	0.008699	0.001867	0.001205	0.006523	cg24205633	cg24205633	ACN9
0.001997	7.10E-03	0.250936	0.209497	0.199005	0.19336	0.007212	0.010683	0.005384	0.00399	cg00224508	cg00224508	CDC42SE1
0.000287	1.57E-03	0.523596	0.492388	0.425585	0.35783	0.019613	0.017468	0.008768	0.01379	cg15703690	cg15703690	IL6
0.000069	5.32E-04	0.698062	0.691035	0.540611	0.479531	0.031384	0.012747	0.008999	0.013807	cg11476211	cg11476211	PRKCE
0	0.00E+00	0.948843	0.925169	0.720307	0.669889	0.014213	0.010782	0.006495	0.009349	cg21922731	cg21922731	HSD17B6
0	0.00E+00	0.935241	0.904339	0.707609	0.666324	0.009011	0.014973	0.00949	0.012158	cg13672791	cg13672791	CACNG7
0.000001	2.80E-05	0.809059	0.747536	0.61323	0.595716	0.00709	0.013354	0.004609	0.013093	cg01001286	cg01001286	IL16
0.000219	1.26E-03	0.731372	0.670143	0.586271	0.514687	0.009585	0.029902	0.017365	0.013519	cg25431974	cg25431974	ECEL1
0.000289	1.57E-03	0.703184	0.699893	0.515565	0.505305	0.008912	0.006185	0.021543	0.039607	cg23337289	cg23337289	ZNF513
0.000403	2.04E-03	0.820209	0.642827	0.719716	0.609581	0.0275	0.023712	0.01867	0.005596	cg24402880	cg24402880	PLAC8
0.0009	3.81E-03	0.228073	0.188715	0.1847	0.173028	0.00756	0.007191	0.00349	0.004355	cg08197122	cg08197122	DCC1
0.000007	1.08E-04	0.934456	0.885721	0.747591	0.641515	0.024965	0.017395	0.008934	0.011777	cg13521229	cg13521229	JOSD2
0.000216	1.25E-03	0.63317	0.548355	0.586558	0.414424	0.012037	0.02904	0.01601	0.013936	cg15528736	cg15528736	FCGRT
0.000016	1.89E-04	0.837141	0.711051	0.711797	0.594143	0.008128	0.025073	0.009315	0.001583	cg09119967	cg09119967	C20orf103
0.000094	6.65E-04	0.196324	0.166878	0.150892	0.152747	0.004415	0.002344	0.003553	0.004391	cg26466094	cg26466094	AK5
0.00001	1.35E-04	0.735793	0.713934	0.571016	0.509586	0.019658	0.00661	0.010842	0.017476	cg02859934	cg02859934	NAGPA
0.00004	3.57E-04	1.10185	0.961836	0.922859	0.7739	0.002047	0.025124	0.030708	0.016721	cg03330678	cg03330678	9-Sep
0	0.00E+00	1.11752	1.06807	0.857638	0.789918	0.018032	0.006352	0.008852	0.008744	cg13974531	cg13974531	PYDC1
0.000433	2.15E-03	1.00224	0.80835	0.839326	0.753362	0.026408	0.028112	0.012962	0.024723	cg17093267	cg17093267	XPNPEP1
0.002851	9.46E-03	0.45721	0.42403	0.362606	0.32073	0.0191	0.021303	0.021174	0.005855	cg19777783	cg19777783	SLC15A4
0.001839	6.67E-03	0.474265	0.441726	0.36186	0.343572	0.010694	0.020163	0.006113	0.025181	cg19155599	cg19155599	PTGS2
0.001258	4.96E-03	0.723949	0.651844	0.569968	0.523099	0.021938	0.027697	0.023517	0.018297	cg27196467	cg27196467	KCNIP4
0.000001	2.80E-05	1.09804	0.975087	0.943614	0.743895	0.006284	0.021121	0.019026	0.009104	cg22045288	cg22045288	C10orf91
0.001587	5.95E-03	0.462009	0.419114	0.342138	0.351823	0.014473	0.018717	0.011692	0.015637	cg10714284	cg10714284	HLA-DMB
0.001095	4.46E-03	0.285808	0.249284	0.211311	0.225468	0.005902	0.010689	0.010697	0.00346	cg25876934	cg25876934	WEE1
0.000076	5.71E-04	0.841341	0.788706	0.657548	0.592018	0.033007	0.013989	0.014552	0.010677	cg13139843	cg13139843	KRTAP19-1
0.000273	1.51E-03	0.273756	0.224376	0.237889	0.195966	0.007431	0.000284	0.011035	0.00205	cg17466768	cg17466768	RBJ
0.000027	2.71E-04	0.794805	0.764779	0.611225	0.556435	0.016872	0.003468	0.023157	0.020262	cg11618577	cg11618577	KRTCAP3
0.000187	1.11E-03	0.838661	0.733815	0.689351	0.595236	0.009157	0.007417	0.037354	0.007742	cg24921858	cg24921858	BCL2L14
0.000017	1.97E-04	0.860399	0.830402	0.671009	0.592913	0.013616	0.032883	0.006439	0.005318	cg12724357	cg12724357	SYT12
0.000096	6.76E-04	0.895797	0.868971	0.690127	0.621418	0.026972	0.028127	0.021225	0.019329	cg09551147	cg09551147	SORCS3
0.000013	1.64E-04	0.33371	0.265137	0.317756	0.228267	0.005152	0.005869	0.001419	0.010805	cg02273392	cg02273392	SERPINE1
0.000057	4.61E-04	0.862833	0.815959	0.633896	0.637566	0.0031	0.029656	0.007811	0.025451	cg15423764	cg15423764	GLYAT
0.000108	7.37E-04	0.586555	0.51673	0.483965	0.411642	0.01609	0.013523	0.014083	0.008246	cg17321617	cg17321617	BATF2
0.000032	3.04E-04	1.0407	0.967182	0.801461	0.744662	0.025434	0.018663	0.022075	0.019071	cg16907024	cg16907024	TCEB3C
0.001155	4.64E-03	0.381107	0.356655	0.288305	0.275702	0.013333	0.00989	0.019602	0.006098	cg06500079	cg06500079	VPS53
0.000071	5.41E-04	0.982923	0.796421	0.877524	0.692922	0.011798	0.0293	0.02705	0.008764	cg26279025	cg26279025	IL11
0.000189	1.12E-03	0.987274	0.858164	0.813121	0.701015	0.023331	0.030449	0.015561	0.021965	cg07404485	cg07404485	PON1
0.000844	3.61E-03	0.747701	0.662332	0.589039	0.543771	0.025417	0.024155	0.023067	0.012314	cg24599942	cg24599942	SLD5
0.000777	3.38E-03	0.429622	0.35269	0.358834	0.316353	0.006013	0.011966	0.017586	0.006127	cg10981541	cg10981541	FAM57A
0.000307	1.65E-03	0.193515	0.160392	0.161605	0.141254	0.007685	0.004008	0.001076	0.002816	cg11706746	cg11706746	B3GAT3
0.000003	6.09E-05	0.933553	0.827156	0.752766	0.664363	0.001362	0.012037	0.00344	0.02272	cg12757143	cg12757143	C9orf112
0.000182	1.09E-03	0.423447	0.379014	0.360416	0.285727	0.014923	0.005156	0.014245	0.007634	cg05780311	cg05780311	STAT5B
0.000787	3.41E-03	0.286762	0.220645	0.231123	0.232289	0.013083	0.000632	0.004124	0.004579	cg07519011	cg07519011	TBC1D4
0.000994	4.12E-03	0.248628	0.224116	0.18697	0.186123	0.006701	0.001889	0.009114	0.010124	cg08871917	cg08871917	GATAD1
0.000003	6.09E-05	0.701304	0.625276	0.558981	0.501039	0.008685	0.012773	0.010135	0.005721	cg21557231	cg21557231	MCF2
0.000859	3.66E-03	0.25495	0.240365	0.190156	0.185419	0.004531	0.010081	0.007169	0.011159	cg19355919	cg19355919	MRO
0.000001	2.80E-05	1.21614	1.16308	0.94069	0.8456	0.012411	0.011879	0.020971	0.023646	cg04037732	cg04037732	NLGN3
0.000106	7.27E-04	0.493976	0.421996	0.413985	0.349615	0.01207	0.006742	0.008418	0.014289	cg17982102	cg17982102	RAB31
0.000328	1.74E-03	0.894859	0.815538	0.665066	0.6706	0.020157	0.035059	0.026162	0.00366	cg15669228	cg15669228	IFNA8
0.000399	2.02E-03	0.221406	0.189527	0.185747	0.15624	0.002827	0.009973	0.005322	0.001298	cg10244047	cg10244047	BAI3
0.001358	5.24E-03	0.781918	0.685448	0.659292	0.538915	0.030985	0.029724	0.019358	0.023486	cg14646244	cg14646244	SLC26A4
0.000608	2.80E-03	0.861515	0.772813	0.67139	0.623629	0.00229	0.034582	0.013862	0.032727	cg07664856	cg07664856	CNTN6
0.000034	3.17E-04	0.847155	0.788642	0.677639	0.582033	0.015651	0.018902	0.025087	0.01118	cg01352108	cg01352108	KCNK4
0.000048	4.05E-04	0.872173	0.79498	0.705871	0.602442	0.014575	0.02694	0.021666	0.006584	cg21010262	cg21010262	MRPS2
0.002771	9.27E-03	0.835615	0.703557	0.705209	0.593527	0.016453	0.033258	0.039013	0.021954	cg15096140	cg15096140	MYO1B
0.000002	4.66E-05	0.783391	0.656858	0.697722	0.534471	0.008598	0.013107	0.015835	0.004269	cg23090046	cg23090046	KNS2
0.000005	8.46E-05	0.975545	0.904545	0.807773	0.652354	0.025871	0.016862	0.008084	0.012625	cg23799313	cg23799313	PAQR7
0.000367	1.90E-03	0.39827	0.389591	0.295372	0.282064	0.00458	0.020734	0.004965	0.015143	cg22889448	cg22889448	EMR1
0.000968	4.03E-03	0.338756	0.315452	0.256023	0.244305	0.009577	0.012811	0.004478	0.015697	cg10375802	cg10375802	C1orf57
0.001193	4.76E-03	0.819481	0.723313	0.654735	0.585269	0.012647	0.047434	0.01387	0.007559	cg11750883	cg11750883	C1orf42
0.000746	3.27E-03	0.620801	0.619357	0.451784	0.440732	0.015665	0.019034	0.029786	0.02906	cg13966710	cg13966710	FLJ36116
0.000529	2.51E-03	0.374951	0.296072	0.328066	0.27253	0.004884	0.003424	0.005012	0.018739	cg17324128	cg17324128	RASSF4
0.002474	8.46E-03	0.327527	0.297381	0.2531	0.235526	0.012629	0.01045	0.016086	0.007434	cg13262752	cg13262752	YIPF1
0.000027	2.71E-04	0.351266	0.334538	0.263927	0.249733	0.001234	0.013318	0.007438	0.000972	cg09307264	cg09307264	INCA1
0.000389	1.99E-03	0.541446	0.431464	0.472723	0.389983	0.003156	0.0206	0.008913	0.016932	cg07105440	cg07105440	CISH
0.000105	7.22E-04	0.777273	0.739607	0.581314	0.554508	0.029754	0.024696	0.008734	0.00924	cg00875272	cg00875272	TAL1
0.001568	5.90E-03	0.375515	0.356743	0.274274	0.274304	0.012352	0.023328	0.010391	0.00504	cg12422450	cg12422450	CHGA
0.000047	3.99E-04	0.782638	0.770719	0.60641	0.527129	0.004316	0.022105	0.021101	0.027158	cg01999333	cg01999333	CASP14
0.000006	9.71E-05	0.578764	0.576685	0.451846	0.384216	0.010813	0.017259	0.012407	0.004165	cg06165395	cg06165395	GRIK3
0.002575	8.73E-03	0.272837	0.192348	0.264357	0.20348	0.016778	0.011099	0.01272	0.002404	cg15087147	cg15087147	LRRC4
0.000108	7.37E-04	0.951239	0.802991	0.796216	0.673146	0.005309	0.014526	0.020867	0.032573	cg09398185	cg09398185	IFIT2
0.002635	8.89E-03	0.394602	0.362356	0.302529	0.282004	0.015168	0.004952	0.017896	0.018679	cg12978308	cg12978308	NEIL1
0.000032	3.04E-04	0.468378	0.415341	0.38212	0.325187	0.00634	0.008776	0.014523	0.0044	cg26050734	cg26050734	TNRC4
0.000079	5.87E-04	0.717474	0.640595	0.579866	0.499297	0.023092	0.012746	0.010564	0.015709	cg22705954	cg22705954	NR0B1
0.001712	6.31E-03	0.291146	0.285436	0.212926	0.206856	0.010793	0.017451	0.007116	0.011854	cg03231024	cg03231024	EFNA1
0.000042	3.69E-04	1.01265	0.838607	0.821643	0.747394	0.020834	0.005387	0.007089	0.028167	cg04803153	cg04803153	MGC62100
0.000569	2.67E-03	0.276553	0.262132	0.216591	0.188961	0.013241	0.007392	0.008456	0.007038	cg22571530	cg22571530	NFASC
0.000001	2.80E-05	1.01942	0.951634	0.764622	0.732832	0.022759	0.00499	0.009681	0.009454	cg12188560	cg12188560	CNTFR
0.000616	2.83E-03	0.221072	0.177492	0.171669	0.175076	0.007097	0.003499	0.005682	0.004892	cg21637033	cg21637033	TEAD4
0.000378	1.95E-03	0.670176	0.591927	0.518074	0.489025	0.008797	0.021635	0.013735	0.022789	cg15401952	cg15401952	KCNIP4
0.000774	3.37E-03	0.536704	0.427028	0.427792	0.417565	0.014345	0.012774	0.01625	0.010698	cg15312298	cg15312298	FAM84B
0.000406	2.04E-03	0.210707	0.206433	0.168449	0.138101	0.002739	0.011997	0.006226	0.00619	cg07752420	cg07752420	CDKN2A
0.001841	6.67E-03	0.747784	0.625118	0.616748	0.538451	0.029829	0.023948	0.020503	0.019703	cg08319404	cg08319404	THRB
0.001767	6.45E-03	0.651788	0.632263	0.469282	0.47301	0.018484	0.04956	0.007332	0.009368	cg15739437	cg15739437	TSLP
0.000085	6.18E-04	0.847671	0.808031	0.662484	0.57662	0.023597	0.031115	0.021156	0.005634	cg12271671	cg12271671	FGL2
0.00008	5.92E-04	0.31329	0.282206	0.254944	0.214558	0.006432	0.008918	0.008287	0.005249	cg12533335	cg12533335	TAF1C
0.000001	2.80E-05	0.528075	0.446878	0.422007	0.386427	0.006574	0.006109	0.007429	0.004362	cg17192247	cg17192247	MAPRE3
0	0.00E+00	1.03203	1.02864	0.764832	0.712308	0.008401	0.007813	0.006558	0.019035	cg10605520	cg10605520	HRH3
0.000518	2.47E-03	0.595982	0.555874	0.461457	0.414415	0.013145	0.018134	0.028564	0.011742	cg11513856	cg11513856	RABL5
0.000583	2.71E-03	0.865906	0.824262	0.650705	0.60908	0.013723	0.040241	0.029531	0.027814	cg22359606	cg22359606	NEUROD1
0.000001	2.80E-05	0.783217	0.765503	0.608994	0.52435	0.008734	0.011707	0.012545	0.012067	cg20512303	cg20512303	PDLIM4
0.000029	2.84E-04	0.973038	0.890593	0.756367	0.68257	0.0154	0.032826	0.014741	0.008819	cg11608424	cg11608424	LOC253012
0.001444	5.52E-03	0.249198	0.182702	0.199281	0.209362	0.009033	0.009566	0.006998	0.001828	cg16652639	cg16652639	TM2D2
0.000003	6.09E-05	0.859297	0.832274	0.646711	0.595233	0.009675	0.021722	0.009502	0.016293	cg27158867	cg27158867	LRRC56
0.001289	5.04E-03	0.307457	0.268595	0.240282	0.222527	0.010046	0.010526	0.011739	0.004974	cg21746887	cg21746887	FZD1
0.00013	8.40E-04	0.836927	0.794601	0.654955	0.567292	0.025315	0.030353	0.020536	0.014527	cg20025970	cg20025970	ABCC9
0.000001	2.80E-05	0.732837	0.676479	0.546984	0.529681	0.016334	0.007459	0.006083	0.007241	cg23538854	cg23538854	IL7
0.000004	7.35E-05	0.582277	0.511706	0.471447	0.405954	0.001337	0.014829	0.005633	0.006885	cg26022401	cg26022401	APOBEC3G
0.000735	3.23E-03	0.375061	0.330378	0.300699	0.26323	0.012681	0.016491	0.006196	0.006683	cg25181693	cg25181693	ALDH5A1
0	0.00E+00	0.936495	0.902002	0.688692	0.664492	0.016905	0.005671	0.014177	0.002492	cg10845200	cg10845200	DRD1IP
0	0.00E+00	0.952181	0.884469	0.743254	0.656149	0.011861	0.01128	0.007251	0.004202	cg02981853	cg02981853	ARHGEF18
0.000001	2.80E-05	0.839849	0.787222	0.652822	0.576503	0.004917	0.00896	0.021177	0.003254	cg04956511	cg04956511	PTPN6
0.000043	3.76E-04	0.777708	0.755459	0.59681	0.52623	0.015564	0.005801	0.004819	0.035557	cg07022477	cg07022477	HIF3A
0.000151	9.37E-04	0.512303	0.452314	0.408039	0.359877	0.00831	0.010306	0.001784	0.020991	cg11653709	cg11653709	CDKN2A
0.000005	8.46E-05	1.10484	0.968865	0.961986	0.725339	0.019607	0.028106	0.010846	0.012467	cg17998964	cg17998964	MARK2
0.000107	7.32E-04	0.827576	0.687418	0.69714	0.582276	0.00984	0.021058	0.007951	0.027356	cg07826255	cg07826255	SGCA
0.000123	8.09E-04	0.897164	0.890104	0.610866	0.671601	0.025183	0.015362	0.037316	0.027885	cg09511421	cg09511421	NDST4
0.000058	4.66E-04	0.681486	0.633796	0.534717	0.465876	0.020758	0.015766	0.011499	0.015909	cg19002579	cg19002579	SMPX
0.000125	8.16E-04	0.772595	0.709778	0.631459	0.514788	0.02419	0.025432	0.012656	0.018222	cg08762247	cg08762247	TMEM100
0.000034	3.17E-04	0.504262	0.474073	0.382797	0.351736	0.007326	0.010378	0.012444	0.014187	cg09030119	cg09030119	ZNF285
0.002054	7.28E-03	0.209071	0.191642	0.148927	0.158402	0.007948	0.004366	0.008209	0.009965	cg00075967	cg00075967	STRA6
0.000248	1.40E-03	0.262494	0.242791	0.203263	0.181974	0.005939	0.011176	0.00533	0.006176	cg21610192	cg21610192	DYNC1LI2
0.00006	4.77E-04	0.71829	0.686745	0.567554	0.477659	0.026063	0.007172	0.016057	0.020452	cg23338993	cg23338993	UGT1A6
0.002407	8.28E-03	0.151608	0.123333	0.110893	0.124166	0.008216	0.002688	0.004018	0.002556	cg27388792	cg27388792	DPP3
0.000121	7.98E-04	0.436945	0.367634	0.358142	0.309978	0.004288	0.018528	0.002578	0.00322	cg19722847	cg19722847	IPO8
0.000109	7.42E-04	0.422143	0.325071	0.421295	0.277819	0.0017	0.019571	0.014743	0.009804	cg22424108	cg22424108	SLC44A3
0.002929	9.68E-03	0.320062	0.266817	0.242443	0.246059	0.00918	0.012506	0.00626	0.013031	cg23808301	cg23808301	PLD2
0.002621	8.85E-03	0.620115	0.562033	0.459444	0.453409	0.027083	0.030255	0.016296	0.018059	cg08763351	cg08763351	SPRR4
0.001326	5.15E-03	0.364921	0.338313	0.270497	0.261853	0.017365	0.010055	0.016063	0.006651	cg15702701	cg15702701	METTL7B
0.000088	6.35E-04	0.849205	0.782633	0.630384	0.611232	0.036263	0.009411	0.006214	0.016344	cg25840094	cg25840094	CFHR5
0.000114	7.64E-04	0.414229	0.365979	0.319025	0.297641	0.011478	0.002994	0.007037	0.013283	cg12385425	cg12385425	TMEM17
0.002244	7.84E-03	0.191012	0.173498	0.161796	0.123965	0.00899	0.006021	0.005183	0.010791	cg05840553	cg05840553	LRSAM1
0.000161	9.81E-04	0.619202	0.594057	0.430176	0.461808	0.013294	0.028325	0.018379	0.003579	cg01289103	cg01289103	KA21
0.000281	1.54E-03	0.24996	0.194624	0.217645	0.179716	0.001859	0.007789	0.009954	0.000844	cg08871189	cg08871189	COMMD9
0	0.00E+00	0.870126	0.836409	0.658654	0.594964	0.007823	0.011635	0.012912	0.005767	cg04432009	cg04432009	LYL1
0.002183	7.68E-03	0.233726	0.215709	0.18451	0.158538	0.010044	0.01133	0.009967	0.005164	cg19078186	cg19078186	CPNE3
0.000281	1.54E-03	0.498592	0.430158	0.416956	0.339158	0.012629	0.011547	0.011899	0.017708	cg08555612	cg08555612	PROK2
0.002171	7.64E-03	0.2798	0.231103	0.213912	0.214195	0.012788	0.009058	0.002954	0.007389	cg07465480	cg07465480	TPMT
0.000903	3.82E-03	0.335308	0.286339	0.260299	0.245495	0.018649	0.003686	0.002078	0.003933	cg16956268	cg16956268	CDK5RAP2
0.000153	9.47E-04	0.398459	0.388663	0.302903	0.268394	0.014682	0.017424	0.005616	0.007373	cg22123464	cg22123464	SLC8A2
0.000047	3.99E-04	0.326408	0.266817	0.272262	0.232464	0.009305	0.001226	0.003807	0.007643	cg19400876	cg19400876	LRRC42
0.000022	2.35E-04	0.519029	0.467746	0.446569	0.333847	0.012664	0.017878	0.003801	0.00617	cg19717326	cg19717326	MYADM
0.001163	4.66E-03	0.314289	0.282865	0.238783	0.224571	0.014787	0.007333	0.007231	0.011043	cg06926735	cg06926735	UBE2V1
0.001285	5.02E-03	0.330761	0.301368	0.279812	0.213773	0.021684	0.004859	0.010048	0.00884	cg14343711	cg14343711	FAF1
0.001638	6.07E-03	0.268269	0.24453	0.197875	0.19519	0.00313	0.016919	0.006325	0.006482	cg19123107	cg19123107	C9orf7
0.001301	5.07E-03	0.341645	0.28416	0.260933	0.259516	0.011699	0.009912	0.011207	0.006545	cg13199589	cg13199589	FAM80A
0.000985	4.09E-03	0.434211	0.373241	0.373802	0.28862	0.006982	0.009724	0.021888	0.016689	cg19026260	cg19026260	CNIH2
0.000009	1.28E-04	0.697057	0.649418	0.546101	0.470953	0.013485	0.008848	0.020268	0.006385	cg20724073	cg20724073	MLX
0.000158	9.67E-04	0.830755	0.772596	0.639194	0.570498	0.021934	0.031954	0.014458	0.020339	cg25388528	cg25388528	KRTAP20-1
0.001393	5.35E-03	0.37486	0.359381	0.266231	0.271554	0.016668	0.017386	0.009249	0.015629	cg26145103	cg26145103	MGC17839
0.000004	7.35E-05	0.828773	0.740381	0.630167	0.593035	0.008524	0.014522	0.011689	0.014822	cg04995095	cg04995095	CD300E
0.001195	4.76E-03	0.669496	0.612484	0.522995	0.458379	0.010267	0.04273	0.013718	0.01473	cg06804431	cg06804431	PEX11B
0.000879	3.73E-03	0.256475	0.210576	0.195848	0.1962	0.007981	0.005818	0.005491	0.00847	cg11810837	cg11810837	ARMCX5
0.000613	2.82E-03	0.813211	0.672279	0.678114	0.570025	0.009933	0.041839	0.007098	0.0167	cg07460665	cg07460665	CALCOCO2
0.0007	3.11E-03	0.494921	0.428154	0.401595	0.341856	0.023327	0.011131	0.00941	0.012626	cg13121699	cg13121699	C2orf10
0	0.00E+00	0.895709	0.857501	0.698197	0.59361	0.002149	0.010965	0.017971	0.008749	cg20973210	cg20973210	C19orf35
0	0.00E+00	0.840702	0.806382	0.631478	0.574656	0.00598	0.009835	0.015142	0.007718	cg04216597	cg04216597	CACNA1G
0.000681	3.04E-03	0.30299	0.243122	0.239697	0.228168	0.012967	0.004568	0.00314	0.007489	cg08849126	cg08849126	GPRC5A
0.000029	2.84E-04	0.909735	0.769145	0.705269	0.665977	0.008373	0.03011	0.006682	0.006955	cg11009736	cg11009736	MARCO
0.000506	2.42E-03	0.346455	0.320853	0.29356	0.219421	0.007622	0.011566	0.00802	0.019158	cg18593668	cg18593668	GNAZ
0.000005	8.46E-05	0.443153	0.390705	0.372562	0.292168	0.00355	0.01146	0.003016	0.009082	cg07011110	cg07011110	BTN1A1
0.000028	2.77E-04	0.536808	0.503691	0.424026	0.355297	0.015303	0.007246	0.012136	0.01372	cg22858728	cg22858728	MPP1
0.000146	9.14E-04	0.524643	0.468297	0.406277	0.366461	0.010016	0.023466	0.002154	0.006994	cg18613421	cg18613421	WDR72
0.000394	2.00E-03	0.653844	0.644227	0.476569	0.448827	0.014663	0.042868	0.008929	0.011206	cg22740783	cg22740783	CGREF1
0.000037	3.38E-04	0.72152	0.621029	0.614288	0.478514	0.015156	0.016659	0.016741	0.014438	cg16785344	cg16785344	PXN
0.000025	2.59E-04	0.859564	0.71201	0.697931	0.609991	0.019941	0.019571	0.004784	0.012966	cg05898524	cg05898524	LMNA
0.000021	2.28E-04	0.832157	0.813248	0.609806	0.569919	0.013954	0.029692	0.012118	0.019065	cg00575744	cg00575744	HLA-DMB
0.001865	6.74E-03	0.792377	0.758494	0.564342	0.566236	0.033079	0.053596	0.007156	0.02302	cg10189763	cg10189763	MUC7
0.000154	9.50E-04	0.603848	0.561025	0.478514	0.399686	0.01192	0.017017	0.017924	0.021425	cg25912717	cg25912717	THBS3
0.001631	6.07E-03	0.67478	0.438922	0.640261	0.536126	0.015846	0.016755	0.039217	0.035627	cg10072995	cg10072995	NINJ1
0.000286	1.56E-03	0.471221	0.419451	0.371194	0.323401	0.0213	0.002794	0.006391	0.014384	cg01144286	cg01144286	C20orf103
0.000016	1.89E-04	0.444158	0.41687	0.331316	0.307502	0.005641	0.006482	0.008759	0.014085	cg06873352	cg06873352	LYK5
0.002568	8.71E-03	0.411716	0.405373	0.291282	0.28948	0.009556	0.004226	0.031796	0.0212	cg07807817	cg07807817	C14orf44
0.000025	2.59E-04	0.801466	0.702761	0.641708	0.548067	0.009303	0.020437	0.020059	0.010951	cg13765621	cg13765621	CD1D
0.000591	2.74E-03	0.614752	0.55973	0.50889	0.396773	0.006573	0.029247	0.025797	0.017399	cg07027075	cg07027075	RPL9
0.000023	2.43E-04	0.593311	0.53852	0.495372	0.381031	0.022526	0.006019	0.012978	0.001872	cg09916853	cg09916853	TSPAN33
0.00042	2.10E-03	0.680075	0.577823	0.58658	0.447207	0.025131	0.024069	0.0139	0.019865	cg24812167	cg24812167	SNAPC4
0.000691	3.07E-03	1.08204	0.966539	0.825409	0.7581	0.025399	0.022556	0.056941	0.01907	cg25655096	cg25655096	GPR92
0	0.00E+00	0.779824	0.712844	0.608953	0.525759	0.001669	0.014108	0.011723	0.006738	cg18279742	cg18279742	RPS2
0.000028	2.77E-04	0.443594	0.357752	0.401822	0.293005	0.009582	0.015875	0.004689	0.004431	cg05662500	cg05662500	GPD1L
0.00007	5.36E-04	0.920754	0.867437	0.649835	0.667057	0.027235	0.029471	0.00884	0.024021	cg13904771	cg13904771	C10orf47
0.000009	1.28E-04	0.97424	0.868567	0.796512	0.64301	0.013466	0.030571	0.00509	0.013781	cg18265887	cg18265887	RAC2
0.001982	7.07E-03	0.484654	0.428703	0.373547	0.337841	0.010464	0.024834	0.017943	0.015367	cg00691822	cg00691822	KLHL13
0.000171	1.03E-03	0.243232	0.212587	0.190001	0.169119	0.004555	0.004048	0.009405	0.005296	cg18840461	cg18840461	ANKRD43
0.001385	5.33E-03	0.280428	0.242573	0.219205	0.19636	0.005568	0.014919	0.006892	0.007595	cg03149130	cg03149130	DIRAS2
0.000311	1.67E-03	0.732172	0.670756	0.516424	0.540635	0.016884	0.028644	0.010533	0.026635	cg02946850	cg02946850	GRM8
0.000053	4.35E-04	0.711871	0.600436	0.579799	0.490094	0.018436	0.019518	0.008787	0.010973	cg14154330	cg14154330	ARHGAP27
0.000195	1.14E-03	0.709406	0.587411	0.60551	0.477072	0.008689	0.022893	0.025909	0.012668	cg17166812	cg17166812	NDUFS2
0.00058	2.70E-03	1.03836	0.915825	0.755461	0.764498	0.034358	0.005679	0.034281	0.039218	cg10940418	cg10940418	SLC39A7
0.000497	2.39E-03	0.655127	0.639144	0.472038	0.450582	0.00417	0.012394	0.022873	0.041241	cg18006568	cg18006568	FLJ12056
0.000433	2.15E-03	0.681032	0.669194	0.482742	0.473286	0.025265	0.032215	0.004865	0.029524	cg11059483	cg11059483	ESR2
0.000394	2.00E-03	0.609333	0.578596	0.453494	0.414305	0.025059	0.023444	0.002281	0.02328	cg25918245	cg25918245	GIMAP2
0.002092	7.39E-03	0.214908	0.194516	0.164634	0.147428	0.008319	0.010829	0.009661	0.002692	cg06487986	cg06487986	PER3
0.000067	5.19E-04	0.734262	0.696494	0.536042	0.507791	0.009391	0.036027	0.004874	0.010032	cg06495347	cg06495347	SUOX
0.000124	8.13E-04	0.833707	0.732667	0.732792	0.522475	0.043375	0.016369	0.006467	0.013998	cg07484827	cg07484827	CHRNA10
0.001032	4.24E-03	0.278936	0.245707	0.226026	0.18569	0.005794	0.001919	0.012188	0.01419	cg18763191	cg18763191	ST3GAL5
0.000008	1.18E-04	0.88316	0.856339	0.673717	0.577371	0.019429	0.015702	0.023696	0.015797	cg26385743	cg26385743	IMP4
0.000008	1.18E-04	0.604697	0.495539	0.563095	0.383236	0.012362	0.006255	0.011008	0.017697	cg22791453	cg22791453	ASS
0.002982	9.81E-03	0.662685	0.647793	0.508931	0.428203	0.034619	0.054826	0.010218	0.013691	cg06526829	cg06526829	KCND1
0.000325	1.73E-03	0.769061	0.705036	0.582155	0.52603	0.017913	0.027769	0.003504	0.033941	cg01620785	cg01620785	SLC5A6
0.000033	3.12E-04	0.932843	0.799924	0.715477	0.66414	0.021857	0.01759	0.014724	0.01832	cg17509612	cg17509612	C9orf78
0.002761	9.24E-03	0.254852	0.216325	0.20045	0.178833	0.013071	0.011889	0.005105	0.004024	cg02774439	cg02774439	HAND2
0.000098	6.87E-04	0.858477	0.733622	0.653621	0.61709	0.016803	0.023701	0.024179	0.007925	cg21451553	cg21451553	NOVA2
0.000032	3.04E-04	1.04378	0.999536	0.761905	0.71451	0.018464	0.00681	0.034751	0.032551	cg22444610	cg22444610	KCTD18
0.002837	9.43E-03	0.407776	0.344103	0.319538	0.288347	0.020447	0.008031	0.013236	0.015287	cg06595693	cg06595693	DISP2
0	0.00E+00	0.923059	0.909222	0.665335	0.62622	0.011069	0.008825	0.018889	0.005215	cg13043509	cg13043509	GIMAP5
0.000133	8.52E-04	0.904052	0.794811	0.678871	0.642031	0.016251	0.037876	0.013248	0.011414	cg04055049	cg04055049	GPR153
0.000216	1.25E-03	0.276593	0.252494	0.198038	0.199671	0.007418	0.013306	0.003412	0.002432	cg24968336	cg24968336	KCNK6
0.00305	1.00E-02	0.343963	0.289045	0.287591	0.230487	0.007531	0.024053	0.0036	0.010719	cg21279955	cg21279955	SLC27A3
0.002219	7.77E-03	0.829695	0.81224	0.579077	0.581862	0.02896	0.064313	0.018377	0.03013	cg06384463	cg06384463	BARHL2
0.000047	3.99E-04	0.572922	0.560038	0.405927	0.396212	0.006448	0.024124	0.01178	0.014782	cg16181202	cg16181202	CTSO
0.000908	3.83E-03	0.773876	0.767198	0.542528	0.535265	0.033363	0.052062	0.022021	0.0094	cg26059632	cg26059632	SPRR2A
0.000078	5.82E-04	0.39121	0.317337	0.34315	0.259215	0.008979	0.011945	0.007981	0.009132	cg10184881	cg10184881	PTP4A2
0.002184	7.68E-03	0.244225	0.196178	0.217442	0.161277	0.013617	0.012356	0.005289	0.005197	cg15056412	cg15056412	APBA2BP
0.001578	5.93E-03	0.504539	0.459697	0.398441	0.332224	0.015292	0.027478	0.024501	0.006107	cg12600197	cg12600197	NEIL1
0.000003	6.09E-05	0.638272	0.627708	0.429376	0.462703	0.003461	0.015516	0.010826	0.015986	cg23116589	cg23116589	ARMCX1
0.000292	1.59E-03	0.988397	0.910386	0.723226	0.690837	0.022698	0.035161	0.025486	0.035704	cg16290737	cg16290737	CHGA
0.00001	1.35E-04	0.993451	0.809706	0.857607	0.662703	0.016622	0.02138	0.021881	0.010392	cg05149586	cg05149586	SDSL
0.000001	2.80E-05	0.766295	0.707966	0.577821	0.519088	0.011868	0.009421	0.000222	0.017968	cg11303670	cg11303670	TSPAN33
0.00001	1.35E-04	0.702204	0.666311	0.514393	0.478959	0.01241	0.005847	0.01536	0.021032	cg16907566	cg16907566	COL14A1
0	0.00E+00	0.678873	0.619501	0.515788	0.460378	0.00929	0.008347	0.008988	0.007618	cg06959635	cg06959635	MCF2
0.000018	2.06E-04	0.689877	0.631909	0.513851	0.474893	0.009635	0.006116	0.014313	0.022351	cg02497758	cg02497758	MAFB
0	0.00E+00	0.738945	0.685371	0.549128	0.504852	0.00148	0.01504	0.010563	0.005434	cg15843823	cg15843823	ALOX15
0.000063	4.96E-04	0.61209	0.551965	0.485287	0.403312	0.014731	0.019154	0.014242	0.011996	cg13548361	cg13548361	PSD
0.00001	1.35E-04	0.924469	0.891121	0.679224	0.620629	0.021503	0.022872	0.020826	0.013814	cg19646028	cg19646028	C19orf30
0	0.00E+00	1.03529	0.99622	0.754823	0.700732	0.003551	0.010355	0.017971	0.015738	cg11177404	cg11177404	CGB2
0.000106	7.27E-04	0.929	0.814714	0.774249	0.600011	0.026286	0.039693	0.011832	0.008766	cg04999691	cg04999691	C7orf29
0.000279	1.53E-03	0.452535	0.423594	0.321368	0.320392	0.012328	0.020942	0.01092	0.010688	cg19206010	cg19206010	UXT
0.000082	6.02E-04	0.385688	0.299863	0.313377	0.281037	0.006417	0.010378	0.009214	0.005183	cg22271212	cg22271212	TLE2
0.001195	4.76E-03	0.587865	0.551552	0.435325	0.399059	0.007588	0.031034	0.014173	0.03101	cg20385229	cg20385229	ALKBH
0.000154	9.50E-04	0.771407	0.585962	0.67769	0.537463	0.01303	0.025944	0.026587	0.005712	cg27560292	cg27560292	TAF10
0.000083	6.07E-04	0.821799	0.773759	0.590983	0.571494	0.006897	0.038493	0.010166	0.019303	cg21414251	cg21414251	OR12D2
0.001922	6.88E-03	0.256662	0.207622	0.211115	0.178304	0.010398	0.013365	0.002484	0.005426	cg02491012	cg02491012	SPIN1
0.000296	1.60E-03	0.432667	0.371469	0.31935	0.315352	0.020942	0.00542	0.007155	0.00414	cg14112945	cg14112945	SUV420H2
0.000343	1.80E-03	0.506093	0.428704	0.42458	0.333086	0.010268	0.017487	0.005789	0.021967	cg03072378	cg03072378	DLX4
0.000996	4.12E-03	0.231733	0.19014	0.175246	0.171421	0.009829	0.001266	0.002499	0.009375	cg07289581	cg07289581	MRPS35
0.000668	3.00E-03	0.141273	0.108552	0.114279	0.1042	0.006634	0.002965	0.001869	0.002436	cg11821536	cg11821536	TTC8
0.002737	9.19E-03	0.567104	0.45944	0.452729	0.403037	0.025266	0.013116	0.012755	0.025823	cg24278423	cg24278423	FOXA3
0.000002	4.66E-05	0.866839	0.788417	0.642715	0.599448	0.007403	0.014876	0.008014	0.020053	cg09227563	cg09227563	CDC42EP5
0.000196	1.15E-03	0.878025	0.736627	0.725384	0.588435	0.012117	0.03073	0.028886	0.016988	cg01441777	cg01441777	CSNK1E
0.000364	1.89E-03	0.425354	0.356937	0.333762	0.297688	0.007968	0.013211	0.005973	0.016472	cg08169325	cg08169325	EPIM
0.000425	2.12E-03	0.31308	0.287753	0.227133	0.219088	0.013209	0.013065	0.008174	0.001824	cg16345226	cg16345226	TMEM38A
0.002087	7.38E-03	0.387828	0.322605	0.305261	0.272511	0.019184	0.014715	0.009508	0.008269	cg00293409	cg00293409	LRRC33
0.000468	2.28E-03	0.591645	0.581685	0.413914	0.408224	0.01183	0.015045	0.032556	0.025658	cg17251713	cg17251713	SERPINB7
0.000187	1.11E-03	0.582825	0.481308	0.490319	0.389374	0.011941	0.01599	0.022367	0.008824	cg09350141	cg09350141	PPM1F
0.000008	1.18E-04	0.761322	0.721084	0.601042	0.483697	0.004279	0.014082	0.003653	0.028608	cg02084087	cg02084087	TNFRSF25
0.001572	5.91E-03	0.49778	0.465429	0.374495	0.332283	0.006572	0.039489	0.009199	0.005962	cg14540297	cg14540297	LOC339524
0.001241	4.90E-03	0.338027	0.323023	0.261208	0.217168	0.007594	0.021504	0.017394	0.004912	cg11075745	cg11075745	CLDN19
0.000086	6.25E-04	0.340795	0.30813	0.251616	0.237193	0.010193	0.002393	0.012061	0.006376	cg02943497	cg02943497	PARP4
0.000839	3.60E-03	0.399451	0.367866	0.325611	0.251983	0.015883	0.020361	0.013868	0.010824	cg11646887	cg11646887	SCRN2
0.000113	7.60E-04	0.962659	0.915576	0.704687	0.650123	0.017449	0.023379	0.041258	0.025769	cg01775265	cg01775265	RP11-49G10.8
0.000005	8.46E-05	0.660322	0.623152	0.510692	0.427204	0.006869	0.01697	0.005194	0.017137	cg18665384	cg18665384	FLJ43505
0.000092	6.56E-04	0.699995	0.574017	0.623964	0.449521	0.023536	0.014955	0.017	0.018859	cg00657582	cg00657582	CHD8
0.000266	1.47E-03	0.33897	0.323947	0.250658	0.225896	0.009404	0.009606	0.010911	0.014942	cg10246296	cg10246296	CLCN4
0.000622	2.84E-03	0.36902	0.307495	0.282091	0.265193	0.010456	0.012104	0.01113	0.00868	cg21597649	cg21597649	TMEM106B
0.000129	8.34E-04	0.965516	0.928795	0.712865	0.640936	0.032066	0.010172	0.018101	0.046044	cg22197033	cg22197033	CCDC42
0.000611	2.81E-03	0.94452	0.842839	0.693664	0.66572	0.011352	0.052329	0.027826	0.010085	cg09882647	cg09882647	C20orf35
0.002454	8.41E-03	0.417786	0.283681	0.413343	0.294667	0.020059	0.026853	0.016926	0.019124	cg21870662	cg21870662	TSR1
0.000155	9.53E-04	0.573956	0.526705	0.435821	0.383972	0.009488	0.020083	0.013811	0.02027	cg25533774	cg25533774	SOSTDC1
0.001691	6.25E-03	0.369898	0.357222	0.279951	0.23926	0.017072	0.017166	0.014315	0.019096	cg02388150	cg02388150	SFRP1
0.000024	2.51E-04	0.752873	0.65025	0.614846	0.494888	0.006417	0.006202	0.017119	0.025209	cg05251000	cg05251000	FREQ
0.001716	6.32E-03	0.265627	0.22982	0.203437	0.184172	0.006119	0.014938	0.009458	0.004469	cg19376794	cg19376794	USP39
0.000073	5.52E-04	0.655726	0.596591	0.477412	0.457583	0.012691	0.028151	0.004182	0.010825	cg06738602	cg06738602	PTGER2
0.000398	2.02E-03	0.744171	0.719928	0.56549	0.478228	0.029997	0.04377	0.005985	0.01611	cg17518962	cg17518962	GAL3ST4
0.000005	8.46E-05	0.817256	0.693657	0.655358	0.551884	0.018139	0.013844	0.003706	0.012757	cg15060813	cg15060813	LRFN3
0	0.00E+00	0.996136	0.982207	0.706316	0.672178	0.003241	0.015742	0.009068	0.01336	cg02164046	cg02164046	SST
0.000002	4.66E-05	0.964262	0.894662	0.708587	0.656116	0.016477	0.011303	0.011114	0.020695	cg07258507	cg07258507	IL17E
0.000003	6.09E-05	0.522186	0.42994	0.431399	0.351728	0.012001	0.008534	0.004706	0.004063	cg24014020	cg24014020	PIGQ
0.002819	9.38E-03	0.180129	0.153978	0.139003	0.124663	0.00703	0.009412	0.004737	0.00586	cg03554552	cg03554552	PPP1R13L
0.000185	1.10E-03	0.375197	0.349207	0.275386	0.254422	0.00638	0.013659	0.014296	0.009406	cg14817143	cg14817143	TTPA
0.00186	6.73E-03	0.205063	0.172806	0.180645	0.128955	0.004855	0.010182	0.009413	0.009542	cg21073927	cg21073927	GATA4
0.000608	2.80E-03	0.627632	0.621203	0.468315	0.401733	0.013817	0.028377	0.026388	0.032886	cg05535113	cg05535113	CHST4
0.000388	1.98E-03	0.502535	0.450158	0.368445	0.350717	0.012736	0.015509	0.006599	0.022872	cg22994720	cg22994720	CHRDL2
0.000003	6.09E-05	0.868506	0.752164	0.695181	0.575452	0.017826	0.006252	0.020211	0.004203	cg27146152	cg27146152	BIRC4BP
0.00131	5.10E-03	0.473892	0.406882	0.401538	0.302144	0.014493	0.022416	0.008227	0.024324	cg26024531	cg26024531	CHAF1B
0.001088	4.44E-03	0.300616	0.248024	0.256178	0.196759	0.01419	0.009991	0.008851	0.009499	cg22782492	cg22782492	VHL
0	0.00E+00	0.808065	0.702071	0.653481	0.529583	0.0076	0.010441	0.005635	0.00802	cg01493517	cg01493517	HOM-TES-103
0.000053	4.35E-04	0.792604	0.765809	0.595689	0.512017	0.024607	0.030057	0.017355	0.01433	cg22116290	cg22116290	SMPD3
0.000003	6.09E-05	0.600115	0.528601	0.455749	0.41055	0.012866	0.008894	0.004182	0.009601	cg03222066	cg03222066	ABCG4
0.000553	2.60E-03	0.744804	0.686742	0.571092	0.488317	0.025894	0.033731	0.023355	0.021443	cg11913615	cg11913615	KCNG4
0.000732	3.22E-03	0.448555	0.395949	0.329572	0.315698	0.007456	0.025146	0.008243	0.010969	cg00415978	cg00415978	SYNPO2
0.000024	2.51E-04	0.565875	0.491047	0.411114	0.408096	0.005962	0.007081	0.010596	0.017452	cg01718602	cg01718602	DACH2
0.000193	1.14E-03	0.168568	0.135686	0.128275	0.123999	0.001538	0.004666	0.00587	0.002395	cg14515483	cg14515483	SOD2
0.001328	5.15E-03	0.856788	0.631146	0.735598	0.614727	0.022733	0.034332	0.027666	0.031262	cg09432154	cg09432154	GPR87
0.000057	4.61E-04	0.484984	0.419241	0.372486	0.332814	0.012006	0.009533	0.014779	0.005389	cg25123470	cg25123470	KCNIP2
0.000079	5.87E-04	0.742586	0.632587	0.543293	0.539519	0.02824	0.015197	0.003327	0.009237	cg23492043	cg23492043	ASTN
0.000021	2.28E-04	0.607228	0.529657	0.48114	0.402233	0.018065	0.012599	0.007859	0.00951	cg10936230	cg10936230	RAB27A
0.000003	6.09E-05	0.736967	0.709898	0.551524	0.477193	0.003213	0.028196	0.002068	0.000795	cg26810336	cg26810336	IL1RAPL1
0.000001	2.80E-05	0.742856	0.713732	0.547906	0.487726	0.013808	0.012242	0.014073	0.006782	cg15928398	cg15928398	ST6GAL1
0.000195	1.14E-03	0.254116	0.236314	0.201411	0.160501	0.012475	0.004278	0.007689	0.006052	cg20597908	cg20597908	ARPC3
0.000285	1.56E-03	0.26431	0.231365	0.194185	0.186376	0.004695	0.013103	0.002337	0.005336	cg26162582	cg26162582	KCNA6
0	0.00E+00	0.579463	0.54982	0.454708	0.363605	0.007379	0.005886	0.009876	0.00263	cg10917602	cg10917602	HSD3B7
0.001657	6.14E-03	0.264721	0.249887	0.191841	0.178502	0.011323	0.014692	0.008766	0.01043	cg16011258	cg16011258	NECAP2
0	0.00E+00	1.07048	0.98806	0.799858	0.71319	0.004475	0.002808	0.012657	0.01135	cg17974185	cg17974185	CTNNBL1
0	0.00E+00	0.795865	0.710697	0.595545	0.542327	0.002981	0.01111	0.008764	0.006974	cg27532722	cg27532722	MMP11
0.000027	2.71E-04	0.840281	0.761453	0.625029	0.569365	0.014579	0.031131	0.011131	0.010453	cg14460735	cg14460735	C1orf71
0.001901	6.82E-03	0.38109	0.328951	0.26888	0.282702	0.025402	0.004905	0.0029	0.010628	cg25974617	cg25974617	TRAM1
0.001284	5.02E-03	0.304269	0.267441	0.222518	0.214425	0.014238	0.016267	0.002657	0.001509	cg16094520	cg16094520	SHMT1
0.000081	5.97E-04	0.432492	0.375951	0.325995	0.29874	0.012202	0.015618	0.005358	0.003016	cg08980578	cg08980578	KCNK6
0.001211	4.80E-03	0.977429	0.872619	0.7475	0.652713	0.017075	0.068255	0.012406	0.017242	cg05485060	cg05485060	CTNNAL1
0.000919	3.87E-03	0.43254	0.384302	0.313748	0.304248	0.008196	0.019694	0.011517	0.017992	cg24791546	cg24791546	DDX23
0.000822	3.54E-03	0.574886	0.500714	0.485228	0.360883	0.011201	0.01313	0.039061	0.007492	cg21145624	cg21145624	MEIS3
0.000155	9.53E-04	0.421515	0.406726	0.303606	0.280705	0.022194	0.003828	0.013442	0.008085	cg18678421	cg18678421	LENG8
0.001299	5.06E-03	0.522739	0.473946	0.40031	0.344354	0.004348	0.034674	0.019336	0.010108	cg24164563	cg24164563	FOXJ1
0.000356	1.86E-03	0.402181	0.363913	0.272013	0.29935	0.012126	0.0134	0.015354	0.009914	cg09536738	cg09536738	EFHD1
0.000098	6.87E-04	0.816784	0.778692	0.583076	0.552782	0.001943	0.007761	0.027076	0.039447	cg12716838	cg12716838	B3GALT3
0.000176	1.06E-03	0.685899	0.597869	0.512915	0.474947	0.016684	0.027135	0.013146	0.012921	cg13152535	cg13152535	CLEC11A
0.000004	7.35E-05	0.191134	0.161333	0.140458	0.138185	0.004427	0.000189	0.002943	0.002229	cg12687990	cg12687990
0.001762	6.44E-03	0.315004	0.275677	0.25439	0.20344	0.006303	0.01746	0.014795	0.009182	cg11285843	cg11285843	TMEM41A
0.000455	2.23E-03	0.608774	0.509196	0.484075	0.412349	0.014613	0.029767	0.014175	0.004969	cg20143092	cg20143092	CD44
0.000529	2.51E-03	0.796991	0.620179	0.681972	0.539924	0.03591	0.021758	0.026313	0.003035	cg14755852	cg14755852	SLC25A37
0.000126	8.22E-04	0.796991	0.765953	0.578946	0.526853	0.0021	0.040185	0.023199	0.019081	cg10318258	cg10318258	RIPK3
0.000035	3.25E-04	0.663569	0.604212	0.494526	0.445383	0.00184	0.025097	0.006953	0.017357	cg23502772	cg23502772	MGC42105
0.000021	2.28E-04	0.941409	0.854196	0.725969	0.614735	0.010491	0.001414	0.036258	0.018847	cg23829949	cg23829949	ZNF238
0.000091	6.50E-04	1.03151	0.928855	0.764391	0.70144	0.027513	0.036047	0.021099	0.020475	cg15784332	cg15784332	COMP
0	0.00E+00	0.815452	0.795026	0.583913	0.5405	0.010199	0.004184	0.00877	0.020679	cg16399745	cg16399745	CNAP1
0	0.00E+00	0.77817	0.634599	0.68386	0.496653	0.00894	0.004974	0.008943	0.004018	cg12437481	cg12437481	MRPL28
0	0.00E+00	0.934496	0.840011	0.697449	0.631309	0.014507	0.009704	0.008479	0.003788	cg11388238	cg11388238	KCTD18
0	0.00E+00	0.957451	0.915714	0.700981	0.629139	0.00423	0.024268	0.006617	0.009006	cg08666623	cg08666623	ST6GALNAC2
0.000586	2.72E-03	0.296703	0.268854	0.235507	0.188947	0.012867	0.01666	0.002279	0.004021	cg26620959	cg26620959	SYNE1
0.000098	6.87E-04	0.340912	0.244929	0.287856	0.250901	0.01247	0.00832	0.004682	0.002815	cg15357518	cg15357518	MGC10433
0	0.00E+00	1.05454	1.00307	0.837542	0.648996	0.004045	0.012104	0.024567	0.012302	cg08128768	cg08128768	DAB2IP
0.000013	1.64E-04	1.04543	0.927978	0.8064	0.691109	0.014982	0.031653	0.018506	0.013732	cg17465631	cg17465631	BCMO1
0.000099	6.90E-04	0.552608	0.488553	0.409141	0.380041	0.012974	0.018404	0.004304	0.016628	cg19239342	cg19239342	REEP5
0.001949	6.96E-03	0.260088	0.238969	0.177217	0.188362	0.019605	0.0078	0.005965	0.002752	cg12537796	cg12537796
0.000346	1.81E-03	0.394231	0.334326	0.29468	0.277569	0.009285	0.016023	0.010915	0.006019	cg19184963	cg19184963	MAPK11
0.000001	2.80E-05	1.00558	0.972995	0.790511	0.615692	0.015407	0.012643	0.014054	0.022014	cg16929104	cg16929104	GDF15
0.001204	4.78E-03	0.290139	0.27703	0.227444	0.179461	0.009762	0.021315	0.002286	0.011265	cg25885108	cg25885108	TP73
0.00006	4.77E-04	0.788224	0.715436	0.575547	0.536631	0.007761	0.029597	0.02366	0.009738	cg27465569	cg27465569	PUS7L
0.00001	1.35E-04	0.310026	0.275581	0.240658	0.203039	0.006026	0.00919	0.004561	0.003029	cg07148914	cg07148914	GGTL3
0.000008	1.18E-04	0.358683	0.327083	0.267579	0.238583	0.006708	0.003397	0.009358	0.00735	cg18438777	cg18438777	NPY5R
0.000003	6.09E-05	0.928677	0.842345	0.69581	0.61732	0.011991	0.015248	0.01573	0.020799	cg25156443	cg25156443	SFRP5
0.000025	2.59E-04	0.714188	0.653012	0.549919	0.460617	0.014006	0.027457	0.002207	0.013179	cg06425556	cg06425556	NCOA6
0.000073	5.52E-04	0.927129	0.792515	0.682534	0.655344	0.010689	0.035696	0.005344	0.020633	cg05440289	cg05440289	IVL
0.000533	2.53E-03	0.49972	0.446237	0.343862	0.364489	0.003099	0.02494	0.017479	0.012922	cg12029639	cg12029639	MAB21L1
0.000034	3.17E-04	0.230011	0.179758	0.182305	0.163866	0.004037	0.005215	0.004412	0.004104	cg18895413	cg18895413	ALDH4A1
0.000538	2.54E-03	0.337414	0.321431	0.244981	0.222286	0.006516	0.018811	0.016336	0.002921	cg27652350	cg27652350	ALDH1A3
0.000002	4.66E-05	1.02211	0.959614	0.742098	0.680265	0.021166	0.027192	0.009447	0.00707	cg07408456	cg07408456	PGLYRP2
0.000036	3.31E-04	0.325548	0.252558	0.278074	0.219062	0.005779	0.006211	0.009849	0.005571	cg25519930	cg25519930	CACNA1C
0.000003	6.09E-05	1.03493	0.910789	0.788593	0.690438	0.008674	0.01163	0.009681	0.028987	cg15837252	cg15837252	GSCL
0.002189	7.69E-03	0.392795	0.330541	0.279191	0.289857	0.002	0.01952	0.015591	0.01485	cg03138091	cg03138091	OSMR
0.001711	6.30E-03	0.456409	0.41046	0.350185	0.297222	0.020234	0.024826	0.015173	0.013407	cg02782630	cg02782630	FLJ13614
0.001029	4.24E-03	0.404687	0.352783	0.292207	0.285062	0.022309	0.014455	0.005396	0.008399	cg00949554	cg00949554	UBE2E3
0.00227	7.92E-03	0.394019	0.27317	0.322844	0.305563	0.004393	0.013896	0.010948	0.022655	cg23240961	cg23240961	LOC56901
0.000097	6.82E-04	0.633356	0.601532	0.485229	0.3971	0.016402	0.027174	0.021701	0.007853	cg16831889	cg16831889	HDC
0.002988	9.82E-03	0.18117	0.156766	0.133645	0.125527	0.004609	0.010615	0.005822	0.007327	cg00338893	cg00338893	MRPS33
0.000331	1.75E-03	0.361843	0.350075	0.288159	0.217273	0.008312	0.019123	0.004443	0.018843	cg00410576	cg00410576	MAPK6
0.000322	1.72E-03	0.244738	0.213769	0.187685	0.162518	0.009307	0.003253	0.009167	0.006694	cg15945769	cg15945769	HHAT
0.000084	6.13E-04	0.532278	0.4653	0.413075	0.349586	0.016783	0.012659	0.017373	0.00301	cg00833393	cg00833393	CREB3
0.000161	9.81E-04	0.945317	0.884193	0.659799	0.650311	0.01689	0.049292	0.018985	0.019678	cg25043279	cg25043279	C7orf33
0.000925	3.89E-03	0.569484	0.496633	0.424699	0.387876	0.006189	0.021601	0.016381	0.028703	cg21091679	cg21091679	ELL2
0.000039	3.51E-04	0.594936	0.458301	0.453162	0.44123	0.003824	0.007825	0.017342	0.012485	cg12894126	cg12894126	UCK1
0.001899	6.82E-03	0.481861	0.448047	0.355048	0.315268	0.023453	0.026876	0.016855	0.017463	cg17124509	cg17124509	C17orf57
0.002889	9.57E-03	0.344029	0.261784	0.294799	0.232456	0.011301	0.017321	0.012039	0.015077	cg15774495	cg15774495	GRB10
0.000001	2.80E-05	0.870887	0.776961	0.681553	0.557215	0.024393	0.005318	0.007078	0.009847	cg20066677	cg20066677	CHFR
0.000005	8.46E-05	0.916653	0.824389	0.660821	0.626552	0.018013	0.015418	0.006692	0.022924	cg06498267	cg06498267	HCN1
0.00009	6.46E-04	0.39603	0.356211	0.305578	0.254469	0.002158	0.009474	0.014425	0.013383	cg23571457	cg23571457	GPRASP1
0.001217	4.82E-03	0.572353	0.50534	0.450751	0.366358	0.020036	0.015199	0.032493	0.018612	cg06330621	cg06330621	ZCCHC14
0.000281	1.54E-03	0.340471	0.269124	0.289082	0.223703	0.010536	0.003832	0.014503	0.008594	cg23926526	cg23926526	MDM1
0.000339	1.78E-03	0.66479	0.58665	0.505005	0.438544	0.014568	0.025773	0.028325	0.01018	cg04975920	cg04975920	TSPAN1
0.002556	8.68E-03	0.267944	0.207404	0.203812	0.197036	0.011567	0.005642	0.014051	0.000658	cg21264055	cg21264055	PRR3
0.000002	4.66E-05	0.635853	0.605416	0.470975	0.405994	0.015392	0.010851	0.012264	0.007709	cg13628514	cg13628514	TRPV4
0.000686	3.06E-03	0.464741	0.382242	0.377947	0.305448	0.009584	0.021051	0.014438	0.014683	cg04650786	cg04650786	OSTM1
0.000159	9.72E-04	0.64097	0.609614	0.517914	0.381931	0.0353	0.025229	0.010699	0.004376	cg27613076	cg27613076	INPP5F
0.000002	4.66E-05	0.921122	0.907739	0.652722	0.597502	0.006949	0.023855	0.011962	0.023038	cg04014889	cg04014889	MAGEL2
0.000006	9.71E-05	0.737886	0.61447	0.606973	0.475473	0.005754	0.003917	0.017746	0.018574	cg15227982	cg15227982	C10orf26
0.00008	5.92E-04	0.81325	0.761323	0.605572	0.522147	0.018613	0.040806	0.006071	0.014252	cg00594952	cg00594952	RIMS3
0.00007	5.36E-04	0.391275	0.327513	0.305317	0.262156	0.003143	0.01068	0.013826	0.005489	cg11368946	cg11368946	GCAT
0.000018	2.06E-04	0.351619	0.32739	0.250032	0.236167	0.007304	0.008794	0.003094	0.011342	cg15942481	cg15942481	CAPS2
0.003016	9.90E-03	0.318157	0.261528	0.240117	0.222824	0.01459	0.005597	0.011226	0.015462	cg10896886	cg10896886	ACTR3B
0.001795	6.54E-03	0.75924	0.691036	0.57984	0.486195	0.017036	0.027475	0.028245	0.050395	cg16354207	cg16354207	UBE2F
0.000272	1.50E-03	0.714776	0.611628	0.532535	0.489761	0.015081	0.021284	0.026906	0.017112	cg21942438	cg21942438	ZNF619
0.001728	6.36E-03	0.26836	0.223944	0.197167	0.190157	0.010454	0.003886	0.014014	0.007294	cg05144089	cg05144089	TOMM20
0.000129	8.34E-04	0.580577	0.556085	0.419858	0.375914	0.017396	0.023246	0.020463	0.012718	cg25836326	cg25836326	DRD3
0.00072	3.18E-03	0.307088	0.269873	0.22594	0.208303	0.005554	0.013349	0.011411	0.010724	cg09945801	cg09945801	WRN
0.000003	6.09E-05	0.514264	0.456038	0.399281	0.330432	0.011084	0.009272	0.007558	0.007131	cg25072179	cg25072179	AGTRL1
0.000261	1.45E-03	0.273126	0.231999	0.196132	0.194757	0.010896	0.002989	0.007343	0.007294	cg10515956	cg10515956	MCOLN3
0.000417	2.09E-03	0.677977	0.649582	0.516168	0.419502	0.00665	0.019432	0.032037	0.037282	cg08914623	cg08914623	ALX4
0.000034	3.17E-04	0.943996	0.801454	0.724429	0.632118	0.004899	0.011067	0.033217	0.021263	cg00497251	cg00497251	RNPEPL1
0.000633	2.87E-03	0.365312	0.2929	0.288798	0.249821	0.012401	0.015098	0.006379	0.009478	cg18638496	cg18638496	FGF5
0.00179	6.53E-03	0.426358	0.380952	0.310712	0.287342	0.018874	0.008403	0.021678	0.018251	cg17347389	cg17347389	TRIM9
0.000021	2.28E-04	0.487493	0.447742	0.349196	0.326029	0.0185	0.007392	0.010545	0.00309	cg22421699	cg22421699	SMPDL3B
0.000082	6.02E-04	0.292069	0.2358	0.225814	0.201684	0.003734	0.010958	0.002679	0.006379	cg13352495	cg13352495	UNG2
0.000674	3.02E-03	0.405622	0.393994	0.274597	0.275133	0.018	0.018014	0.009007	0.021124	cg04056179	cg04056179	PREI3
0.000111	7.51E-04	0.369825	0.304742	0.27546	0.259448	0.005009	0.007998	0.012906	0.008062	cg24401912	cg24401912	STYK1
0.001495	5.68E-03	0.229214	0.191189	0.182123	0.150329	0.0033	0.008685	0.013402	0.005878	cg17130791	cg17130791	PPT1
0.000001	2.80E-05	0.70026	0.63377	0.478036	0.495558	0.008429	0.013627	0.013805	0.003091	cg18731813	cg18731813	ARMCX1
0.000005	8.46E-05	0.955385	0.943649	0.630645	0.656044	0.027334	0.018646	0.022111	0.016138	cg18055394	cg18055394	EPHA3
0.000384	1.97E-03	0.836463	0.635621	0.697511	0.569586	0.028091	0.032753	0.010266	0.022578	cg10876928	cg10876928	SDC4
0.001519	5.76E-03	0.589581	0.576727	0.451476	0.356011	0.036055	0.034189	0.02804	0.016178	cg17210604	cg17210604	HIC1
0.001592	5.96E-03	0.511094	0.379796	0.419084	0.359851	0.029851	0.00933	0.004738	0.017544	cg25514304	cg25514304	PSEN2
0	0.00E+00	0.930364	0.904822	0.658077	0.602519	0.004173	0.019969	0.009038	0.004096	cg20692569	cg20692569	FZD9
0.001311	5.10E-03	0.313485	0.23808	0.267631	0.209062	0.008066	0.013305	0.012516	0.012064	cg24844534	cg24844534	C1QTNF1
0.000142	8.96E-04	0.346475	0.30258	0.260909	0.228697	0.00569	0.012188	0.006442	0.012479	cg00256166	cg00256166	KLHL25
0.000005	8.46E-05	0.606578	0.554316	0.461202	0.384029	0.015021	0.011612	0.005772	0.013482	cg13401681	cg13401681	GRPR
0.000007	1.08E-04	0.762012	0.700869	0.555129	0.498341	0.0174	0.025204	0.00549	0.00128	cg25082710	cg25082710	IVL
0.000304	1.64E-03	0.29461	0.272844	0.219732	0.187745	0.006654	0.014289	0.012978	0.003064	cg02959669	cg02959669	ZNF256
0.001043	4.29E-03	0.360207	0.314747	0.252744	0.253384	0.021376	0.008678	0.010941	0.006627	cg11584111	cg11584111	PIGC
0	0.00E+00	0.842867	0.788885	0.591071	0.56307	0.00913	0.013794	0.00898	0.010994	cg15439196	cg15439196	CNNM2
0.00002	2.23E-04	0.888599	0.796228	0.670234	0.573267	0.009321	0.020741	0.031909	0.010536	cg09243900	cg09243900	RAB25
0.000848	3.62E-03	0.749735	0.620608	0.606503	0.484418	0.000931	0.03185	0.019476	0.037917	cg13954292	cg13954292	ZFR
0.000087	6.30E-04	0.717398	0.686291	0.5064	0.468857	0.012356	0.039429	0.003313	0.016365	cg16848873	cg16848873	HOXB6
0.000001	2.80E-05	1.02131	0.972468	0.779851	0.625328	0.021063	0.017884	0.014246	0.019251	cg04947157	cg04947157	TMC6
0.000821	3.53E-03	0.375206	0.303862	0.310163	0.241985	0.006299	0.022895	0.004865	0.01093	cg19038540	cg19038540	EDG1
0.000002	4.66E-05	0.611075	0.541193	0.46714	0.39198	0.008267	0.011303	0.00841	0.011404	cg24132694	cg24132694	SNAPC2
0	0.00E+00	0.685648	0.600922	0.491068	0.469315	0.003715	0.010627	0.008183	0.011566	cg06630241	cg06630241	SOCS2
0.000972	4.05E-03	0.49483	0.465741	0.341587	0.33205	0.02091	0.024839	0.015928	0.02122	cg06563300	cg06563300	SLC17A8
0.00068	3.04E-03	0.506227	0.392536	0.440485	0.323917	0.007014	0.017711	0.028869	0.011826	cg13593287	cg13593287	SPTB
0.000973	4.05E-03	0.159418	0.138176	0.111536	0.112286	0.008415	0.003848	0.005047	0.004633	cg23142900	cg23142900	GTF2H4
0.00159	5.96E-03	0.532267	0.448967	0.434696	0.334159	0.012644	0.033055	0.018162	0.018295	cg04623955	cg04623955	DIO3
0.000506	2.42E-03	0.227049	0.184192	0.155812	0.172503	0.009529	0.001865	0.00612	0.007741	cg01952458	cg01952458	ATP6V1B2
0.000006	9.71E-05	1.09113	0.844528	0.880527	0.739794	0.019314	0.021327	0.017854	0.013731	cg05245515	cg05245515	SLC39A2
0.000527	2.50E-03	0.582978	0.546505	0.40788	0.38587	0.019495	0.035992	0.010517	0.015645	cg19836808	cg19836808	S100A7
0.000677	3.03E-03	0.256837	0.189563	0.195574	0.191848	0.005646	0.00464	0.010927	0.007932	cg10182321	cg10182321	STK32B
0.000072	5.48E-04	0.781596	0.724139	0.546172	0.522103	0.01899	0.037005	0.01239	0.010541	cg19355190	cg19355190	EGR2
0.000028	2.77E-04	0.541439	0.529655	0.377426	0.348468	0.014031	0.016344	0.016759	0.014072	cg11373746	cg11373746	ALDH9A1
0.000007	1.08E-04	0.60412	0.538306	0.442419	0.396569	0.009907	0.011358	0.009344	0.0159	cg03960217	cg03960217	LCE2C
0.000211	1.22E-03	0.20906	0.196891	0.151349	0.133295	0.00722	0.009667	0.007847	0.00189	cg18411891	cg18411891	FZD4
0.000007	1.08E-04	0.887495	0.851303	0.609392	0.585808	0.033472	0.011923	0.01348	0.013646	cg18201077	cg18201077	RSAD2
0.000213	1.23E-03	0.778731	0.708752	0.580745	0.494617	0.017736	0.028928	0.015061	0.035304	cg17589341	cg17589341	SLC14A1
0.000324	1.73E-03	0.297677	0.254526	0.225625	0.195169	0.00134	0.015074	0.005278	0.009487	cg23922454	cg23922454	LHX5
0.000263	1.46E-03	0.622805	0.615675	0.42282	0.40712	0.037467	0.019205	0.018102	0.017236	cg03938043	cg03938043	DTL
0.001031	4.24E-03	0.371317	0.350876	0.253661	0.248773	0.010521	0.02989	0.003717	0.00521	cg01824804	cg01824804	LOX
0.000138	8.75E-04	0.590747	0.549654	0.441451	0.368695	0.014553	0.023508	0.007272	0.025559	cg18105315	cg18105315	MANEAL
0.000002	4.66E-05	0.788294	0.75941	0.576165	0.489747	0.019816	0.011347	0.010798	0.016739	cg08256781	cg08256781	ACSBG2
0.000436	2.16E-03	0.643452	0.619995	0.479168	0.393492	0.011048	0.045678	0.019505	0.014014	cg15473904	cg15473904	MRPL41
0.000096	6.76E-04	0.358366	0.312852	0.273664	0.229504	0.00581	0.013995	0.00735	0.010453	cg19935424	cg19935424	MXRA7
0.000025	2.59E-04	0.65892	0.591849	0.513991	0.406394	0.006005	0.015892	0.011218	0.02558	cg01643580	cg01643580	KCNK3
0.000162	9.85E-04	0.748414	0.716101	0.504261	0.503142	0.02213	0.033389	0.010565	0.03039	cg26218269	cg26218269	MAB21L2
0.000076	5.71E-04	0.717333	0.667428	0.488531	0.486466	0.022024	0.025603	0.017618	0.017366	cg19475870	cg19475870	CDH9
0.00064	2.90E-03	0.295298	0.221954	0.220351	0.219115	0.00619	0.007639	0.002716	0.014367	cg20616414	cg20616414	WNK2
0.000144	9.06E-04	0.495196	0.411831	0.374016	0.33186	0.020861	0.008744	0.010728	0.008587	cg12991365	cg12991365	CHDH
0.000297	1.61E-03	0.875347	0.7512	0.66497	0.569478	0.010464	0.029698	0.037887	0.024048	cg27401095	cg27401095	ZNF324
0.000064	5.01E-04	0.864205	0.686508	0.697573	0.567907	0.002232	0.022729	0.016351	0.030633	cg09674867	cg09674867	C11orf16
0.000002	4.66E-05	0.545221	0.480155	0.407124	0.352946	0.00409	0.014307	0.006867	0.006548	cg23621115	cg23621115	PRKCABP
0.000042	3.69E-04	0.983836	0.84596	0.778341	0.617669	0.020554	0.041548	0.010555	0.011893	cg05699806	cg05699806	ARSF
0.000028	2.77E-04	0.717019	0.637816	0.520576	0.472108	0.01415	0.021166	0.01109	0.019442	cg27379587	cg27379587	NMB
0.00116	4.65E-03	0.663817	0.590761	0.522544	0.408072	0.011318	0.051459	0.017834	0.005233	cg06236061	cg06236061	GLTP
0	0.00E+00	0.880716	0.799198	0.645698	0.566338	0.003368	0.010428	0.017829	0.014409	cg06810647	cg06810647	CRAMP1L
0.001823	6.62E-03	0.702785	0.627655	0.644277	0.388134	0.024995	0.025358	0.021368	0.064137	cg03933322	cg03933322	CSAD
0.000109	7.42E-04	0.295152	0.265805	0.21618	0.190906	0.007563	0.013077	0.000177	0.008415	cg12709412	cg12709412	C18orf8
0.000608	2.80E-03	1.11715	0.862641	0.907274	0.746986	0.019486	0.055968	0.02028	0.036024	cg00415993	cg00415993	F2RL2
0	0.00E+00	1.12906	1.08633	0.774834	0.740131	0.011738	0.018511	0.010611	0.010517	cg26063872	cg26063872	DEFB123
0.000805	3.48E-03	0.211896	0.197859	0.146486	0.140821	0.010698	0.011673	0.005764	0.00461	cg17451138	cg17451138	C12orf38
0.000608	2.80E-03	0.345811	0.313455	0.243547	0.230533	0.007644	0.016398	0.010443	0.015221	cg25905459	cg25905459	LOC51136
0	0.00E+00	1.04109	1.03398	0.716513	0.665486	0.008152	0.015437	0.021425	0.016788	cg23054883	cg23054883	FZD10
0.00006	4.77E-04	0.697975	0.676613	0.499503	0.437134	0.01979	0.008427	0.026476	0.02729	cg14221171	cg14221171	TAC1
0.002379	8.20E-03	0.216375	0.172879	0.167945	0.145582	0.008196	0.00315	0.007219	0.012609	cg13002939	cg13002939	PDGFRA
0.000006	9.71E-05	0.766168	0.595115	0.653446	0.488822	0.013325	0.018111	0.009153	0.015287	cg04008455	cg04008455	MAN2C1
0.0001	6.96E-04	0.353147	0.296288	0.269569	0.231505	0.003345	0.017604	0.003428	0.003314	cg20900524	cg20900524	PPT1
0.00077	3.35E-03	0.627764	0.53168	0.486022	0.402941	0.028934	0.013238	0.027105	0.017553	cg21048501	cg21048501	MRPS24
0.000006	9.71E-05	0.517179	0.457379	0.408962	0.316308	0.018604	0.006242	0.005013	0.005255	cg10106388	cg10106388	CD244
0.001637	6.07E-03	0.216607	0.170783	0.157643	0.156018	0.01282	0.005431	0.005551	0.003286	cg03070194	cg03070194	GSTM2
0.000001	2.80E-05	0.968021	0.864127	0.686702	0.644802	0.008611	0.012562	0.005465	0.026702	cg21306775	cg21306775	FLJ44881
0.000064	5.01E-04	0.824192	0.756598	0.560488	0.559272	0.023738	0.03365	0.02114	0.001804	cg00480115	cg00480115	FXYD3
0.000001	2.80E-05	0.98975	0.844301	0.748728	0.642778	0.008455	0.024861	0.002574	0.0101	cg03791917	cg03791917	BTK
0.002858	9.48E-03	0.605668	0.528107	0.427295	0.411492	0.013608	0.019727	0.044085	0.019265	cg06213287	cg06213287	LIX1
0.000022	2.35E-04	0.696177	0.664122	0.475754	0.456187	0.006449	0.021772	0.026813	0.010977	cg01958189	cg01958189	DEFB125
0.000003	6.09E-05	0.743806	0.711198	0.551034	0.452911	0.005406	0.027564	0.006821	0.010294	cg20334738	cg20334738	MAB21L2
0.000264	1.47E-03	0.416595	0.402094	0.299206	0.258806	0.007492	0.013178	0.011907	0.0256	cg25025866	cg25025866	NTE
0	0.00E+00	1.09353	1.05215	0.799488	0.670386	0.006327	0.003807	0.012214	0.019011	cg06469542	cg06469542	THSD3
0.000101	6.99E-04	0.378275	0.350932	0.289722	0.228494	0.019279	0.00969	0.009849	0.005026	cg26304237	cg26304237	DNAJC6
0.001283	5.02E-03	0.132711	0.099331	0.105066	0.092137	0.007887	0.000965	0.004421	0.001729	cg22827640	cg22827640	HPCAL4
0.000041	3.64E-04	0.279128	0.235237	0.206979	0.185469	0.011069	0.002386	0.005643	0.002947	cg03652343	cg03652343	HERC4
0.000001	2.80E-05	0.993074	0.982058	0.655942	0.655309	0.013233	0.0131	0.029137	0.017365	cg10421192	cg10421192	CTAGE1
0.000027	2.71E-04	0.917394	0.844127	0.632712	0.60965	0.00975	0.032371	0.02173	0.023137	cg25856811	cg25856811	SPRR3
0.000937	3.93E-03	0.348542	0.273366	0.289553	0.222702	0.007985	0.019981	0.013439	0.004781	cg07210490	cg07210490	SMARCD1
0.000001	2.80E-05	0.98896	0.91915	0.707659	0.629693	0.005825	0.023749	0.016675	0.009629	cg25762706	cg25762706	STMN4
0.000001	2.80E-05	0.972786	0.905673	0.683929	0.628401	0.015862	0.014714	0.020221	0.014034	cg08122545	cg08122545	HES4
0.000314	1.68E-03	0.329406	0.319032	0.213212	0.224209	0.006905	0.01998	0.012567	0.008508	cg12335708	cg12335708	DPP4
0.000001	2.80E-05	0.942224	0.82834	0.733862	0.579644	0.016886	0.013191	0.014209	0.011412	cg11884546	cg11884546	ITGAX
0.000096	6.76E-04	0.459373	0.436768	0.308943	0.303882	0.011791	0.020917	0.007224	0.0159	cg08536841	cg08536841	IZUMO1
0.000017	1.97E-04	0.444449	0.441154	0.320993	0.267976	0.008089	0.01507	0.017918	0.004831	cg02756845	cg02756845	MAPK8IP2
0.000009	1.28E-04	0.748395	0.665759	0.549844	0.477965	0.008085	0.016636	0.022911	0.011107	cg06433658	cg06433658	FAM63A
0.001839	6.67E-03	0.306631	0.236549	0.230658	0.215066	0.012652	0.012771	0.012886	0.003461	cg26702875	cg26702875	COPG2
0.000042	3.69E-04	0.896001	0.766211	0.675413	0.57516	0.021132	0.026653	0.017262	0.021788	cg22467534	cg22467534	UNC13D
0.002209	7.74E-03	0.287224	0.248718	0.21623	0.182846	0.014498	0.015101	0.011954	0.007719	cg09171381	cg09171381	NMD3
0.000715	3.16E-03	0.285056	0.274291	0.199226	0.179947	0.011344	0.017777	0.013063	0.004734	cg23984059	cg23984059	COPB
0.000632	2.87E-03	0.417481	0.325558	0.360675	0.258513	0.021032	0.022164	0.006614	0.000055	cg24355091	cg24355091	PSARL
0.000025	2.59E-04	0.456832	0.45251	0.335821	0.270946	0.003822	0.022777	0.008724	0.011915	cg09082287	cg09082287	DNAJC6
0.002251	7.86E-03	0.487583	0.424657	0.336494	0.334011	0.021952	0.009519	0.008649	0.033768	cg21833459	cg21833459	FAM111B
0.000247	1.39E-03	0.262108	0.255845	0.180677	0.165676	0.009661	0.01672	0.006847	0.001406	cg08631151	cg08631151	RPRML
0.00304	9.97E-03	0.1365	0.101934	0.107073	0.094511	0.006442	0.004531	0.003896	0.00656	cg07374145	cg07374145	ARRDC2
0.000509	2.43E-03	0.323537	0.238823	0.266284	0.21732	0.010013	0.012299	0.010125	0.009169	cg05588972	cg05588972	C1orf89
0.000383	1.97E-03	0.582616	0.495044	0.424737	0.385652	0.030067	0.008122	0.011587	0.018065	cg01344171	cg01344171	C6orf206
0.000026	2.66E-04	0.814674	0.650482	0.656275	0.520238	0.010309	0.013592	0.028052	0.015603	cg14333454	cg14333454	SFN
0.000156	9.56E-04	0.413428	0.374059	0.326233	0.245021	0.002545	0.024782	0.012472	0.002139	cg10183248	cg10183248	UBTF
0.000014	1.74E-04	0.63625	0.61563	0.454561	0.390895	0.01148	0.022005	0.018818	0.011998	cg14386312	cg14386312	ZNF544
0.000106	7.27E-04	0.486	0.412567	0.333791	0.340315	0.021854	0.005105	0.008145	0.010516	cg26825755	cg26825755	ACSM2
0.000117	7.81E-04	0.299136	0.234695	0.264934	0.180278	0.013111	0.008464	0.007985	0.006403	cg27264345	cg27264345	REEP2
0.000422	2.11E-03	0.366266	0.32879	0.289747	0.217235	0.002354	0.024376	0.013735	0.002974	cg22475430	cg22475430	ATN1
0.001384	5.33E-03	0.328845	0.3271	0.212423	0.217617	0.01785	0.021375	0.020157	0.001992	cg09750385	cg09750385	GUCY1A3
0	0.00E+00	1.03643	1.00974	0.742687	0.630971	0.025814	0.01937	0.007812	0.007815	cg25802093	cg25802093	SPAG6
0.00005	4.15E-04	0.555355	0.481978	0.4158	0.351961	0.005705	0.021582	0.01136	0.014207	cg19572242	cg19572242	IRAK1
0.000124	8.13E-04	0.600645	0.553386	0.456867	0.360468	0.025854	0.024173	0.008303	0.016204	cg03167763	cg03167763	UBXD3
0.000005	8.46E-05	0.875328	0.768804	0.671245	0.53841	0.011007	0.013967	0.025747	0.01486	cg26980692	cg26980692	SLC15A3
0.001228	4.86E-03	0.440345	0.364178	0.342941	0.27947	0.011612	0.018523	0.024327	0.010624	cg20074048	cg20074048	SECISBP2
0.000113	7.60E-04	0.831437	0.67006	0.658139	0.53137	0.027091	0.005251	0.033213	0.013767	cg12000587	cg12000587	C17orf79
0	0.00E+00	0.771234	0.752695	0.540605	0.476632	0.01104	0.015762	0.01748	0.003279	cg27176536	cg27176536	RAB26
0.001135	4.58E-03	0.809981	0.724723	0.595897	0.508242	0.025409	0.041236	0.042094	0.024299	cg20131968	cg20131968	CCDC47
0.000478	2.32E-03	0.753097	0.583899	0.600613	0.493141	0.008939	0.040585	0.019799	0.015765	cg22960952	cg22960952	FLJ23657
0.001525	5.78E-03	0.536438	0.513833	0.380931	0.331398	0.014052	0.044372	0.004579	0.026152	cg11154542	cg11154542	CTSL
0.000052	4.29E-04	0.238794	0.20207	0.175644	0.156082	0.004637	0.003617	0.007327	0.007239	cg00792687	cg00792687	C8orf41
0.002351	8.13E-03	0.300533	0.165295	0.278021	0.256152	0.012123	0.017708	0.023203	0.01238	cg27281093	cg27281093	USP18
0.00058	2.70E-03	0.443758	0.400192	0.291022	0.308422	0.013192	0.01129	0.021459	0.019748	cg09667582	cg09667582	UBE2Q2
0.000021	2.28E-04	0.613146	0.587976	0.421732	0.388844	0.010893	0.011672	0.010837	0.027345	cg18878432	cg18878432	HOXB6
0.000015	1.81E-04	0.606984	0.580717	0.403884	0.397671	0.024732	0.011244	0.011241	0.01089	cg05722906	cg05722906	CYP4F12
0.000595	2.75E-03	0.233346	0.185039	0.176186	0.156675	0.013086	0.004719	0.000109	0.006075	cg01107741	cg01107741	CANT1
0.00084	3.60E-03	0.543814	0.438413	0.419911	0.353016	0.008691	0.034863	0.007154	0.012533	cg19399532	cg19399532	FLJ35530
0.000053	4.35E-04	0.605048	0.509873	0.441477	0.398336	0.006492	0.025785	0.008712	0.010745	cg00466249	cg00466249	MGC15523
0.000051	4.22E-04	0.803948	0.711749	0.605498	0.496542	0.0275	0.007393	0.027794	0.018528	cg20225915	cg20225915	LRDD
0.000001	2.80E-05	0.76338	0.743835	0.526825	0.476639	0.006953	0.017013	0.01736	0.015199	cg00466436	cg00466436	DEFB126
0.000028	2.77E-04	0.6969	0.641385	0.4758	0.456643	0.005778	0.027546	0.019818	0.012289	cg22136365	cg22136365	TAT
0.000252	1.41E-03	0.315076	0.295959	0.21149	0.206726	0.008654	0.019512	0.005434	0.007212	cg03848145	cg03848145	C1orf52
0.000143	9.01E-04	0.769279	0.67708	0.57193	0.481494	0.005223	0.018012	0.006354	0.04329	cg04856858	cg04856858	CENTG2
0.000379	1.95E-03	0.46393	0.419616	0.322164	0.302325	0.012928	0.014774	0.024635	0.012186	cg18701598	cg18701598	LIPA
0.000584	2.71E-03	0.322823	0.242699	0.250355	0.220966	0.013586	0.00096	0.004549	0.014677	cg01716061	cg01716061	CDKN2B
0.001646	6.10E-03	0.426377	0.389932	0.313117	0.261917	0.008845	0.03157	0.003235	0.023066	cg00625653	cg00625653	WNT7A
0	0.00E+00	0.666717	0.587244	0.499368	0.413366	0.009112	0.009991	0.011277	0.004441	cg11961618	cg11961618	PHLDA2
0.001222	4.84E-03	0.261964	0.243621	0.205278	0.151211	0.02307	0.009111	0.004566	0.002571	cg13908523	cg13908523	PRKCD
0	0.00E+00	0.983011	0.845989	0.730545	0.623223	0.005258	0.014585	0.007092	0.01996	cg21736592	cg21736592	PSCD4
0.000094	6.65E-04	0.608409	0.525854	0.451837	0.384188	0.018959	0.024418	0.012588	0.009367	cg21785536	cg21785536	AER61
0.000487	2.35E-03	0.812596	0.746619	0.586285	0.503841	0.012259	0.005528	0.0351	0.05217	cg13460409	cg13460409	DSCR6
0.000252	1.41E-03	0.629878	0.541709	0.454556	0.408739	0.022807	0.032221	0.00627	0.005182	cg21529807	cg21529807	CEACAM4
0.00004	3.57E-04	0.398368	0.298163	0.350818	0.246168	0.007332	0.018202	0.006649	0.003578	cg19310430	cg19310430	C11orf45
0.00006	4.77E-04	0.646576	0.627877	0.439663	0.406714	0.010948	0.033726	0.019318	0.011784	cg21792737	cg21792737	NOX3
0.00168	6.21E-03	0.229924	0.18723	0.161971	0.159316	0.010678	0.009422	0.003625	0.010019	cg17080277	cg17080277	PTPRB
0.00144	5.51E-03	0.325299	0.241819	0.259023	0.217966	0.018339	0.011278	0.003994	0.010859	cg17966619	cg17966619	NT5E
0.000341	1.79E-03	0.390097	0.343987	0.265364	0.261791	0.019072	0.014125	0.009439	0.00857	cg17034109	cg17034109	CYB561D1
0.001524	5.78E-03	0.306126	0.254001	0.224102	0.200877	0.013694	0.018309	0.006934	0.004615	cg20240860	cg20240860	PHACS
0	0.00E+00	1.07144	0.991278	0.73613	0.687302	0.003108	0.00988	0.005784	0.011609	cg13017345	cg13017345	MXI1
0.001082	4.42E-03	0.602704	0.531257	0.430845	0.385556	0.015868	0.038503	0.020411	0.018217	cg19894943	cg19894943	KTI12
0.000006	9.71E-05	0.590186	0.520856	0.425291	0.374523	0.012258	0.012074	0.008308	0.014549	cg15357945	cg15357945	PRG2
0.000004	7.35E-05	0.856425	0.84054	0.586275	0.52961	0.019869	0.033083	0.008057	0.005573	cg23326689	cg23326689	STMN2
0.000618	2.83E-03	0.631345	0.534213	0.493482	0.38521	0.016979	0.038872	0.015281	0.01565	cg05955301	cg05955301	PRELP
0.000731	3.22E-03	0.498008	0.440097	0.360809	0.313533	0.014752	0.029929	0.016391	0.012974	cg24513045	cg24513045	RGS19
0.000748	3.27E-03	0.388417	0.292591	0.296198	0.265782	0.006321	0.018762	0.015017	0.006864	cg03591238	cg03591238	ZNHIT2
0.000007	1.08E-04	0.849423	0.734382	0.646699	0.520889	0.018544	0.016748	0.009728	0.023135	cg07588779	cg07588779	BAD
0.000447	2.20E-03	0.615358	0.545384	0.433806	0.395958	0.041085	0.009041	0.013985	0.008339	cg06537230	cg06537230	DLX5
0.000498	2.39E-03	0.618064	0.569404	0.421622	0.398833	0.009132	0.038025	0.024234	0.017185	cg07139440	cg07139440	MLLT11
0.001204	4.78E-03	0.338955	0.267194	0.251812	0.227878	0.016915	0.01293	0.010902	0.006201	cg15796941	cg15796941	BTBD11
0.000019	2.15E-04	0.695814	0.689879	0.484155	0.420081	0.007948	0.018983	0.014102	0.032606	cg06911113	cg06911113	UBXD3
0.000583	2.71E-03	0.469287	0.406053	0.325809	0.311145	0.016995	0.024656	0.014257	0.00854	cg15873633	cg15873633	ZNF37A
0.000206	1.20E-03	0.33283	0.308849	0.245463	0.198646	0.014271	0.014901	0.012066	0.004966	cg15928446	cg15928446	MGC3121
0.000091	6.50E-04	0.447839	0.378578	0.329337	0.28546	0.009961	0.009267	0.012944	0.016404	cg02870945	cg02870945	REEP1
0.001731	6.36E-03	0.637229	0.54845	0.451342	0.414332	0.027577	0.01822	0.007567	0.043053	cg22776578	cg22776578	CPLX2
0.00037	1.91E-03	0.714387	0.639922	0.533393	0.431094	0.019414	0.04852	0.011093	0.006933	cg09470640	cg09470640	PTPRO
0.000008	1.18E-04	0.665214	0.656661	0.517747	0.366485	0.027257	0.003934	0.017059	0.016521	cg16152813	cg16152813	FAM57B
0.000041	3.64E-04	0.889619	0.808712	0.636376	0.550661	0.01151	0.025884	0.031053	0.026779	cg04394967	cg04394967	RDH12
0.000267	1.48E-03	0.308423	0.227476	0.238052	0.210898	0.009701	0.004519	0.01334	0.005078	cg18875839	cg18875839	KIF13B
0.000855	3.65E-03	0.32502	0.273225	0.22936	0.21533	0.009186	0.017787	0.013507	0.002588	cg17289734	cg17289734	SEMA3B
0.000122	8.03E-04	0.566474	0.548905	0.381451	0.354108	0.004771	0.036451	0.010488	0.015162	cg04900486	cg04900486	RFX5
0.000145	9.11E-04	0.392724	0.334485	0.292177	0.245643	0.019528	0.00594	0.0123	0.001277	cg04997967	cg04997967	KCNIP2
0.001096	4.46E-03	0.720964	0.651276	0.511245	0.450556	0.014828	0.04238	0.021209	0.039363	cg09996240	cg09996240	HMG20B
0.001282	5.02E-03	0.265481	0.193821	0.213606	0.176307	0.004751	0.006605	0.002104	0.018293	cg16483916	cg16483916	PLAC2
0.000228	1.30E-03	0.301847	0.286741	0.208007	0.186941	0.014149	0.017707	0.001472	0.004308	cg06513075	cg06513075	NAT10
0.000195	1.14E-03	0.269031	0.245793	0.177982	0.177795	0.009666	0.011115	0.007035	0.008985	cg01471713	cg01471713	C1orf115
0.000001	2.80E-05	0.796692	0.715429	0.591326	0.479636	0.018544	0.010537	0.006373	0.018035	cg10741760	cg10741760	HTR6
0.000307	1.65E-03	0.422777	0.405133	0.28388	0.265991	0.015233	0.012419	0.027672	0.004832	cg16254309	cg16254309	CNTNAP2
0.000039	3.51E-04	0.784562	0.766397	0.53554	0.480102	0.003813	0.031593	0.018916	0.033321	cg14740251	cg14740251	SIGLEC5
0.000013	1.64E-04	0.796939	0.780109	0.603981	0.447041	0.033159	0.018328	0.022353	0.010841	cg23026995	cg23026995	XPNPEP2
0	0.00E+00	0.888175	0.759682	0.683763	0.536442	0.00241	0.010613	0.01236	0.009828	cg11004890	cg11004890	SLC4A11
0.000071	5.41E-04	0.632755	0.581072	0.448911	0.389238	0.007676	0.036063	0.006679	0.011205	cg02501779	cg02501779	CBLN4
0.000266	1.47E-03	0.80383	0.73702	0.620559	0.462317	0.011178	0.05599	0.023399	0.007296	cg12438037	cg12438037	C9orf116
0.000019	2.15E-04	0.501268	0.473364	0.332979	0.320936	0.011142	0.01525	0.011761	0.015396	cg23833896	cg23833896	CLN8
0.00001	1.35E-04	0.76586	0.70854	0.55072	0.462581	0.020404	0.020154	0.021502	0.009867	cg02293044	cg02293044	GAS2L1
0.000438	2.17E-03	0.56847	0.500145	0.416829	0.349296	0.018924	0.032256	0.018775	0.008295	cg15540820	cg15540820	EOMES
0.000095	6.71E-04	0.348303	0.337488	0.24588	0.207371	0.014766	0.008146	0.01638	0.008052	cg04916911	cg04916911	NTS
0	0.00E+00	1.09069	1.01424	0.795653	0.648387	0.010422	0.004464	0.018282	0.018344	cg03740216	cg03740216	ICAM4
0.000201	1.17E-03	0.716443	0.657119	0.51036	0.437644	0.011621	0.038899	0.018346	0.025563	cg22634689	cg22634689	TMEM121
0.000156	9.56E-04	0.4804	0.433462	0.330612	0.306025	0.027231	0.006768	0.013888	0.006319	cg06481786	cg06481786	RAD52B
0.00001	1.35E-04	1.05258	0.953111	0.75796	0.642341	0.032384	0.017813	0.008373	0.031879	cg17568996	cg17568996	NFAM1
0.000662	2.98E-03	0.22918	0.178104	0.176019	0.148414	0.008607	0.005609	0.011462	0.004098	cg22297305	cg22297305	PRODH
0.000022	2.35E-04	0.823063	0.676311	0.662808	0.491433	0.011508	0.035255	0.003522	0.014478	cg18661868	cg18661868	FES
0.000016	1.89E-04	0.459046	0.397436	0.33535	0.285153	0.005381	0.016424	0.004886	0.011619	cg02605634	cg02605634	WFDC10A
0.000643	2.91E-03	0.433118	0.413603	0.293286	0.268998	0.019478	0.03178	0.009032	0.007807	cg20360244	cg20360244	SLC35E3
0.001053	4.32E-03	0.370885	0.281719	0.273998	0.253032	0.021546	0.005046	0.001772	0.014253	cg00119079	cg00119079	LAMP3
0.000066	5.13E-04	0.813578	0.725631	0.570641	0.5118	0.025102	0.025386	0.004643	0.03107	cg16377880	cg16377880	CYP4F3
0	0.00E+00	0.900156	0.869039	0.619732	0.545842	0.014543	0.014376	0.005031	0.020322	cg02227605	cg02227605	ROPN1L
0.000143	9.01E-04	0.805121	0.696208	0.600548	0.490562	0.008475	0.039942	0.022763	0.020648	cg01120165	cg01120165	HDAC10
0.00133	5.16E-03	0.352451	0.319391	0.246537	0.219552	0.017806	0.010228	0.020235	0.014943	cg08364102	cg08364102	OSBPL2
0.001062	4.35E-03	0.462037	0.41466	0.336638	0.279679	0.019164	0.03528	0.003199	0.008148	cg26147132	cg26147132	PIGS
0.000032	3.04E-04	0.985752	0.853929	0.726804	0.604651	0.011087	0.047266	0.005806	0.014517	cg04716261	cg04716261	ARPM2
0.0011	4.47E-03	0.486593	0.443839	0.352395	0.291875	0.024579	0.027335	0.024774	0.006858	cg05898102	cg05898102	PCDHB10
0	0.00E+00	0.410325	0.364648	0.319856	0.236226	0.006389	0.009928	0.00345	0.000932	cg13218435	cg13218435	PET112L
0.000233	1.33E-03	0.720968	0.672574	0.498231	0.443306	0.036796	0.025423	0.015145	0.027319	cg09155905	cg09155905	FNDC8
0.001662	6.15E-03	0.224854	0.20818	0.161062	0.134706	0.00811	0.008224	0.01115	0.015883	cg09094355	cg09094355	PRKX
0.000357	1.86E-03	0.265811	0.208795	0.194119	0.176825	0.005787	0.006585	0.01261	0.006535	cg21256649	cg21256649	PRKAR1A
0.000317	1.69E-03	0.650643	0.557477	0.452922	0.421787	0.026401	0.013419	0.022979	0.023764	cg13365022	cg13365022	MC4R
0	0.00E+00	0.852069	0.78082	0.596591	0.523628	0.018727	0.018296	0.006948	0.005417	cg03679734	cg03679734	CKMT1B
0.000006	9.71E-05	0.525873	0.449045	0.392727	0.321217	0.002779	0.011142	0.008108	0.016395	cg17803965	cg17803965	SPOCD1
0.00137	5.28E-03	0.46473	0.41044	0.358636	0.270322	0.029103	0.018512	0.024754	0.009877	cg26044825	cg26044825	NFIC
0	0.00E+00	0.937794	0.846145	0.653057	0.58479	0.002824	0.001855	0.012726	0.005029	cg16386080	cg16386080	CCRK
0.001119	4.53E-03	0.244029	0.205307	0.162071	0.16785	0.007689	0.00389	0.003795	0.016989	cg15580043	cg15580043	SS18L1
0.001628	6.06E-03	0.746082	0.662691	0.541985	0.453332	0.049198	0.032662	0.027718	0.025194	cg27090216	cg27090216	TNFRSF10C
0.000002	4.66E-05	0.964306	0.953962	0.648259	0.584438	0.017782	0.021692	0.020622	0.025583	cg07888234	cg07888234	TNFRSF11A
0.000005	8.46E-05	0.85342	0.73302	0.658611	0.505487	0.004926	0.030391	0.009731	0.015508	cg24910675	cg24910675	ENG
0.000038	3.45E-04	0.622455	0.599849	0.436176	0.369711	0.017226	0.029457	0.01165	0.015405	cg08878744	cg08878744	LCE1B
0.000001	2.80E-05	0.96386	0.872125	0.672544	0.598458	0.0115	0.01813	0.022458	0.010124	cg17234150	cg17234150	CACNG3
0.000037	3.38E-04	0.700752	0.63655	0.535614	0.4024	0.008828	0.031543	0.01357	0.02097	cg19764436	cg19764436	GNAZ
0.000152	9.42E-04	0.624104	0.494568	0.488509	0.387221	0.017989	0.015911	0.007846	0.027423	cg15913671	cg15913671	TMEM105
0.000099	6.90E-04	0.53179	0.47863	0.383385	0.321692	0.002414	0.032788	0.008174	0.0037	cg13384396	cg13384396	ADCY5
0.000406	2.04E-03	0.444224	0.2954	0.388725	0.295015	0.024779	0.016218	0.008214	0.010404	cg08571203	cg08571203	FOXJ2
0.000027	2.71E-04	0.217852	0.187462	0.149096	0.142399	0.004994	0.005924	0.00695	0.002495	cg04875162	cg04875162	PABPC5
0.000055	4.47E-04	0.647372	0.611596	0.442362	0.396823	0.012975	0.029077	0.022656	0.013134	cg23181133	cg23181133	CEACAM3
0.000001	2.80E-05	0.77174	0.679336	0.54051	0.484951	0.013648	0.017094	0.00178	0.011889	cg14062083	cg14062083	KRTAP13-4
0	0.00E+00	1.17843	1.12748	0.843881	0.687549	0.015667	0.027067	0.005486	0.003567	cg18452324	cg18452324	MFNG
0.000002	4.66E-05	0.973764	0.921076	0.660345	0.599074	0.012446	0.024595	0.021012	0.018066	cg15428653	cg15428653	ABCA2
0.000045	3.87E-04	0.358118	0.302037	0.245775	0.236012	0.005149	0.012648	0.00873	0.008623	cg00901493	cg00901493	YBX2
0.000097	6.82E-04	0.765248	0.675406	0.5299	0.483079	0.024252	0.030204	0.024452	0.010593	cg25842633	cg25842633	SCUBE1
0.000031	2.98E-04	0.354423	0.289175	0.252023	0.231709	0.01195	0.002983	0.005834	0.009557	cg04914105	cg04914105	PTPN9
0.001448	5.53E-03	0.318392	0.272948	0.216654	0.208582	0.01125	0.009125	0.016612	0.016238	cg24053587	cg24053587	PTPRO
0.000385	1.97E-03	0.466046	0.406568	0.37715	0.261742	0.02759	0.023201	0.010354	0.001673	cg08211091	cg08211091	FLJ37478
0.00034	1.79E-03	0.255486	0.212663	0.176902	0.168394	0.0095	0.011207	0.006908	0.005242	cg06321883	cg06321883	COL19A1
0.000004	7.35E-05	0.282451	0.259845	0.202333	0.168064	0.001261	0.010885	0.005413	0.002867	cg20227766	cg20227766	G1P3
0.002445	8.39E-03	0.445826	0.324106	0.3451	0.297837	0.015214	0.027734	0.001979	0.019584	cg04660234	cg04660234	WDR32
0.000018	2.06E-04	0.884749	0.73983	0.615359	0.577716	0.021189	0.024237	0.014836	0.018254	cg03973663	cg03973663	LYN
0.000007	1.08E-04	0.477166	0.449532	0.350669	0.273713	0.010793	0.017132	0.010056	0.0068	cg02017041	cg02017041	SCN1B
0.000007	1.08E-04	0.63183	0.574262	0.459947	0.373392	0.008768	0.025215	0.005284	0.010347	cg17565490	cg17565490	CENPB
0.000543	2.56E-03	0.353421	0.31357	0.250892	0.216649	0.02369	0.008916	0.012507	0.000803	cg14837165	cg14837165	D4ST1
0.000047	3.99E-04	1.03333	0.952956	0.783353	0.585829	0.031754	0.045712	0.011143	0.031299	cg10821722	cg10821722	MAP4K2
0.000001	2.80E-05	0.559629	0.537149	0.368619	0.347967	0.009181	0.016583	0.008742	0.008176	cg19130550	cg19130550	OLFML2B
0.000019	2.15E-04	0.40696	0.336858	0.316905	0.242805	0.001625	0.016562	0.006606	0.007873	cg12998614	cg12998614	KISS1R
0.000023	2.43E-04	0.617327	0.476267	0.478487	0.39017	0.01702	0.000849	0.015943	0.015251	cg08557686	cg08557686	RTN4R
0.000009	1.28E-04	0.833682	0.771368	0.59311	0.495443	0.002366	0.026908	0.008761	0.02927	cg11917694	cg11917694	STAMBPL1
0.000123	8.09E-04	0.522848	0.492257	0.334898	0.337944	0.010385	0.03123	0.006912	0.015797	cg22083798	cg22083798	IGFBP3
0.000002	4.66E-05	0.705419	0.684681	0.485317	0.418206	0.006792	0.013854	0.020888	0.017646	cg04329454	cg04329454	FLJ43752
0.000263	1.46E-03	0.67382	0.627925	0.524983	0.371333	0.007712	0.019779	0.028728	0.042588	cg25434223	cg25434223	ELAVL3
0.00005	4.15E-04	0.527656	0.483901	0.355887	0.330129	0.010618	0.02318	0.006873	0.017536	cg22262964	cg22262964
0.000003	6.09E-05	0.893198	0.773755	0.629551	0.558627	0.018792	0.024833	0.01007	0.008624	cg23191950	cg23191950	ALDH1A3
0.001506	5.72E-03	0.477265	0.367444	0.386853	0.290894	0.030952	0.023978	0.008171	0.008762	cg10784813	cg10784813	SOCS1
0.00001	1.35E-04	0.390505	0.32838	0.277675	0.247442	0.002251	0.009594	0.007305	0.011325	cg11192270	cg11192270	ATP13A2
0.00006	4.77E-04	0.66379	0.569863	0.466111	0.418829	0.016285	0.029431	0.006783	0.013817	cg10281478	cg10281478	DYNC1I1
0.000486	2.35E-03	0.548806	0.531772	0.343663	0.354899	0.023383	0.031413	0.022733	0.021262	cg00212549	cg00212549	SEMA5B
0	0.00E+00	0.613142	0.547704	0.445627	0.364903	0.00631	0.010155	0.005739	0.009726	cg27626899	cg27626899	HDDC3
0.002465	8.44E-03	0.396378	0.341043	0.287981	0.242073	0.025447	0.026622	0.010112	0.004397	cg26538442	cg26538442	FLJ21736
0.000347	1.81E-03	0.448418	0.400629	0.301404	0.285782	0.012633	0.020151	0.015257	0.018487	cg23950724	cg23950724	SYT10
0.000172	1.04E-03	0.416538	0.391062	0.40561	0.199869	0.019854	0.011433	0.032668	0.004342	cg07031532	cg07031532	OAZ2
0.000009	1.28E-04	0.98486	0.856981	0.723913	0.589302	0.014636	0.032301	0.01484	0.022772	cg06148264	cg06148264	SERPINB1
0.001734	6.37E-03	0.256846	0.1888	0.180084	0.184184	0.013763	0.003956	0.010091	0.009419	cg02554810	cg02554810	SNX15
0.000045	3.87E-04	0.806477	0.695509	0.606101	0.47688	0.005714	0.034444	0.020819	0.019982	cg21232015	cg21232015	CHFR
0	0.00E+00	0.796047	0.716201	0.592193	0.461231	0.010372	0.01219	0.010006	0.013862	cg25182621	cg25182621	CHRD
0.000028	2.77E-04	0.526768	0.472279	0.374799	0.316658	0.011157	0.015812	0.015796	0.014403	cg10501065	cg10501065	IGF2AS
0.001292	5.04E-03	0.61149	0.450146	0.474603	0.397707	0.021461	0.0229	0.028473	0.021714	cg23855392	cg23855392	MTHFS
0.001537	5.81E-03	0.429883	0.380174	0.293767	0.270314	0.015973	0.024183	0.02311	0.014844	cg27301343	cg27301343	EML2
0.000027	2.71E-04	0.396516	0.37836	0.267799	0.239081	0.012391	0.012297	0.011899	0.011186	cg19278165	cg19278165	DSCR1
0.001702	6.28E-03	0.338713	0.280675	0.244774	0.21209	0.009059	0.015484	0.020172	0.011973	cg26631477	cg26631477	GPR125
0.000014	1.74E-04	0.811274	0.746893	0.546747	0.501385	0.002803	0.036562	0.010683	0.016877	cg08896053	cg08896053	SNTG1
0.000026	2.66E-04	0.348448	0.282942	0.23738	0.234023	0.007115	0.007302	0.005988	0.010906	cg12999103	cg12999103	ATP13A2
0.001074	4.39E-03	0.334761	0.285764	0.2158	0.228355	0.017146	0.013502	0.006218	0.016255	cg11646704	cg11646704	IPO4
0.000007	1.08E-04	0.740846	0.67741	0.533862	0.433883	0.012058	0.023113	0.008828	0.021813	cg09786221	cg09786221	MYL9
0.000303	1.64E-03	0.251121	0.217225	0.177658	0.155074	0.008877	0.011622	0.010293	0.001935	cg01350700	cg01350700	DCXR
0.000913	3.85E-03	0.56254	0.485753	0.353052	0.391141	0.020867	0.028117	0.014679	0.027477	cg14645085	cg14645085	RANBP9
0.000105	7.22E-04	0.536174	0.512976	0.353643	0.329199	0.00708	0.030158	0.003258	0.023301	cg12683929	cg12683929	BLOC1S1
0.000002	4.66E-05	0.792518	0.74668	0.571631	0.454766	0.008927	0.014561	0.026456	0.00938	cg01934790	cg01934790	FBXL16
0.000006	9.71E-05	0.859233	0.818491	0.574472	0.521571	0.002668	0.038884	0.002703	0.016913	cg04384208	cg04384208	FCGR3A
0.000065	5.08E-04	0.461827	0.410405	0.325609	0.279891	0.007669	0.023611	0.007871	0.010371	cg12091331	cg12091331	PLAT
0.000045	3.87E-04	0.79775	0.728514	0.600028	0.450877	0.005775	0.032796	0.033114	0.016056	cg17020834	cg17020834	GRIA1
0.001807	6.58E-03	0.235256	0.187187	0.16926	0.152051	0.013713	0.01146	0.006217	0.005535	cg23391006	cg23391006	OXTR
0.000329	1.74E-03	0.382548	0.286233	0.276623	0.25935	0.014062	0.016883	0.007615	0.00451	cg06899976	cg06899976	PCDHB1
0.002481	8.47E-03	0.409077	0.334223	0.28729	0.26427	0.011373	0.02076	0.024847	0.013543	cg03853987	cg03853987	CHST10
0.000002	4.66E-05	0.85802	0.852453	0.609643	0.481093	0.005294	0.032848	0.017663	0.012983	cg06834875	cg06834875	KIAA1822
0.000041	3.64E-04	0.81827	0.732229	0.556261	0.508578	0.013198	0.008545	0.004507	0.043874	cg23741330	cg23741330	C6orf188
0.000255	1.43E-03	0.374265	0.341994	0.257595	0.226688	0.005656	0.016668	0.009926	0.020297	cg12024292	cg12024292	ASTN2
0.002601	8.81E-03	0.360199	0.332326	0.244928	0.219115	0.024094	0.027894	0.009213	0.010423	cg15957394	cg15957394	AFAP
0.000767	3.34E-03	0.324433	0.300015	0.217684	0.199435	0.004648	0.021581	0.013866	0.013912	cg23057732	cg23057732	C3orf39
0.000182	1.09E-03	0.877806	0.856903	0.612354	0.504263	0.038129	0.049981	0.016316	0.032077	cg05421688	cg05421688	C1orf76
0	0.00E+00	1.03534	0.982908	0.717798	0.607699	0.00963	0.007704	0.005227	0.008646	cg22467071	cg22467071	PECAM1
0.001344	5.20E-03	0.401676	0.341245	0.280438	0.252527	0.002652	0.016126	0.030624	0.003624	cg21296230	cg21296230	GREM1
0.001737	6.37E-03	0.279804	0.220535	0.20456	0.1789	0.009301	0.017464	0.011712	0.004299	cg02275294	cg02275294	SOAT1
0.000533	2.53E-03	0.463322	0.366476	0.35715	0.281919	0.012656	0.023567	0.017611	0.011759	cg06357925	cg06357925	PTPRO
0.000004	7.35E-05	0.74135	0.727259	0.475368	0.455575	0.014884	0.031577	0.005067	0.008774	cg07947016	cg07947016	KLK2
0.000017	1.97E-04	0.829719	0.754981	0.536149	0.530959	0.001763	0.006396	0.019251	0.038435	cg11871280	cg11871280	SLC16A7
0.000005	8.46E-05	0.42881	0.381208	0.304207	0.255988	0.004934	0.00917	0.011654	0.010261	cg26003813	cg26003813	PLK1
0.000004	7.35E-05	0.737429	0.607418	0.546064	0.448249	0.022765	0.006695	0.01315	0.009328	cg06338119	cg06338119	RGAG1
0.000007	1.08E-04	0.760624	0.664912	0.543977	0.456077	0.017505	0.02808	0.007145	0.005027	cg21755709	cg21755709	C21orf124
0.000032	3.04E-04	0.73841	0.646475	0.522934	0.445756	0.002884	0.036469	0.010149	0.013418	cg01124420	cg01124420	EDAR
0.00001	1.35E-04	0.739597	0.724739	0.480677	0.447553	0.012353	0.026345	0.007628	0.02806	cg19345602	cg19345602	PATE
0.000055	4.47E-04	0.76028	0.646421	0.573983	0.444274	0.009027	0.035674	0.019702	0.014666	cg09706243	cg09706243	POLD4
0.001045	4.29E-03	0.521253	0.405846	0.392064	0.32549	0.016896	0.012907	0.009231	0.034016	cg20580177	cg20580177	LRFN3
0.000004	7.35E-05	0.830118	0.771039	0.588915	0.479899	0.018097	0.025708	0.017117	0.014721	cg04958703	cg04958703	SLC25A11
0.001868	6.74E-03	0.306346	0.281546	0.191395	0.20039	0.01707	0.024656	0.002545	0.010369	cg07015629	cg07015629	ERBB4
0.001075	4.39E-03	0.466391	0.445539	0.339911	0.259286	0.010184	0.035444	0.016734	0.02762	cg26062370	cg26062370	MGC18079
0.000209	1.21E-03	0.415931	0.358253	0.316085	0.238768	0.007997	0.010689	0.021408	0.016086	cg19564367	cg19564367	AFAP
0.00046	2.25E-03	0.419781	0.387063	0.273004	0.262748	0.008745	0.029846	0.009255	0.014843	cg05150177	cg05150177	SYT11
0	0.00E+00	0.54734	0.489241	0.376582	0.331745	0.00428	0.007431	0.006391	0.01301	cg22325646	cg22325646	RND2
0.000384	1.97E-03	0.559729	0.517473	0.335851	0.379697	0.014847	0.016681	0.019226	0.036541	cg19093820	cg19093820	GPR156
0.000041	3.64E-04	0.723754	0.721811	0.443363	0.455507	0.019737	0.030907	0.033053	0.011587	cg22941086	cg22941086	C12orf40
0	0.00E+00	0.735778	0.691921	0.492731	0.440617	0.009169	0.009021	0.005564	0.00345	cg18780284	cg18780284	SPRR1B
0.000064	5.01E-04	0.271938	0.226423	0.204172	0.160513	0.011628	0.005192	0.002128	0.009157	cg09619786	cg09619786	RPP25
0.002416	8.31E-03	0.351978	0.347149	0.231129	0.20814	0.008513	0.035076	0.01198	0.021055	cg06993413	cg06993413	DPP8
0.000115	7.70E-04	0.703209	0.631143	0.450614	0.452316	0.029438	0.03186	0.009735	0.016046	cg23126949	cg23126949	ACCN2
0.000036	3.31E-04	0.403153	0.349959	0.263932	0.25965	0.0119	0.012028	0.008421	0.011219	cg02740128	cg02740128	DLG4
0.000653	2.95E-03	0.487479	0.449044	0.338195	0.285761	0.025869	0.016384	0.010884	0.030267	cg25843439	cg25843439	OR10H3
0.00003	2.91E-04	0.529342	0.487917	0.407201	0.2864	0.018329	0.024902	0.008067	0.00827	cg24809640	cg24809640	MED4
0.000017	1.97E-04	0.446038	0.343875	0.351975	0.267132	0.009058	0.015065	0.008681	0.007197	cg17820459	cg17820459	GPX3
0.000215	1.24E-03	0.313085	0.309127	0.191454	0.197225	0.007553	0.022284	0.006272	0.012099	cg26036443	cg26036443	EHD2
0.000006	9.71E-05	0.408327	0.312691	0.318742	0.247639	0.012481	0.004556	0.005424	0.008079	cg20427865	cg20427865	CX3CL1
0.0021	7.41E-03	0.213541	0.157351	0.152672	0.14423	0.004572	0.011395	0.007257	0.01054	cg12612336	cg12612336	PRPSAP1
0.001736	6.37E-03	0.359468	0.247138	0.260626	0.256019	0.016668	0.013823	0.016875	0.008718	cg15584813	cg15584813	SLC38A4
0.000082	6.02E-04	0.500557	0.389413	0.32978	0.348825	0.017179	0.00596	0.01882	0.006565	cg27247832	cg27247832	C16orf52
0.000136	8.66E-04	0.360285	0.304438	0.233645	0.237848	0.016239	0.005966	0.00963	0.011283	cg09347151	cg09347151	MGC39606
0.000148	9.21E-04	0.669356	0.597809	0.465948	0.397289	0.005263	0.041438	0.016599	0.014481	cg08586737	cg08586737	GCC1
0.000539	2.55E-03	0.589399	0.551897	0.395063	0.350051	0.005022	0.050768	0.007557	0.014783	cg25680829	cg25680829	LHX4
0.000417	2.09E-03	0.237416	0.202738	0.151924	0.156951	0.015265	0.007057	0.001174	0.006097	cg27472032	cg27472032	VPS39
0.000028	2.77E-04	0.37431	0.297318	0.291547	0.219626	0.009232	0.008005	0.007819	0.012735	cg17105014	cg17105014	GYPC
0.000896	3.80E-03	0.320267	0.271708	0.215355	0.202351	0.01512	0.01483	0.013257	0.009886	cg26172108	cg26172108	C7orf31
[truncated: 614 more rows]
